# Supplementary material for: Proteome and Phosphoproteome Analyses Reveal the Kinase Regulatory Network Involved in Glycogen Synthesis Kinase 3β
Source: Front Genet. 2021 Apr 7;12:657140. doi: 10.3389/fgene.2021.657140 (PMC8059835; doi:10.3389/fgene.2021.657140)
Supplement: Supplementary file 2 [file Table_1.XLSX]

## Sheet: motif-x
	Motif Logo				Motif	Motif Score	Foreground		Background		Fold Increase
							Matches	Size	Matches	Size
					xxxRPx_S_Pxxxxx	38.70	79	9731	355	772004	17.7
					xxxxPx_S_PxxxKx	38.29	58	9652	250	771649	18.5
					xxxRSx_S_Pxxxxx	48.00	132	9594	586	771399	18.1
					xxxxPx_S_Pxxxxx	32.00	631	9462	5755	770813	8.9
					xxxxxx_S_PPxxxR	39.60	57	8831	230	765058	21.5
					xxxxxx_S_PxKxxx	32.00	356	8774	2212	764828	14.0
					xxxRxx_S_PxPxxx	48.00	87	8418	289	762616	27.3
					xxxxxx_S_PxRxxx	32.00	320	8331	2592	762327	11.3
					xRxxxx_S_PxxxxK	39.18	35	8011	114	759735	29.1
					xxxxxx_S_PxxKxx	32.00	214	7976	1984	759621	10.3
					xxxRxx_S_Pxxxxx	32.00	195	7762	1795	757637	10.6
					Rxxxxx_S_Pxxxxx	29.73	193	7567	2025	755842	9.5
					xxxxxR_S_Pxxxxx	27.20	165	7374	1842	753817	9.2
					Kxxxxx_S_Pxxxxx	27.48	147	7209	1629	751975	9.4
					xxxGRx_S_Pxxxxx	32.99	36	7062	167	750346	22.9
					xxxxxx_S_PKxxxx	25.77	119	7026	1378	750179	9.2
					xxxRRx_S_xxxxxx	32.00	420	6907	3504	748801	13.0
					xxxxxx_S_PRxxxx	26.18	130	6487	1591	745297	9.4
					xxxxxx_S_DxExEx	45.72	118	6357	510	743706	27.1
					xxxxxx_S_PPxxxx	26.82	182	6239	2556	743196	8.5
					xxxxxD_S_ExExxx	45.20	78	6057	493	740640	19.3
					xxKxxx_S_Pxxxxx	25.54	99	5979	1250	740147	9.8
					xxxxxD_S_DxExxx	40.52	70	5880	356	738897	24.7
					xxxxxx_S_DEExxx	47.98	56	5810	355	738541	20.1
					xLxRSx_S_xxxxxx	38.26	60	5754	529	738186	14.6
					xxxxxx_S_PxxxRx	24.19	103	5694	1471	737657	9.1
					xRxRSx_S_xxxxxx	38.36	80	5591	900	736186	11.7
					xxxxxx_S_EEExxx	42.10	86	5511	809	735286	14.2
					xxxxxx_S_PxxxxK	24.49	80	5425	1072	734477	10.1
					xxKRxx_S_xSxxxx	39.78	36	5345	288	733405	17.2
					xxxxxx_S_xDEExx	48.00	50	5309	352	733117	19.6
					xxxRxx_S_xSxxxx	32.00	161	5259	4163	732765	5.4
					xxxKxx_S_Pxxxxx	22.96	71	5098	1037	728602	9.8
					xxxxxx_S_DxExxx	32.00	168	5027	2440	727565	10.0
					xxxxxx_S_PxxxKx	22.71	71	4859	1101	725125	9.6
					xxxxxx_S_DEDxxx	48.00	60	4788	325	724024	27.9
					xxxxSx_S_xDDxxx	38.20	26	4728	282	723699	14.1
					xxxxSx_S_Pxxxxx	32.00	124	4702	2920	723417	6.5
					xxxRxx_S_xExxxx	32.00	108	4578	2514	720497	6.8
					xxxxxx_S_DSDxxx	48.00	58	4470	428	717983	21.8
					xxxxxx_S_EDExxx	40.15	35	4412	312	717555	18.2
					xxxxxx_S_PExxxx	32.00	78	4377	1721	717243	7.4
					xxxRKx_S_xxxxxx	32.00	122	4299	2033	715522	10.0
					xxxxxE_S_ExExxx	38.12	28	4177	324	713489	14.8
					xxxxxx_S_GDExxx	38.63	21	4149	146	713165	24.7
					xxxxxx_S_xEDxxx	32.00	99	4128	3142	713019	5.4
					xxxxxx_S_xDSxxx	32.00	90	4029	4303	709877	3.7
					xxxKRx_S_xSxxxx	39.48	26	3939	265	705574	17.6
					xxxxxD_S_xxExxx	28.20	70	3913	2387	705309	5.3
					xxxxxx_S_Pxxxxx	16.00	521	3843	17870	702922	5.3
					xxxRSx_S_xxxxxx	32.00	94	3322	2641	685052	7.3
					RxxSxx_S_xxxxxx	32.00	91	3228	4622	682411	4.2
					xxxxxx_S_ExExxx	30.30	76	3137	2967	677789	5.5
					xxxxxx_S_xExExE	30.71	25	3061	402	674822	13.7
					xxxxxx_S_DDDxxx	42.57	36	3036	202	674420	39.6
					xxxxxx_S_xEExxx	23.34	74	3000	3958	674218	4.2
					xxxKRx_S_xxxxxx	29.89	64	2926	1956	670260	7.5
					xxxxxx_S_ExDxxx	32.00	74	2862	2150	668304	8.0
					xRxRxx_S_xxxxxx	32.00	76	2788	1787	666154	10.2
					xxxxxx_S_DxxxxE	31.65	57	2712	2172	664367	6.4
					xxxxxG_S_xExxxx	22.16	38	2655	2355	662195	4.0
					xxxxxD_S_xxxExx	32.00	58	2617	2261	659840	6.5
					xxxRxx_S_xPxxxx	32.00	57	2559	1894	657579	7.7
					xxxxRR_S_xxxxxx	30.06	63	2502	2271	655685	7.3
					xxxRxx_S_xDxxxx	29.15	42	2439	1123	653414	10.0
					xRRxxx_S_xxxxxx	22.77	42	2397	2500	652291	4.6
					xxxxxx_S_DxDxxx	31.31	49	2355	1509	649791	9.0
					xxxxxx_S_xESxxx	23.22	52	2306	3161	648282	4.6
					xxxxxG_S_xxxxxx	16.00	264	2254	44537	645121	1.7
					xxxxxx_S_xDxExx	23.36	36	1990	1681	600584	6.5
					xxxxxx_S_xERxxx	23.48	34	1954	1820	598903	5.7
					xxxxRH_S_xxxxxx	22.44	22	1920	881	597083	7.8
					xxxxxx_S_xDExxx	23.28	29	1898	1352	596202	6.7
					xxxxxD_S_Dxxxxx	30.04	41	1869	1517	594850	8.6
					xxxxxR_S_xSPxxx	41.82	27	1828	300	593333	29.2
					xxxxRx_S_xxxxxx	16.00	157	1801	24454	593033	2.1
					xxxRxx_S_xxxxxx	16.00	145	1644	17970	568579	2.8
					xRxxSx_S_xxxxxx	23.80	41	1499	3343	550609	4.5
					xxxxxx_S_SPxxxx	25.22	63	1458	5372	547266	4.4
					xxxKxx_S_xxxxxx	14.23	155	1395	30942	541894	1.9
					xxxxxx_S_xExxxx	12.13	117	1240	23639	510952	2.0
					xxxxxx_S_xDxxxx	13.07	103	1123	20003	487313	2.2
					xxxxxx_S_xSxxEx	18.96	36	1020	3841	467310	4.3
					xxxSxx_S_xxxxxx	10.80	183	984	52480	463469	1.6
					xxxDxx_S_xxxxxx	10.32	99	801	25190	410989	2.0
					xxxxxx_S_RSxxxx	19.08	26	702	2249	385799	6.4
					xxxExx_S_xxxxxx	8.51	105	676	32927	383550	1.8
					xxxxxx_S_xxRxxx	6.18	60	571	18713	350623	2.0
					xxxxxx_S_xxDxxx	6.15	50	511	15317	331910	2.1
					xxxRxx_T_PPxxxx	41.58	38	1130	161	489379	102.2
					xxxxPx_T_Pxxxxx	32.00	170	1092	3645	489218	20.9
					xxxxxx_T_PPxxxx	32.00	127	922	2163	485573	30.9
					xxxxxx_T_PxKxxx	32.00	82	795	1396	483410	35.7
					xxxRxx_T_Pxxxxx	25.52	48	713	1363	482014	23.8
					xxxxxx_T_PExxxx	25.86	59	665	2093	480651	20.4
					xxxxxx_T_PxRxxx	24.08	33	606	1061	478558	24.6
					xxxxxx_T_PxxxxR	22.36	28	573	1082	477497	21.6
					xxxxxx_T_Pxxxxx	16.00	159	545	19901	476415	7.0
					xxxxxx_T_DxExxx	32.00	31	386	1873	456514	19.6
					xxxxSx_T_Exxxxx	19.39	20	355	2917	454641	8.8
					xxxRxx_T_xxxxxx	13.89	56	335	23385	451724	3.2
					xxxxxx_T_SPxxxx	26.50	29	279	3031	428339	14.7
					xxxxSx_T_xxxxxx	8.12	49	250	34518	425308	2.4
					xxxxxx_T_xDxxxx	8.37	32	201	19060	390790	3.3

## Sheet: motif annotation
Protein accession	Position	Amino acid	Motif logo
A1A5B6	560	S	xxxRxx_S_xDxxxx
A2A432	149	S	xxxxSx_S_Pxxxxx
A2A432	200	S	xxxxSx_S_Pxxxxx
A2A4P0	484	S	xxxxxx_S_PxKxxx
A2A5R2	218	S	xxxxPx_S_Pxxxxx
A2A5R2	227	S	xxxxxx_S_PKxxxx
A2A5R2	276	S	xxxxxx_S_PxxxRx
A2A5R2	621	S	xxxRRx_S_xxxxxx
A2A690	1521	S	xxxxxx_S_PPxxxx
A2A699	785	S	xxxRRx_S_xxxxxx
A2A6A1	1179	S	xxxxxx_S_ExExxx
A2A6A1	1185	S	xxxxxx_S_PRxxxx
A2A6A1	648	S	xxxxxx_S_ExExxx
A2A6A1	912	S	xxxxxx_S_xDSxxx
A2A6A1	915	S	xxxxxx_S_xDSxxx
A2A6A1	918	S	xxxxxD_S_Dxxxxx
A2A6A1	733	S	xxxxxG_S_xxxxxx
A2A6A1	735	S	xxxxxx_S_PxxxRx
A2A6A1	753	S	xxxxRR_S_xxxxxx
A2A6A1	1039	S	xxxRSx_S_Pxxxxx
A2A6A1	1206	S	xxxxxx_S_DxxxxE
A2A6A1	451	S	xxKxxx_S_Pxxxxx
A2A6Q5	365	S	xxxxxx_S_Pxxxxx
A2A791	121	S	xxxxxx_S_DxExEx
A2A791	1543	S	xxxxxD_S_DxExxx
A2A791	1182	S	xxxRKx_S_xxxxxx
A2A7S8	842	S	xxxGRx_S_Pxxxxx
A2A7S8	340	S	Rxxxxx_S_Pxxxxx
A2A7S8	543	S	xxxxPx_S_Pxxxxx
A2A7S8	402	S	xxxGRx_S_Pxxxxx
A2A7S8	952	S	xxxRKx_S_xxxxxx
A2A7S8	959	S	xxxxPx_S_Pxxxxx
A2A7S8	909	S	xxxRPx_S_Pxxxxx
A2A7S8	445	S	xxxRxx_S_xxxxxx
A2A7S8	610	S	xxxxPx_S_PxxxKx
A2A8L1	71	S	xxxxxG_S_xxxxxx
A2A8L1	76	S	xxxxxx_S_DxExxx
A2A8U2	454	S	xxxRxx_S_xxxxxx
A2A8U2	441	S	xxxRxx_S_Pxxxxx
A2A8Z1	329	S	xxxSxx_S_xxxxxx
A2A9A2	204	S	xxxRPx_S_Pxxxxx
A2A9A2	214	S	xxxxPx_S_Pxxxxx
A2A9C3	3230	S	xxxxxx_S_PRxxxx
A2AAE1	4299	S	xxxxxx_S_xExxxx
A2AAE1	1808	S	xxxSxx_S_xxxxxx
A2AAE1	1355	S	xxxxxx_S_PKxxxx
A2AAE1	3835	S	xxxxxx_S_PxKxxx
A2AAE1	2755	S	xxxDxx_S_xxxxxx
A2AAE1	2601	S	xxxxxG_S_xxxxxx
A2AAE1	2603	S	xxxxxx_S_PxxxxK
A2AAY5	551	S	xxxRxx_S_PxPxxx
A2AAY5	291	S	xxxxPx_S_Pxxxxx
A2AAY5	717	S	xxxxxx_S_PKxxxx
A2AB59	241	S	RxxSxx_S_xxxxxx
A2ABV5	1141	S	xxxxxx_S_Pxxxxx
A2ABV5	1149	S	xxxxxx_S_PRxxxx
A2ABV5	983	S	xxxRRx_S_xxxxxx
A2ABV5	992	S	xxxxPx_S_Pxxxxx
A2ADY9	121	S	xxxxxx_S_Pxxxxx
A2AEV7	253	S	xxxxxx_S_PxRxxx
A2AF47	797	S	xxxRRx_S_xxxxxx
A2AG58	592	S	xxxxxx_S_Pxxxxx
A2AG58	600	S	xxxxxx_S_PxxxKx
A2AG58	210	S	xxxRRx_S_xxxxxx
A2AG58	17	S	xxxRSx_S_Pxxxxx
A2AG58	78	S	Rxxxxx_S_Pxxxxx
A2AG58	80	S	xxxRSx_S_Pxxxxx
A2AG58	205	S	xxxxPx_S_Pxxxxx
A2AGH6	636	S	xxxRPx_S_Pxxxxx
A2AGH6	699	S	xxxxxx_S_PxxxKx
A2AGH6	701	S	xxxxxx_S_PxKxxx
A2AGH6	94	S	xxxRRx_S_xxxxxx
A2AH22	1206	S	xxxRxx_S_PxPxxx
A2AHC3	1069	S	xxxxPx_S_Pxxxxx
A2AHC3	734	S	xxxRxx_S_xSxxxx
A2AHC3	1133	S	xxxxPx_S_Pxxxxx
A2AHC3	553	S	xxxxPx_S_Pxxxxx
A2AHC3	572	S	xxxxxx_S_PxRxxx
A2AHJ4	1574	S	xxxKxx_S_xxxxxx
A2AHJ4	1576	S	xxxxxx_S_xEDxxx
Q8VDD9	692	S	xxxxRR_S_xxxxxx
A2AI08	196	S	xxxxPx_S_Pxxxxx
A2AI08	457	S	xxxRPx_S_Pxxxxx
A2AIV2	173	S	xxxxxx_S_PxRxxx
A2AIV2	1578	S	xxxxPx_S_PxxxKx
A2AIV2	138	S	xxxxxx_S_PPxxxx
A2AJ15	102	S	xxxxxx_S_xExxxx
A2AJI0	544	S	xxxxPx_S_Pxxxxx
A2AJI0	548	S	xxxxxx_S_Pxxxxx
A2AJI0	552	S	xxxxxx_S_Pxxxxx
A2AJI0	805	S	xxxxxx_S_PKxxxx
A2AJI0	519	S	xxKxxx_S_Pxxxxx
A2AJI0	401	S	Kxxxxx_S_Pxxxxx
A2AJI0	460	S	xxxxxx_S_PxxKxx
A2AJI0	496	S	xxxxPx_S_Pxxxxx
A2AJI0	78	S	xxxxxx_S_Pxxxxx
A2AJI0	444	S	xxxKRx_S_xxxxxx
A2AJI0	127	S	xxxxxx_S_PxxKxx
A2AJI0	315	S	xLxRSx_S_xxxxxx
A2AJK6	2171	S	xxxxxx_S_PxKxxx
A2AJN7	293	S	xxxSxx_S_xxxxxx
A2AJT4	204	S	xRxRxx_S_xxxxxx
A2AJT4	779	S	xxxxxx_S_RSxxxx
A2AJT4	781	S	xxxxxx_S_RSxxxx
A2AJT4	783	S	xxxRxx_S_xExxxx
A2AJT4	211	S	xxxRxx_S_Pxxxxx
A2AJT4	290	S	xxxxxx_S_DxExEx
A2AJT4	304	S	xxxExx_S_xxxxxx
A2AJT4	601	S	xxxxxx_S_xERxxx
A2AJT4	670	S	xxxKxx_S_xxxxxx
A2AJT4	672	S	xxxRSx_S_xxxxxx
A2AKB9	50	S	Rxxxxx_S_Pxxxxx
A2AKB9	57	S	xxxxxx_S_PRxxxx
A2AKB9	67	S	xxxxxx_S_Pxxxxx
A2AKX3	870	S	xxxxxx_S_xSxxEx
A2AKX3	871	S	xxxxxx_S_xDxExx
A2AKX3	872	S	xxxxxx_S_DxExxx
A2AKY4	834	S	xxxSxx_S_xxxxxx
A2ALK8	434	S	xxxxxx_S_PxRxxx
A2ALU4	318	S	xxxxxx_S_PPxxxx
A2ALU4	285	S	xxxxxx_S_PRxxxx
A2ALU4	960	S	xxxxxx_S_Pxxxxx
Q9QXN0	1014	S	xxxRSx_S_xxxxxx
A2ALU4	935	S	xxxRxx_S_xDxxxx
A2AM05	5	S	xxxxxR_S_Pxxxxx
A2AM05	8	S	xxxxxx_S_SPxxxx
A2AM05	506	S	xxxxxx_S_RSxxxx
A2AM05	508	S	xxKRxx_S_xSxxxx
A2AM05	510	S	xxxRSx_S_Pxxxxx
A2AM29	484	S	xxxxxx_S_PxKxxx
A2AN08	178	S	xxKxxx_S_Pxxxxx
A2AN08	1761	S	xRxxxx_S_PxxxxK
A2AN08	2716	S	xxxxPx_S_Pxxxxx
A2AN08	2719	S	xxxSxx_S_xxxxxx
A2AN08	362	S	xxxRxx_S_xSxxxx
A2AN08	208	S	xxxxxx_S_PPxxxx
A2AN08	212	S	xxxxPx_S_Pxxxxx
A2APB8	121	S	xxxxRR_S_xxxxxx
A2APB8	125	S	xxxxRx_S_xxxxxx
A2APB8	486	S	xxxxPx_S_Pxxxxx
A2APB8	737	S	xxxxPx_S_Pxxxxx
A2APV2	171	S	xxxxxx_S_xEDxxx
A2AQ14	237	S	xxxxxx_S_PKxxxx
A2AQ19	63	S	xxxxxD_S_xxxExx
A2AQ19	65	S	xxxxxG_S_xExxxx
A2AQ25	169	S	xxxxRx_S_xxxxxx
A2AQH4	1474	S	xxxxSx_S_Pxxxxx
A2AR02	685	S	xxxxxx_S_PxxKxx
A2AR02	395	S	xxxxxx_S_PxRxxx
A2AR02	411	S	xxxRxx_S_xSxxxx
A2AR02	413	S	xxxxxx_S_PxRxxx
A2AR02	254	S	xxxxxx_S_xExExE
A2AR02	255	S	xxxxxx_S_ExExxx
A2AR02	257	S	xxxxxE_S_ExExxx
A2AR02	354	S	xxxxRR_S_xxxxxx
A2AR02	288	S	xxxxxx_S_PxKxxx
A2AR02	584	S	xxxRxx_S_xSxxxx
A2AR02	586	S	xRxRSx_S_xxxxxx
A2AR02	343	S	xxxRxx_S_xSxxxx
A2AR02	345	S	xRxxSx_S_xxxxxx
A2ARP1	939	S	xxxxxG_S_xExxxx
A2ARP1	1147	S	xxxxxx_S_PPxxxR
A2ARV4	4658	S	xxxxxD_S_Dxxxxx
A2ARV4	4624	S	xxxxPx_S_Pxxxxx
A2ARV4	4464	S	xxxKxx_S_xxxxxx
A2AT37	8	S	xxxRxx_S_xSxxxx
A2AUM9	1561	S	Rxxxxx_S_Pxxxxx
A2AUM9	121	S	xxxxxx_S_PxxKxx
A2AWA9	987	S	xxxxxx_S_DEDxxx
A2AWA9	42	S	xxxxxx_S_DxExxx
A2AWA9	486	S	Rxxxxx_S_Pxxxxx
A2AWL7	1450	S	xxxxxx_S_PxxKxx
A2AWL7	531	S	xxxRxx_S_Pxxxxx
A2AWL7	287	S	xxxxSx_S_Pxxxxx
A2AWL7	921	S	xxxxPx_S_Pxxxxx
A2BE28	238	S	xxxExx_S_xxxxxx
A2BH40	1942	S	Kxxxxx_S_Pxxxxx
A2BH40	697	S	xxxRxx_S_PxPxxx
A2BH40	706	S	xxxSxx_S_xxxxxx
A2BH40	365	S	xxxxPx_S_Pxxxxx
A2BH40	1756	S	Rxxxxx_S_Pxxxxx
A2CE44	166	S	xxxRRx_S_xxxxxx
A2CG63	790	S	xxxxxx_S_xDxxxx
A2CG63	656	S	xxxxxx_S_PKxxxx
A2CG63	756	S	xxxxxx_S_Pxxxxx
A2CG63	1154	S	xxxxxx_S_xDSxxx
A2CG63	1155	S	xxxxxx_S_DxExxx
A2CG63	1157	S	xxxxxx_S_xExxxx
A2CG63	1161	S	xxxExx_S_xxxxxx
A2CG63	482	S	xxxxxx_S_DxExEx
A2CG63	675	S	xxxxxx_S_PxxxxK
A2CG63	778	S	xxxxxx_S_PxRxxx
A2CG63	830	S	xxxRxx_S_xDxxxx
A2CG63	839	S	xxxxxx_S_PxKxxx
A2RSJ4	414	S	xxxxxx_S_PxKxxx
A2RSQ0	1076	S	xxxRRx_S_xxxxxx
A2RSY1	515	S	xxxRPx_S_Pxxxxx
A2RSY1	536	S	xxxxxx_S_PxxxxK
A2RTL5	163	S	xxxRxx_S_PxPxxx
A2TJV2	524	S	xxxxxG_S_xxxxxx
A2TJV2	87	S	xxxxPx_S_Pxxxxx
A2TJV2	451	S	xxxRKx_S_xxxxxx
A2TJV2	206	S	xxxxxx_S_Pxxxxx
A2TJV2	167	S	xxxxxx_S_PExxxx
A2TJV2	170	S	xxxxPx_S_Pxxxxx
A2TJV2	476	S	xxxxxx_S_xExxxx
A2TJV2	545	S	xxxxxx_S_xDExxx
A3KGB4	952	S	xxxxxx_S_PxKxxx
A3KGF9	399	S	xxxxxx_S_Pxxxxx
A3KGF9	404	S	xxxxPx_S_PxxxKx
A3KGS3	820	S	xxxRSx_S_Pxxxxx
A3KGS3	368	S	xxxSxx_S_xxxxxx
A6H584	1284	S	xxxxxx_S_DxExxx
A6H619	1201	S	xxxRxx_S_PxPxxx
A6H619	919	S	xxxxxx_S_DxExEx
A6H619	1135	S	xxxRxx_S_xExxxx
A6H619	1171	S	xxxRSx_S_Pxxxxx
A6H619	1043	S	xxxxxR_S_xSPxxx
A6H619	1045	S	xxxRSx_S_Pxxxxx
A6H619	867	S	Rxxxxx_S_Pxxxxx
A6H619	622	S	xxxRxx_S_xExxxx
A6H6A9	119	S	xxxRPx_S_Pxxxxx
A6H8H2	1310	S	xxxxPx_S_Pxxxxx
A6H8H2	740	S	xxxxxx_S_PxxxxK
A6H8H2	720	S	xxxxxx_S_PxKxxx
A6H8H2	1659	S	xxxSxx_S_xxxxxx
A6H8H2	1043	S	xxxRxx_S_xSxxxx
A6H8H2	1637	S	xLxRSx_S_xxxxxx
A6H8H2	1274	S	xLxRSx_S_xxxxxx
A6H8H2	1096	S	xxxRxx_S_xExxxx
A6H8H2	987	S	xxxKxx_S_xxxxxx
A6PWY4	195	S	xxxxxx_S_PxxKxx
A6X8Z5	1242	S	xxxxxx_S_PExxxx
A6X8Z5	850	S	xxxxxx_S_PxKxxx
A6X8Z5	935	S	xxxxRx_S_xxxxxx
A6X8Z5	765	S	xxxRxx_S_Pxxxxx
A6X8Z5	272	S	xxxRxx_S_xPxxxx
A6X8Z5	1163	S	xxxRRx_S_xxxxxx
A6X919	22	S	xxxxxx_S_SPxxxx
A6X919	46	S	xxxxPx_S_Pxxxxx
A8C756	1006	S	xxxxxD_S_xxxExx
B1AQJ2	716	S	xxxxxx_S_PxKxxx
B1AQJ2	841	S	xxxxxx_S_ExExxx
B1AQJ2	578	S	xxxxxx_S_PKxxxx
B1AQJ2	960	S	xxxxxR_S_Pxxxxx
B1AQJ2	75	S	xxxxxx_S_GDExxx
B1AQJ2	18	S	xxxRxx_S_xExxxx
B1AQJ2	429	S	xxxxxx_S_PExxxx
B1AQJ2	512	S	xxxxxx_S_Pxxxxx
B1AUE5	258	S	xxxxRR_S_xxxxxx
B1AVH7	914	S	xxxxxx_S_EDExxx
B1AVY7	662	S	xxxKRx_S_xxxxxx
B1AVZ0	23	S	xxxxxx_S_Pxxxxx
B1AWL2	1083	S	xxxxPx_S_Pxxxxx
B1AWL2	681	S	xxxxxx_S_PxKxxx
B1AWL2	351	S	xxxxPx_S_Pxxxxx
B1AWL2	2161	S	Rxxxxx_S_Pxxxxx
B1AXD8	18	S	xxxxxx_S_PxxxKx
B1AXD8	21	S	xxxxPx_S_Pxxxxx
B1AY10	147	S	xxxRxx_S_Pxxxxx
B1AY10	151	S	xxxxxE_S_ExExxx
B1AY10	49	S	xxxRxx_S_xSxxxx
B1AY10	51	S	Rxxxxx_S_Pxxxxx
B1AY10	81	S	xxxxPx_S_Pxxxxx
B1AY13	2601	S	xxxxSx_S_Pxxxxx
B1AY13	1609	S	xxxxSx_S_Pxxxxx
B1AY13	1940	S	xxxxxx_S_PxKxxx
B1AY13	2074	S	xxxxxx_S_Pxxxxx
B1AY13	1138	S	xxxxxx_S_PxxxxK
B1AY13	1140	S	xxxKxx_S_xxxxxx
B1AY13	2558	S	xxxRxx_S_xxxxxx
B1AY13	2044	S	Rxxxxx_S_Pxxxxx
B1AZ99	306	S	xxxRRx_S_xxxxxx
B1AZA5	12	S	xxxxxx_S_PRxxxx
B1AZA5	16	S	xxxxxx_S_PRxxxx
B1AZA5	323	S	xxxxxx_S_SPxxxx
B1AZI6	1364	S	xxxxxx_S_xERxxx
B1AZI6	1417	S	Kxxxxx_S_Pxxxxx
B1AZI6	1219	S	xxxxxx_S_DxxxxE
B1AZI6	1222	S	xxxSxx_S_xxxxxx
B1AZI6	1516	S	xxxKxx_S_Pxxxxx
B1AZI6	1393	S	xxxxxx_S_Pxxxxx
B1AZP2	665	S	xxxRKx_S_xxxxxx
B1AZP2	716	S	xRRxxx_S_xxxxxx
B2KF05	712	S	xxxxPx_S_Pxxxxx
B2RQC2	858	S	xxxxxx_S_Pxxxxx
B2RQC2	936	S	xxxxxx_S_PxKxxx
B2RQC2	1125	S	xxxxxx_S_PRxxxx
B2RQC2	1234	S	xxxxxx_S_DxDxxx
B2RQC2	1189	S	xxxxxx_S_xExxxx
B2RQC6	1859	S	xxxxRx_S_xxxxxx
B2RQC6	1406	S	xxxRRx_S_xxxxxx
B2RQE8	665	S	xxxDxx_S_xxxxxx
B2RQE8	680	S	xxxxxx_S_PPxxxx
B2RR83	1236	S	xxxxxx_S_Pxxxxx
B2RRD7	924	S	xxxxxx_S_Pxxxxx
B2RRD7	120	S	xxxxxx_S_xDEExx
B2RRD7	459	S	xxxxxx_S_xSxxEx
B2RRD7	461	S	xxxxxx_S_ExExxx
B2RRD7	889	S	xxxRRx_S_xxxxxx
B2RRD7	49	S	xxxxxx_S_PPxxxx
B2RRE7	1016	S	xxxxxx_S_xEDxxx
B2RRE7	1017	S	xxxxxx_S_EDExxx
B2RRE7	442	S	xxxxxx_S_PxxxRx
B2RRE7	1000	S	xxxxxx_S_Pxxxxx
B2RS91	168	S	xxxxxx_S_DSDxxx
B2RS91	170	S	xxxxxD_S_DxExxx
B2RU80	1349	S	xxxKxx_S_xxxxxx
B2RUR8	100	S	xxxRxx_S_xxxxxx
B2RUR8	680	S	xxxxxx_S_PxxxKx
B2RUR8	464	S	xxxxxx_S_xESxxx
B2RUR8	467	S	xxxxxx_S_DxExxx
P45481	2363	S	xxxxxx_S_PRxxxx
B2RX14	176	S	xxxxPx_S_Pxxxxx
B2RX14	131	S	xxxxPx_S_Pxxxxx
B2RX88	405	S	xxxxxx_S_PxRxxx
B2RX88	915	S	xxxxxD_S_DxExxx
B2RX88	831	S	xxxRxx_S_Pxxxxx
B2RY04	1287	S	xxxxRx_S_xxxxxx
B2RY04	1832	S	xxxxRx_S_xxxxxx
B2RY04	1845	S	xxxRRx_S_xxxxxx
B2RY56	698	S	xxxxxD_S_Dxxxxx
B2RY56	672	S	Kxxxxx_S_Pxxxxx
B2RY56	578	S	xxxxxx_S_EEExxx
B7ZNG4	203	S	xxxxxx_S_PxRxxx
B7ZNG4	666	S	xxxxxx_S_Pxxxxx
B7ZNG4	16	S	xxxRxx_S_PxPxxx
B9EJ80	515	S	xxxxxx_S_PxRxxx
B9EJ80	973	S	xxxxxx_S_DxExxx
B9EJ80	532	S	Kxxxxx_S_Pxxxxx
B9EJ86	65	S	xxxxSx_S_Pxxxxx
B9EJ86	14	S	xxxxRx_S_xxxxxx
B9EKI3	357	S	xxxxxx_S_PxxxKx
B9EKI3	138	S	xxxxxx_S_PxxxRx
B9EKI3	340	S	xxxxxx_S_DxExxx
C0HKD9	132	S	xxxRxx_S_xExxxx
C0HKD9	133	S	xxxxxx_S_EEExxx
C0HKD9	80	S	xxxExx_S_xxxxxx
C0HKD9	94	S	xxxxxx_S_xDxExx
C0HKD9	52	S	xxxxxx_S_xDEExx
C0HKD9	53	S	xxxxxx_S_DxExEx
D2EAC2	236	S	xxKRxx_S_xSxxxx
D3YXK1	150	S	xxxxPx_S_Pxxxxx
D3YXK2	24	S	xxxSxx_S_xxxxxx
D3YXK2	366	S	xxxxxx_S_PExxxx
D3YXK2	235	S	xxxxxx_S_ExExxx
D3YXK2	623	S	xxxExx_S_xxxxxx
D3YXK2	626	S	xxxxxx_S_xDxxxx
D3YYI7	27	S	xxxxPx_S_Pxxxxx
D3YZP9	237	S	xxxxPx_S_Pxxxxx
D3YZP9	360	S	xxxRPx_S_Pxxxxx
D3YZP9	410	S	xxxxRR_S_xxxxxx
D3YZP9	412	S	xxxRSx_S_Pxxxxx
D3Z2R5	13	S	xxxRPx_S_Pxxxxx
E0CYV9	206	S	xxxRxx_S_Pxxxxx
E0CYV9	1338	S	xxxRRx_S_xxxxxx
E1U8D0	1300	S	xxxRxx_S_Pxxxxx
E1U8D0	1195	S	xxxxxx_S_PKxxxx
E1U8D0	1015	S	xxxxxx_S_PPxxxR
E2JF22	1385	S	xxxxPx_S_Pxxxxx
E2JF22	1390	S	xxxxxx_S_PxRxxx
E2JF22	1646	S	xRxRxx_S_xxxxxx
E9PV82	180	S	xxxRPx_S_Pxxxxx
E9PVX6	128	S	RxxSxx_S_xxxxxx
E9PVX6	2333	S	xxxxxx_S_PxxKxx
E9PVX6	1734	S	xxxxxx_S_Pxxxxx
E9PVX6	517	S	xxxRPx_S_Pxxxxx
E9PVX6	523	S	xxxKxx_S_Pxxxxx
E9PVX6	1773	S	xxxxxx_S_xxRxxx
E9PVX6	162	S	Kxxxxx_S_Pxxxxx
E9PVX6	2780	S	xxxxxx_S_PxRxxx
E9PVX6	2980	S	xxxRxx_S_PxPxxx
E9PVX6	2649	S	xRxxxx_S_PxxxxK
E9PVX6	653	S	xxxxxx_S_Pxxxxx
E9PVX6	2390	S	xxxxxR_S_xSPxxx
E9PVX6	2392	S	xxxRSx_S_Pxxxxx
E9PVX6	2255	S	xxxExx_S_xxxxxx
E9PVX6	2425	S	xxxxxx_S_PPxxxx
E9PVX6	2545	S	xxxxxx_S_PExxxx
E9PVX6	1366	S	xxxxxx_S_xxRxxx
E9PVX6	337	S	xxxRRx_S_xxxxxx
E9PVX6	1371	S	xxxKRx_S_xxxxxx
E9PVX6	151	S	xxxxRR_S_xxxxxx
E9PVX6	774	S	xxxRRx_S_xxxxxx
E9PVX6	498	S	xxxKRx_S_xxxxxx
E9PVX6	503	S	Kxxxxx_S_Pxxxxx
E9PVX6	2934	S	xxxxxx_S_PxRxxx
E9PVX6	1587	S	xxxxxR_S_Pxxxxx
E9PVX6	287	S	xxxxxx_S_PKxxxx
E9PVX6	212	S	xxxxxx_S_SPxxxx
E9PVX6	1000	S	xxxxxx_S_Pxxxxx
E9PVX6	767	S	xxxxxx_S_PxxxRx
E9PYH6	1110	S	xxxxxx_S_Pxxxxx
E9PYH6	1160	S	xxxRPx_S_Pxxxxx
E9PYH6	1176	S	xRRxxx_S_xxxxxx
E9PYK3	1683	S	xxxxxx_S_PKxxxx
E9PYK3	1266	S	xxxKxx_S_xxxxxx
E9PYL2	909	S	xxxxxR_S_Pxxxxx
E9PYL2	911	S	xxxRSx_S_Pxxxxx
E9PYL2	1299	S	xxxxPx_S_Pxxxxx
E9PYL2	1924	S	xxxxxx_S_PExxxx
E9PYL2	1372	S	xxxxxx_S_xDEExx
E9PYL2	1373	S	xxxxxx_S_DEExxx
E9PYL2	567	S	xxxxxx_S_PPxxxR
E9PYL2	1128	S	Rxxxxx_S_Pxxxxx
E9PYL2	648	S	xxxxxx_S_PxRxxx
E9PYL2	1070	S	xxxKxx_S_xxxxxx
E9PZM4	207	S	xxxKxx_S_xxxxxx
E9PZM4	208	S	xxxxxx_S_DDDxxx
E9PZM4	1365	S	xxxxPx_S_Pxxxxx
E9PZM4	1727	S	xxxRRx_S_xxxxxx
E9Q1P8	250	S	xxxxxR_S_Pxxxxx
E9Q1P8	389	S	xxxxxx_S_PxxxRx
E9Q1P8	343	S	xxxRxx_S_PxPxxx
E9Q1P8	169	S	xxxxxx_S_PxxxRx
E9Q1P8	438	S	xxxRRx_S_xxxxxx
E9Q1P8	439	S	xxxRxx_S_xPxxxx
E9Q1P8	440	S	xxxxxx_S_PPxxxx
E9Q1P8	443	S	xxxxPx_S_Pxxxxx
E9Q1P8	71	S	xxxxxR_S_Pxxxxx
E9Q1P8	406	S	xxxxxx_S_Pxxxxx
E9Q286	676	S	xxxxxx_S_PxxKxx
E9Q286	1841	S	xxxxxx_S_Pxxxxx
E9Q286	1820	S	xxxxxx_S_PExxxx
E9Q309	2221	S	xxxxxx_S_PxKxxx
E9Q309	1641	S	xxxxxx_S_DEDxxx
E9Q309	1930	S	xxxxxx_S_PRxxxx
E9Q309	1256	S	xxxxPx_S_Pxxxxx
E9Q309	1259	S	xxxxPx_S_PxxxKx
E9Q394	1892	S	xxxxxx_S_xDSxxx
E9Q394	2663	S	xxxRxx_S_xxxxxx
E9Q394	1839	S	xxxRxx_S_xxxxxx
E9Q394	2692	S	xxxxxx_S_PxRxxx
E9Q4F7	2139	S	xxxxxx_S_DxExEx
E9Q4F7	1676	S	xxxxPx_S_Pxxxxx
E9Q4F7	838	S	xxxxxx_S_xDxxxx
E9Q4F7	2354	S	xxxxxx_S_EEExxx
E9Q4F7	1070	S	xxxRKx_S_xxxxxx
E9Q4F7	1623	S	xxxRKx_S_xxxxxx
E9Q4F7	1799	S	xxxRxx_S_xPxxxx
E9Q4F7	1808	S	xxxxxx_S_Pxxxxx
E9Q4F7	947	S	xxxRRx_S_xxxxxx
E9Q4F7	1777	S	xLxRSx_S_xxxxxx
E9Q4F7	276	S	xxKxxx_S_Pxxxxx
E9Q555	271	S	xxKxxx_S_Pxxxxx
E9Q555	274	S	xxxxPx_S_PxxxKx
E9Q555	252	S	xxxxxx_S_PxKxxx
E9Q5C9	585	S	xxxxxG_S_xxxxxx
E9Q5C9	563	S	xxxxxx_S_EEExxx
E9Q5C9	625	S	xxxRRx_S_xxxxxx
E9Q5C9	626	S	xxxxxx_S_PxRxxx
E9Q5C9	689	S	xxxRxx_S_xSxxxx
E9Q5C9	701	S	xxxKxx_S_xxxxxx
E9Q5C9	312	S	xxxxxx_S_Pxxxxx
E9Q5C9	116	S	xxxKRx_S_xxxxxx
E9Q5C9	394	S	xxxxxx_S_PKxxxx
E9Q5C9	646	S	xxxxxx_S_xDxxxx
E9Q5F9	242	S	xxxxxx_S_PxKxxx
E9Q5F9	459	S	xxxxxx_S_xDSxxx
E9Q5F9	460	S	xxxxxx_S_DxExEx
E9Q5F9	462	S	xxxxxD_S_ExExxx
E9Q5F9	532	S	xxxRxx_S_Pxxxxx
E9Q5F9	753	S	xxxxxx_S_PxxxKx
E9Q5F9	731	S	xxxxxD_S_Dxxxxx
E9Q5F9	633	S	xxxxxx_S_PxxKxx
E9Q5F9	1954	S	xxxxxx_S_xDEExx
E9Q5F9	1962	S	xxxxxx_S_DxExEx
E9Q5F9	1966	S	xxxDxx_S_xxxxxx
E9Q5F9	1969	S	xxxxxx_S_xExxxx
E9Q5F9	132	S	xxxxxx_S_PxKxxx
E9Q5F9	878	S	xxxxxx_S_PPxxxR
E9Q5F9	2053	S	xxxRRx_S_xxxxxx
E9Q5F9	1326	S	xxxxxx_S_PxxKxx
E9Q5F9	322	S	xxxxxx_S_ExDxxx
E9Q5F9	324	S	xxxxxx_S_DEDxxx
E9Q5F9	624	S	xxxxxx_S_PxxKxx
E9Q5G3	160	S	xxxxRx_S_xxxxxx
E9Q5G3	860	S	xxxxxx_S_DxExxx
E9Q5K9	146	S	xxxRxx_S_PxPxxx
E9Q5K9	152	S	xxxxxG_S_xxxxxx
E9Q5K9	309	S	xxxRxx_S_Pxxxxx
E9Q5K9	119	S	xxxRxx_S_xSxxxx
E9Q5K9	122	S	RxxSxx_S_xxxxxx
E9Q634	1032	S	xxxRxx_S_xxxxxx
E9Q634	736	S	xxxRRx_S_xxxxxx
E9Q6B2	180	S	xxxxxx_S_xDSxxx
E9Q6J5	3000	S	xxxxxx_S_PxxKxx
E9Q6J5	262	S	xxxKxx_S_xxxxxx
E9Q6J5	3010	S	xxxRxx_S_Pxxxxx
E9Q6J5	2001	S	xxxxxx_S_PxKxxx
E9Q6J5	237	S	xxxKxx_S_xxxxxx
E9Q6J5	240	S	xxxxxx_S_xDxxxx
E9Q6J5	2714	S	xxxxxx_S_xSxxEx
E9Q6J5	2715	S	xxxxxx_S_xEExxx
E9Q6J5	2716	S	xxxxxx_S_EEExxx
E9Q6J5	2751	S	xxxxxx_S_xDxExx
E9Q6J5	1470	S	xxxRRx_S_xxxxxx
E9Q6J5	1071	S	xxxRRx_S_xxxxxx
E9Q6J5	632	S	xxxRRx_S_xxxxxx
E9Q6J5	637	S	xxxxxx_S_xDExxx
E9Q6J5	795	S	xxxRRx_S_xxxxxx
E9Q6J5	2898	S	xxxxxx_S_ExExxx
E9Q6J5	656	S	xxxRRx_S_xxxxxx
E9Q6J5	864	S	xxKRxx_S_xSxxxx
E9Q6J5	2920	S	xxxxxx_S_DxExEx
E9Q6J5	2794	S	xxxxxG_S_xxxxxx
E9Q6J5	2797	S	xxxxxx_S_xEDxxx
E9Q6J5	2841	S	xxxxxx_S_PxxKxx
E9Q6J5	2989	S	xxxxxx_S_PPxxxx
E9Q6J5	480	S	xxxxxx_S_DSDxxx
E9Q6J5	482	S	xxxxxD_S_DxExxx
E9Q784	242	S	Kxxxxx_S_Pxxxxx
E9Q784	448	S	xxxxRx_S_xxxxxx
E9Q784	704	S	xxxRPx_S_Pxxxxx
E9Q784	435	S	xxxxxx_S_ExDxxx
E9Q784	921	S	xxxRxx_S_Pxxxxx
E9Q784	924	S	RxxSxx_S_xxxxxx
E9Q784	929	S	xxxxxx_S_xDxxxx
E9Q784	198	S	xxxxxx_S_PxxxRx
E9Q784	64	S	xxxxxx_S_PxxKxx
E9Q784	1069	S	xxxxxx_S_PxKxxx
E9Q784	265	S	xxxRxx_S_PxPxxx
E9Q784	335	S	RxxSxx_S_xxxxxx
E9Q784	712	S	xxxxxx_S_xExxxx
E9Q784	892	S	xxxxxD_S_xxExxx
E9Q784	355	S	xxxRxx_S_Pxxxxx
E9Q784	357	S	xRxxSx_S_xxxxxx
E9Q784	1513	S	xxxDxx_S_xxxxxx
E9Q784	1516	S	xxxxxG_S_xxxxxx
E9Q784	1526	S	xxxxxx_S_DxExxx
E9Q784	1273	S	xxxRxx_S_Pxxxxx
E9Q784	1275	S	xRxRSx_S_xxxxxx
E9Q784	1278	S	RxxSxx_S_xxxxxx
E9Q784	907	S	Rxxxxx_S_Pxxxxx
E9Q784	909	S	Rxxxxx_S_Pxxxxx
E9Q784	913	S	xxxxxx_S_PxRxxx
E9Q784	110	S	xxxxPx_S_Pxxxxx
E9Q784	25	S	xxxRRx_S_xxxxxx
E9Q784	77	S	xxxxxx_S_PxRxxx
E9Q784	1343	S	xxxxRR_S_xxxxxx
E9Q784	1347	S	RxxSxx_S_xxxxxx
E9Q784	369	S	xxxxRR_S_xxxxxx
E9Q784	371	S	xxxRSx_S_Pxxxxx
E9Q784	380	S	xxxxxx_S_PxRxxx
E9Q784	1357	S	xxxxxx_S_xDSxxx
E9Q784	207	S	xxxxxx_S_Pxxxxx
E9Q784	209	S	Rxxxxx_S_Pxxxxx
E9Q784	951	S	xxxxxR_S_xSPxxx
E9Q784	953	S	xxxRSx_S_Pxxxxx
E9Q784	1256	S	xxxRSx_S_xxxxxx
E9Q784	316	S	xxxxxR_S_xSPxxx
E9Q784	318	S	xxxRSx_S_Pxxxxx
E9Q784	324	S	xxxxxx_S_PxxxRx
E9Q784	327	S	xxxSxx_S_xxxxxx
E9Q784	1499	S	xxxRxx_S_xExxxx
E9Q784	1295	S	xxxxxx_S_xxRxxx
E9Q7D5	169	S	Kxxxxx_S_Pxxxxx
E9Q7D5	760	S	xxxxxG_S_xxxxxx
E9Q7D5	720	S	xxxKRx_S_xSxxxx
E9Q7D5	782	S	xxxxPx_S_Pxxxxx
E9Q7D5	742	S	xxxKRx_S_xxxxxx
E9Q7D5	1029	S	xxxRRx_S_xxxxxx
E9Q7D5	851	S	xRxRSx_S_xxxxxx
E9Q7D5	593	S	xxxRSx_S_xxxxxx
E9Q7D5	639	S	xxxxRR_S_xxxxxx
E9Q7E2	1385	S	xxxxxx_S_Pxxxxx
E9Q7F2	679	S	xxxRKx_S_xxxxxx
E9Q7F2	279	S	xxxRxx_S_xSxxxx
E9Q7G0	198	S	xxxxSx_S_Pxxxxx
E9Q7G0	2044	S	xxxxxx_S_xxRxxx
E9Q7G0	2059	S	Kxxxxx_S_Pxxxxx
E9Q7G0	398	S	xxxxxx_S_PxxxKx
E9Q7G0	1951	S	xxxRRx_S_xxxxxx
E9Q7G0	2029	S	xxxRRx_S_xxxxxx
E9Q7G0	1739	S	xxxxPx_S_Pxxxxx
E9Q7G0	167	S	xxxxxx_S_PPxxxx
E9Q7G0	1974	S	xRxRxx_S_xxxxxx
E9Q8D0	283	S	xxxxxx_S_xExExE
E9Q8D0	370	S	xxxxxx_S_EEExxx
E9Q8I9	2495	S	xxxRRx_S_xxxxxx
E9Q9R9	1000	S	xxxxxx_S_PxxxKx
E9Q9R9	1669	S	xxxRRx_S_xxxxxx
E9Q9R9	1797	S	xxxKRx_S_xxxxxx
E9Q9R9	1209	S	Rxxxxx_S_Pxxxxx
E9QAT4	2101	S	xxxRxx_S_xxxxxx
E9QAT4	1030	S	xxxxSx_S_Pxxxxx
E9QAT4	1384	S	xxxRRx_S_xxxxxx
E9QAT4	1386	S	xRRxxx_S_xxxxxx
E9QAT4	1362	S	xxxxRR_S_xxxxxx
E9QAT4	1368	S	xxxSxx_S_xxxxxx
E9QAT4	554	S	xxxxxx_S_PPxxxR
E9QAT4	1377	S	xxxSxx_S_xxxxxx
F6ZDS4	453	S	xxxxxx_S_Pxxxxx
F6ZDS4	2141	S	xxxxPx_S_Pxxxxx
F6ZDS4	2223	S	xxxxxx_S_Pxxxxx
F7BJB9	505	S	xxxxxx_S_PxKxxx
F7BJB9	563	S	xxxRRx_S_xxxxxx
F8VPQ2	867	S	xxxxxx_S_PxKxxx
F8VPQ2	427	S	xxxxxD_S_xxExxx
F8VPU2	427	S	xxxxxx_S_PxxxKx
F8VPU2	433	S	xxxxPx_S_PxxxKx
F8VPU2	370	S	xxxKxx_S_xxxxxx
F8VPU2	373	S	xxxSxx_S_xxxxxx
F8VPU2	512	S	xxxKxx_S_Pxxxxx
F8VPU2	836	S	xxxxRx_S_xxxxxx
F8VPU2	875	S	xxxxxx_S_PPxxxx
F8VPU2	892	S	xxxxxx_S_ExDxxx
F8VPU2	897	S	xxxDxx_S_xxxxxx
F8VPU2	902	S	xxxxxx_S_xERxxx
F8VPZ5	428	S	xxxxxx_S_xExExE
F8VPZ5	429	S	xxxxxx_S_EEExxx
F8VPZ5	482	S	xxxxxx_S_xESxxx
F8VPZ5	485	S	xxxxxx_S_DxExxx
F8VPZ9	1427	S	Rxxxxx_S_Pxxxxx
F8VQB6	1887	S	xxxRRx_S_xxxxxx
F8VQB6	964	S	RxxSxx_S_xxxxxx
G3X9G7	236	S	xxxRxx_S_xExxxx
G3X9J0	94	S	Rxxxxx_S_Pxxxxx
G3X9J0	1358	S	xxxRxx_S_PxPxxx
G3X9J0	1248	S	xxxxxx_S_PxRxxx
G3X9J0	166	S	xRxRSx_S_xxxxxx
G3X9J0	1538	S	xxxRxx_S_xExxxx
G3X9J0	1169	S	xxxxxx_S_PxRxxx
G3X9K3	1076	S	xRxRxx_S_xxxxxx
Q9D620	158	S	xxxxxx_S_xxDxxx
G3XA57	277	S	xxxRxx_S_xDxxxx
G5E829	1178	S	xxxRxx_S_PxPxxx
G5E861	656	S	xxxRRx_S_xxxxxx
G5E870	1111	S	xxxRxx_S_xDxxxx
G5E870	1460	S	xxxxxx_S_PRxxxx
G5E870	1024	S	xxxxxx_S_Pxxxxx
G5E870	1030	S	xxxxRx_S_xxxxxx
G5E870	975	S	xxxxxx_S_PxKxxx
G5E870	310	S	xxxxxR_S_xSPxxx
G5E870	312	S	xxxRSx_S_Pxxxxx
G5E870	1409	S	xxxxxx_S_xDxExx
G5E870	75	S	xxxxxR_S_xSPxxx
G5E870	77	S	xxxRSx_S_Pxxxxx
G5E870	239	S	Rxxxxx_S_Pxxxxx
G5E870	12	S	xxxxxG_S_xxxxxx
G5E870	1063	S	xxxxxx_S_Pxxxxx
G5E870	1069	S	xxxxxx_S_PKxxxx
G5E870	1350	S	xxxxxx_S_DDDxxx
G5E870	1355	S	xxxxxx_S_DEExxx
G5E870	1049	S	xxxxxx_S_PxRxxx
G5E8B9	473	S	xxxxxx_S_PxxxxK
G5E8B9	493	S	xxxKxx_S_xxxxxx
G5E8K5	960	S	xxxDxx_S_xxxxxx
G5E8K5	1451	S	xxxRRx_S_xxxxxx
G5E8K5	1883	S	xxxxPx_S_Pxxxxx
G5E8K5	606	S	xxxxxx_S_PxxxxK
G5E8P1	128	S	xxxxxx_S_PPxxxR
G5E8P1	803	S	xRxRSx_S_xxxxxx
G5E8P1	814	S	xxxxxx_S_PxKxxx
G5E8P1	1052	S	xxxExx_S_xxxxxx
G5E8P1	1055	S	xxxxxx_S_DxDxxx
O08529	68	S	xxxxxx_S_xxRxxx
O08539	296	S	xxKxxx_S_Pxxxxx
O08539	298	S	Kxxxxx_S_Pxxxxx
O08539	304	S	xxxxxx_S_Pxxxxx
O08539	324	S	xxxxxx_S_Pxxxxx
O08547	137	S	xRRxxx_S_xxxxxx
O08550	866	S	xxxxPx_S_Pxxxxx
O08550	639	S	xxxxxx_S_PPxxxx
O08550	849	S	xxxxxx_S_EDExxx
O08550	2346	S	xxxxxx_S_PxRxxx
O08550	2268	S	xxxxPx_S_Pxxxxx
O08550	1170	S	xxxKxx_S_Pxxxxx
O08550	1913	S	xxxRxx_S_Pxxxxx
O08550	2286	S	xxxxxR_S_Pxxxxx
O08550	826	S	xxxxPx_S_Pxxxxx
O08553	522	S	xxxxxx_S_PxKxxx
O08575	251	S	xxxKRx_S_xxxxxx
O08582	44	S	xxxxxD_S_xxxExx
O08582	47	S	xxxxxx_S_xDxExx
O08582	580	S	xxxxxx_S_PxxxKx
O08582	8	S	xxxRSx_S_Pxxxxx
O08582	25	S	xxxxPx_S_Pxxxxx
O08609	45	S	Rxxxxx_S_Pxxxxx
O08648	449	S	xxxExx_S_xxxxxx
O08648	454	S	xxxxxx_S_DEExxx
O08648	1217	S	xxxRxx_S_xPxxxx
O08648	1241	S	xxxRxx_S_Pxxxxx
O08648	116	S	xxxxxx_S_PxKxxx
O08664	126	S	xxxRPx_S_Pxxxxx
O08696	669	S	xxxxxx_S_PRxxxx
O08715	55	S	xxxRRx_S_xxxxxx
O08715	101	S	xxxRRx_S_xxxxxx
O08715	378	S	Rxxxxx_S_Pxxxxx
O08715	395	S	xxxxxx_S_Pxxxxx
O08736	104	S	xxxxPx_S_PxxxKx
O08738	62	S	xxxRRx_S_xxxxxx
O08746	904	S	xxxSxx_S_xxxxxx
O08746	912	S	xxxxxx_S_xDxxxx
O08750	301	S	xxxxxx_S_Pxxxxx
O08750	286	S	xxxxxx_S_DxExEx
O08759	8	S	xxxxxR_S_Pxxxxx
O08784	794	S	xxxxxx_S_PxKxxx
O08784	1216	S	xxxxxx_S_PxKxxx
O08784	1303	S	xxxxxx_S_PxxKxx
O08784	1242	S	xxKxxx_S_Pxxxxx
O08784	1191	S	xxxRKx_S_xxxxxx
O08784	169	S	xxxxxx_S_ExExxx
O08784	843	S	xxxxxx_S_PPxxxx
O08784	456	S	xxxxxG_S_xxxxxx
O08784	1128	S	Kxxxxx_S_Pxxxxx
O08784	154	S	xxxxxx_S_PxKxxx
O08785	427	S	xxxxxx_S_Pxxxxx
O08796	444	S	xxxxxx_S_xxRxxx
O08796	469	S	xxxxxx_S_DEDxxx
O08796	473	S	xxxDxx_S_xxxxxx
O08796	476	S	xxxxxG_S_xxxxxx
O08810	19	S	xxxxxx_S_DEDxxx
O08856	300	S	xxxxxx_S_PxRxxx
O08919	263	S	xxxxxx_S_Pxxxxx
O08970	378	S	xxxxPx_S_Pxxxxx
O09000	847	S	xxxxxx_S_xDSxxx
O09000	544	S	xxKxxx_S_Pxxxxx
O09000	720	S	xxxxxx_S_PxKxxx
O09039	302	S	xxxxxR_S_Pxxxxx
O09039	102	S	xxxxxx_S_xEDxxx
O09044	110	S	xxxxxx_S_Pxxxxx
O09053	1085	S	xxxKxx_S_xxxxxx
O09106	421	S	xxxxxx_S_DSDxxx
O09106	423	S	xxxxxx_S_DxExEx
O09106	409	S	xxxxxx_S_xDxxxx
O09106	434	S	xxxRKx_S_xxxxxx
O09106	393	S	xxxxxx_S_GDExxx
O09126	856	S	xxxxxx_S_DxDxxx
O09130	79	S	xxxxxx_S_DSDxxx
O09130	81	S	xxxxxD_S_DxExxx
O09130	83	S	xxxDxx_S_xxxxxx
O35071	494	S	xxxxxx_S_PxKxxx
O35071	674	S	xxxxxD_S_xxxExx
O35071	676	S	xxxxxx_S_xEDxxx
O35071	680	S	xxxxxx_S_DxxxxE
O35071	1031	S	xxxRRx_S_xxxxxx
O35126	630	S	xxxRxx_S_Pxxxxx
O35126	34	S	Rxxxxx_S_Pxxxxx
O35126	168	S	xxxxPx_S_Pxxxxx
O35126	724	S	xxxxPx_S_Pxxxxx
O35126	733	S	xxxRSx_S_Pxxxxx
O35126	646	S	xxxxPx_S_Pxxxxx
O35129	291	S	xxxxxG_S_xxxxxx
O35130	16	S	xxxRRx_S_xxxxxx
O35134	1436	S	xxxxxx_S_EEExxx
O35134	1487	S	xxxRRx_S_xxxxxx
O35144	367	S	xxxxPx_S_Pxxxxx
O35144	412	S	xxxxxD_S_xxxExx
O35144	399	S	xxxxxx_S_Pxxxxx
O35161	2776	S	xxxxxx_S_xDSxxx
O35161	2779	S	xxxSxx_S_xxxxxx
O35188	262	S	xxxxxG_S_xExxxx
O35216	15	S	xxxRRx_S_xxxxxx
O35216	16	S	xxxRPx_S_Pxxxxx
O35218	419	S	xxxxxD_S_xxExxx
O35218	420	S	xxxxxx_S_DxxxxE
O35218	423	S	xxxxxx_S_DxExxx
O35226	223	S	xxxxxx_S_xEExxx
O35245	149	S	xxxxxx_S_xxRxxx
O35245	123	S	RxxSxx_S_xxxxxx
O35245	806	S	xxxxxx_S_xDxxxx
O35245	810	S	xxxxxD_S_ExExxx
O35280	280	S	xRxRxx_S_xxxxxx
O35295	113	S	xxxxPx_S_Pxxxxx
O35295	310	S	xRRxxx_S_xxxxxx
O35295	316	S	xxxxxE_S_ExExxx
O35316	21	S	xxxxxx_S_PxKxxx
O35343	60	S	xxxxxx_S_DxDxxx
O35344	56	S	xxxxxx_S_xEDxxx
O35344	60	S	xxxxxx_S_DxDxxx
O35345	6	S	xxxxxx_S_PxKxxx
O35379	289	S	xxxxxG_S_xxxxxx
O35379	290	S	xxxKxx_S_xxxxxx
O35379	918	S	xxxxxx_S_xDxxxx
O35379	882	S	xxxExx_S_xxxxxx
O35379	884	S	xxxxxx_S_xSxxEx
O35382	226	S	xxxKxx_S_Pxxxxx
O35454	684	S	xxxxxx_S_xExxxx
O35491	50	S	xRxRxx_S_xxxxxx
O35491	83	S	xRRxxx_S_xxxxxx
O35491	9	S	xxxRxx_S_xExxxx
O35492	215	S	xxxxxx_S_DxxxxE
O35492	283	S	xxxxxx_S_xEDxxx
O35492	173	S	xxxRRx_S_xxxxxx
O35492	175	S	xRxRSx_S_xxxxxx
O35492	157	S	xxxRxx_S_PxPxxx
O35493	138	S	xRxRSx_S_xxxxxx
O35493	136	S	xxxRxx_S_xSxxxx
O35495	119	S	xxxRRx_S_xxxxxx
O35495	95	S	xxxRxx_S_xxxxxx
O35551	407	S	xxxxxx_S_xDSxxx
O35551	410	S	RxxSxx_S_xxxxxx
O35609	78	S	xxxRxx_S_Pxxxxx
O35609	87	S	xxxxxG_S_xxxxxx
O35613	626	S	xxxxxx_S_PxxKxx
O35613	669	S	xxxxxx_S_PPxxxx
O35613	515	S	xxxRRx_S_xxxxxx
O35613	687	S	xxxRxx_S_Pxxxxx
O35623	50	S	xxxKxx_S_xxxxxx
O35625	485	S	Rxxxxx_S_Pxxxxx
O35638	1058	S	xxxDxx_S_xxxxxx
O35658	197	S	xxxExx_S_xxxxxx
O35664	403	S	xxxRRx_S_xxxxxx
O35685	139	S	xxxxxx_S_PxKxxx
O35691	346	S	xxxxxx_S_DxExEx
O35691	96	S	xxxRRx_S_xxxxxx
O35691	100	S	xxxxxx_S_DxExxx
O35691	66	S	xxxRxx_S_xSxxxx
O35691	698	S	xxxRxx_S_xSxxxx
O35691	700	S	xRxRSx_S_xxxxxx
O35691	702	S	xRxxSx_S_xxxxxx
O35691	380	S	xxxxxD_S_xxExxx
O35691	440	S	xxxExx_S_xxxxxx
O35691	442	S	xxxxxx_S_PxKxxx
O35691	450	S	xxxxxx_S_xExExE
O35730	248	S	xxxxPx_S_Pxxxxx
O35730	254	S	xxxxxx_S_PPxxxx
O35730	38	S	xxxxxx_S_PRxxxx
P70333	104	S	xxxxPx_S_Pxxxxx
P70333	63	S	xxxxxx_S_EDExxx
O35841	464	S	xxxxxx_S_PxKxxx
O35841	469	S	xxxxxx_S_PxxxKx
O35887	69	S	xxxxxx_S_xERxxx
O35892	314	S	xxxxxx_S_DxExxx
O35954	621	S	xxxGRx_S_Pxxxxx
O54692	438	S	xxxxxx_S_PxxxxK
O54724	38	S	xxxExx_S_xxxxxx
O54724	42	S	xxxxxG_S_xExxxx
O54724	204	S	xxxxxx_S_xDExxx
O54724	205	S	xxxxxx_S_xExxxx
O54724	389	S	xxxxxx_S_DSDxxx
O54724	391	S	xxxxxD_S_Dxxxxx
O54724	21	S	xxxDxx_S_xxxxxx
O54724	302	S	xxxxRx_S_xxxxxx
O54774	754	S	xxxRRx_S_xxxxxx
O54774	755	S	xxxRxx_S_xPxxxx
O54774	760	S	xxxxxx_S_DEDxxx
O54774	825	S	xxxxxx_S_PxKxxx
O54774	784	S	xxxxxx_S_DEDxxx
O54781	10	S	xxxxxx_S_xERxxx
O54781	487	S	xxxRxx_S_xSxxxx
O54781	490	S	RxxSxx_S_xxxxxx
O54784	307	S	xxxSxx_S_xxxxxx
O54786	314	S	xxxxxR_S_Pxxxxx
O54804	71	S	xxxxPx_S_Pxxxxx
O54826	499	S	xxxxSx_S_Pxxxxx
O54827	470	S	xxxxxD_S_ExExxx
O54834	186	S	xxxxxx_S_RSxxxx
O54864	391	S	xxxxPx_S_Pxxxxx
O54916	186	S	xxxRxx_S_xxxxxx
O54916	708	S	xxxxxx_S_EDExxx
O54916	475	S	xxxRxx_S_xxxxxx
O54916	482	S	xxxxPx_S_PxxxKx
O54916	561	S	xxxRSx_S_xxxxxx
O54918	73	S	xxxxxR_S_Pxxxxx
O54931	152	S	xxxxPx_S_Pxxxxx
O54931	768	S	xxxxxx_S_PxxKxx
O54931	740	S	xxxRxx_S_xxxxxx
O54931	799	S	xxxxPx_S_Pxxxxx
O54940	114	S	xxxRKx_S_xxxxxx
O54965	292	S	xxxxxx_S_DSDxxx
O54965	294	S	xxxxxx_S_DxDxxx
O54965	298	S	xxxxxD_S_xxExxx
O54967	896	S	xxxxxx_S_PExxxx
O54967	107	S	xxxxxG_S_xxxxxx
O54967	772	S	Rxxxxx_S_Pxxxxx
O54988	666	S	xxxxxx_S_ExExxx
O54988	643	S	xxxExx_S_xxxxxx
O54988	647	S	xxxxxx_S_xEExxx
O54988	340	S	xxxKRx_S_xxxxxx
O55003	88	S	xxxxxx_S_xEDxxx
O55022	181	S	xxxxxx_S_xDEExx
O55028	31	S	xxxRxx_S_xSxxxx
O55029	860	S	xxKxxx_S_Pxxxxx
O55033	90	S	xxxRxx_S_PxPxxx
O55047	46	S	xxxxxx_S_DxExEx
O55098	513	S	xxxxxG_S_xxxxxx
O55106	245	S	xxxxxx_S_DEDxxx
O55131	333	S	Kxxxxx_S_Pxxxxx
O55135	239	S	xxxxRx_S_xxxxxx
O55143	661	S	Rxxxxx_S_Pxxxxx
O55143	663	S	xxxxxx_S_xxRxxx
O55143	378	S	xxxDxx_S_xxxxxx
O55176	175	S	xxxxxx_S_xERxxx
O55176	30	S	xxxxxR_S_xSPxxx
O55176	137	S	xxxxxx_S_PPxxxx
O55187	410	S	xRxRxx_S_xxxxxx
O55201	664	S	xxxxPx_S_Pxxxxx
O70152	13	S	xxxxxx_S_PRxxxx
O70251	106	S	xxxxxx_S_DxExEx
O70279	295	S	xxxxxx_S_PRxxxx
O70279	394	S	xxxKxx_S_Pxxxxx
O70279	398	S	xxxxxx_S_PxxxRx
O70279	336	S	Rxxxxx_S_Pxxxxx
O70293	484	S	xxxExx_S_xxxxxx
O70305	741	S	xxxxxx_S_PxxxKx
O70305	753	S	xxxKxx_S_Pxxxxx
O70305	860	S	xxxxxx_S_PxxKxx
O70305	697	S	xxxxxx_S_Pxxxxx
O70305	832	S	xxxKxx_S_Pxxxxx
O70305	836	S	xxxxSx_S_Pxxxxx
O70305	435	S	xxxxxx_S_EEExxx
O70310	31	S	xxxxxx_S_DxExEx
O70310	47	S	xxxxxx_S_Pxxxxx
O70311	68	S	xxxKxx_S_xxxxxx
O70311	70	S	xxxDxx_S_xxxxxx
O70311	72	S	xxxxxx_S_xExxxx
O70311	38	S	xxxxxx_S_Pxxxxx
O70318	698	S	xxxKxx_S_Pxxxxx
O70318	116	S	xxxKxx_S_xxxxxx
O70318	38	S	xxxxxx_S_ExExxx
O70318	395	S	xxxKRx_S_xxxxxx
O70318	555	S	xxxxxx_S_PPxxxx
O70318	86	S	xxxKxx_S_xxxxxx
O70318	666	S	xxxxxx_S_xExxxx
O70374	542	S	xxxxxx_S_Pxxxxx
O70374	35	S	Kxxxxx_S_Pxxxxx
O70374	24	S	xxxxPx_S_PxxxKx
O70400	130	S	xxxxxx_S_Pxxxxx
O70400	144	S	xxxxxx_S_Pxxxxx
O70405	477	S	xxxGRx_S_Pxxxxx
O70405	479	S	xxxxxx_S_PPxxxx
O70405	494	S	xxxRKx_S_xxxxxx
O70405	555	S	xxxRxx_S_xPxxxx
O70405	543	S	xxxxxx_S_PRxxxx
O70405	614	S	xxxxxR_S_Pxxxxx
O70405	622	S	xxxxxx_S_PxKxxx
O70405	521	S	xxxRxx_S_Pxxxxx
O70435	250	S	xxxxxx_S_DDDxxx
O70439	126	S	xRxRxx_S_xxxxxx
O70439	129	S	RxxSxx_S_xxxxxx
O70472	1645	S	xxxKxx_S_xxxxxx
O70472	1153	S	xxxRRx_S_xxxxxx
O70480	30	S	xxxxxD_S_DxExxx
O70481	15	S	xxxxxx_S_PExxxx
O70494	72	S	xxxxPx_S_Pxxxxx
O70496	11	S	xxxxxx_S_xxDxxx
O70546	769	S	xxxxSx_S_Pxxxxx
O70546	818	S	xxxxxx_S_Pxxxxx
O70546	829	S	xxxxxx_S_PKxxxx
O70551	450	S	xxxxxx_S_GDExxx
O70551	33	S	xxxxxG_S_xxxxxx
O70551	37	S	xxxxxx_S_ExDxxx
O70551	51	S	xxxxxx_S_DDDxxx
O70551	311	S	Kxxxxx_S_Pxxxxx
O70583	96	S	xxxxPx_S_Pxxxxx
O70585	524	S	Kxxxxx_S_Pxxxxx
O70585	394	S	xxxxxx_S_PxRxxx
O70589	582	S	xxxxxx_S_PxxxRx
O88196	1060	S	xxxRRx_S_xxxxxx
O88196	1903	S	xxxxxx_S_PPxxxx
O88271	203	S	xxxxxx_S_Pxxxxx
O88271	83	S	xxxxxG_S_xxxxxx
O88286	1029	S	xxxxxx_S_PxxKxx
O88286	1370	S	xRxxxx_S_PxxxxK
O88286	1342	S	xxxxxx_S_Pxxxxx
O88286	1347	S	xxxxPx_S_Pxxxxx
O88286	1015	S	xxxxxx_S_SPxxxx
O88286	1016	S	xxxxxx_S_PxxKxx
O88286	1179	S	xxxxPx_S_Pxxxxx
O88286	1184	S	xxxxxx_S_Pxxxxx
O88286	1039	S	Kxxxxx_S_Pxxxxx
O88286	1045	S	xxxxxx_S_PRxxxx
O88286	1050	S	xxxRPx_S_Pxxxxx
O88286	1160	S	xxxxxR_S_Pxxxxx
O88286	1167	S	xxxxxx_S_PxxKxx
O88327	373	S	xxxKxx_S_xxxxxx
O88343	1069	S	xxxRxx_S_xxxxxx
O88343	65	S	xxxxxx_S_DxxxxE
O88343	68	S	xxxxxx_S_DxExxx
O88343	245	S	xxxxxx_S_Pxxxxx
O88343	257	S	xxxxxx_S_xxDxxx
O88343	223	S	xxxxxx_S_xxDxxx
O88351	672	S	Rxxxxx_S_Pxxxxx
O88379	1370	S	xxxxxx_S_Pxxxxx
O88379	1339	S	xxxxxx_S_Pxxxxx
O88379	1352	S	xxxxxx_S_PxxKxx
O88379	1412	S	xxxKRx_S_xxxxxx
O88379	1416	S	Rxxxxx_S_Pxxxxx
O88379	284	S	xxxKRx_S_xxxxxx
O88379	1320	S	xxxKxx_S_xxxxxx
O88413	65	S	xxxxxG_S_xExxxx
O88447	520	S	xxxKRx_S_xxxxxx
O88447	523	S	xRRxxx_S_xxxxxx
O88447	459	S	Kxxxxx_S_Pxxxxx
O88448	575	S	xxxRxx_S_xxxxxx
O88448	539	S	xLxRSx_S_xxxxxx
O88466	431	S	xxxxPx_S_Pxxxxx
O88466	1381	S	xxxxxx_S_DxExxx
O88466	1296	S	xxxxxx_S_Pxxxxx
O88466	876	S	xxxRxx_S_xSxxxx
O88466	470	S	Kxxxxx_S_Pxxxxx
O88477	181	S	xxxRxx_S_Pxxxxx
O88487	81	S	xxxxPx_S_Pxxxxx
O88487	95	S	xxxxxx_S_xDSxxx
O88491	2369	S	xxxRxx_S_Pxxxxx
O88491	2129	S	xxxxPx_S_Pxxxxx
O88491	383	S	xxxxxx_S_xDExxx
O88502	452	S	xxxRRx_S_xxxxxx
O88502	375	S	xxxRRx_S_xxxxxx
O88502	18	S	xxxxxx_S_DxExEx
O88508	102	S	xxxxxx_S_PxxxxK
O88509	399	S	xxxxxx_S_PxxKxx
O88513	19	S	xxxxxx_S_PxxxRx
O88522	380	S	xxxxxR_S_Pxxxxx
O88532	1054	S	xxxRRx_S_xxxxxx
O88543	423	S	xxxSxx_S_xxxxxx
O88554	32	S	xxxxxx_S_PxxKxx
O88559	544	S	xxxxxx_S_PPxxxx
O88559	487	S	xxxRRx_S_xxxxxx
O88569	259	S	xxxxxx_S_Pxxxxx
O88569	231	S	xxxxxG_S_xxxxxx
O88569	341	S	xxxxxG_S_xxxxxx
O88569	85	S	xxxRxx_S_xDxxxx
O88573	382	S	Kxxxxx_S_Pxxxxx
O88573	183	S	xxxRxx_S_Pxxxxx
O88573	191	S	xxxxxx_S_Pxxxxx
O88573	197	S	xxxxPx_S_Pxxxxx
O88573	132	S	xxxxxx_S_PKxxxx
O88574	131	S	xxxRKx_S_xxxxxx
O88574	138	S	xxxxxx_S_Pxxxxx
O88587	261	S	xxxxxx_S_PxKxxx
O88622	256	S	xxxxPx_S_Pxxxxx
O88622	259	S	xxxSxx_S_xxxxxx
O88622	297	S	xxxxPx_S_Pxxxxx
O88622	135	S	xxxxxx_S_PxxKxx
O88622	286	S	xxxxxx_S_PPxxxx
O88643	144	S	xxxKxx_S_xxxxxx
O88665	279	S	xRxRxx_S_xxxxxx
O88665	289	S	xxxxxx_S_PxKxxx
O88685	12	S	xxxxPx_S_Pxxxxx
O88700	247	S	xxxxxD_S_xxExxx
O88738	2245	S	xxxxxx_S_xDxxxx
O88738	476	S	xxxxxD_S_Dxxxxx
O88738	483	S	xxxxxD_S_DxExxx
O88738	485	S	xxxxxx_S_xExxxx
O88738	489	S	xxxxxx_S_RSxxxx
O88738	493	S	xxxRSx_S_xxxxxx
O88738	3601	S	xxxxRx_S_xxxxxx
O88746	462	S	Rxxxxx_S_Pxxxxx
O88746	472	S	xxxxxx_S_Pxxxxx
O88783	931	S	xRxRxx_S_xxxxxx
O88783	935	S	xxxxxG_S_xExxxx
O88792	285	S	xxxSxx_S_xxxxxx
O88792	288	S	xxxxxx_S_ExExxx
O88796	251	S	xxxxxx_S_ExDxxx
O88842	589	S	xxxxPx_S_Pxxxxx
O88842	442	S	xxxRxx_S_xExxxx
O88845	187	S	xxxxPx_S_Pxxxxx
O88852	51	S	Rxxxxx_S_Pxxxxx
O88852	2	S	xxxxxx_S_SPxxxx
O88852	3	S	xxxxxx_S_PxRxxx
O88874	341	S	xRxxxx_S_PxxxxK
O88874	325	S	xxxKxx_S_Pxxxxx
O88874	329	S	xxxxxx_S_PxRxxx
O88878	48	S	xxxGRx_S_Pxxxxx
O88907	503	S	xxxxxx_S_Pxxxxx
O88907	466	S	xxxxxD_S_xxxExx
O88907	467	S	xxxxxx_S_xDEExx
O88907	468	S	xxxxxx_S_DxExEx
O88907	485	S	Rxxxxx_S_Pxxxxx
O88907	488	S	xxxxPx_S_PxxxKx
O88939	331	S	xxxxxD_S_DxExxx
O88939	537	S	xxxxxx_S_Pxxxxx
O88942	271	S	xxxRKx_S_xxxxxx
O88942	235	S	xxxxxx_S_PRxxxx
O89032	1029	S	xxxRxx_S_xxxxxx
O89032	420	S	xxxxxx_S_Pxxxxx
O89032	546	S	xxxxxx_S_PxKxxx
O89032	1047	S	xxxxPx_S_PxxxKx
O89032	643	S	xxxxSx_S_Pxxxxx
O89032	1007	S	xxxRRx_S_xxxxxx
O89032	1008	S	xxxRxx_S_xSxxxx
O89032	812	S	xxxRRx_S_xxxxxx
O89032	592	S	xxxRxx_S_Pxxxxx
O89032	993	S	xxxRxx_S_xxxxxx
O89032	721	S	xxxRSx_S_xxxxxx
O89032	566	S	xxxxxD_S_ExExxx
O89033	55	S	xxxxPx_S_Pxxxxx
O89033	72	S	xxxxxx_S_PxxxxK
O89033	75	S	xxxxPx_S_Pxxxxx
O89079	13	S	xxxxxG_S_xExxxx
O89084	204	S	xxxxxR_S_Pxxxxx
O89086	135	S	xxxxxG_S_xxxxxx
O89086	143	S	xxxxRx_S_xxxxxx
O89090	2	S	xxxxxx_S_DxDxxx
O89090	61	S	xxxxxx_S_Pxxxxx
O89110	213	S	xxxxxx_S_PRxxxx
O89110	188	S	xxxRRx_S_xxxxxx
P01108	164	S	xxxxxx_S_PxRxxx
P01108	62	S	xxxxPx_S_Pxxxxx
P01108	293	S	xxxxPx_S_PxxxKx
P01896	166	S	xxxSxx_S_xxxxxx
P14428	313	S	xxxSxx_S_xxxxxx
P14428	326	S	xxxDxx_S_xxxxxx
P02340	363	S	xxxRxx_S_xxxxxx
P02340	312	S	xxxxxx_S_PxxKxx
P02340	356	S	xxxxxx_S_xDSxxx
P02340	300	S	xxxxxG_S_xxxxxx
P02340	389	S	xxxxxD_S_Dxxxxx
P04184	13	S	xxxxPx_S_Pxxxxx
P04627	255	S	xxxxxx_S_Pxxxxx
Q99N57	621	S	xxxRSx_S_xxxxxx
P05064	39	S	xxxxxG_S_xxxxxx
P05064	46	S	xxxRxx_S_xxxxxx
P05132	339	S	xxxxRx_S_xxxxxx
P68369	439	S	xxxxxx_S_xExExE
P68369	158	S	xxxxRx_S_xxxxxx
P05480	74	S	xxxxxx_S_PxRxxx
P05480	17	S	xxxRRx_S_xxxxxx
P05627	246	S	xxxxPx_S_Pxxxxx
P15066	100	S	xxxxxx_S_PxxxRx
P05627	63	S	xxxxxx_S_Pxxxxx
P07901	231	S	xxxxxx_S_DxExEx
P07901	263	S	xxxxxx_S_DxExEx
P07901	477	S	xxxExx_S_xxxxxx
P08030	15	S	xxxRxx_S_xPxxxx
P08121	735	S	xxxxPx_S_Pxxxxx
P08228	108	S	xRxxSx_S_xxxxxx
P08775	1966	S	xxxxxD_S_DxExxx
P08775	1836	S	xxxxPx_S_Pxxxxx
P08775	1913	S	xxxxPx_S_Pxxxxx
P08775	1917	S	xxxxxx_S_PxxxKx
P08775	1878	S	xxxxPx_S_Pxxxxx
P08775	1882	S	xxxxxx_S_PxxxKx
P09103	77	S	xxxxxG_S_xxxxxx
P09405	28	S	xxxxxD_S_ExExxx
P09405	34	S	xxxxxx_S_EDExxx
P09405	40	S	xxxxxD_S_xxExxx
P09405	41	S	xxxxxx_S_xEExxx
P09405	616	S	xxxxxx_S_xEDxxx
P09405	403	S	xxxKxx_S_xxxxxx
P09405	303	S	xxxxxG_S_xxxxxx
P09411	203	S	xxxxxx_S_PxRxxx
P09450	256	S	xxxxPx_S_Pxxxxx
P09450	23	S	xxxxxR_S_Pxxxxx
P09450	248	S	xxxxxx_S_xDxxxx
P09528	5	S	xxxxxx_S_PxxxRx
P09633	159	S	xxxxxx_S_PExxxx
P0CL69	231	S	xxxRxx_S_Pxxxxx
P0DOV2	190	S	xxxRxx_S_Pxxxxx
P10107	37	S	xxxxxx_S_Pxxxxx
P10284	46	S	xxxRRx_S_xxxxxx
P10637	494	S	xxxxPx_S_Pxxxxx
P10637	688	S	xxxxxx_S_Pxxxxx
P10637	692	S	xxxxxx_S_xDxxxx
P10637	696	S	xxxxxx_S_PRxxxx
P10711	100	S	xxxxxx_S_PExxxx
P10852	2	S	xxxxxx_S_xDxExx
Q8CGP2	37	S	xxxRxx_S_xSxxxx
Q8CGP2	39	S	xRxxSx_S_xxxxxx
P10923	250	S	xxxxxx_S_xExxxx
P10923	283	S	xxxxRx_S_xxxxxx
P10923	228	S	xxxxxx_S_xESxxx
P10923	231	S	xxxxxx_S_xESxxx
P10923	234	S	xxxxxx_S_xDxxxx
P10923	61	S	xxxxxx_S_xEExxx
P10923	62	S	xxxxxx_S_xExxxx
P11157	20	S	xxxxxx_S_PxKxxx
P11247	66	S	xxxxxG_S_xxxxxx
P11247	68	S	xxxxSx_S_Pxxxxx
P11276	285	S	xxxxxG_S_xxxxxx
P11276	2475	S	xxxRxx_S_xExxxx
P11370	677	S	xxxxxx_S_xExxxx
P11499	226	S	xxxxxx_S_DxExEx
P11499	255	S	xxxxxx_S_DEExxx
P11499	261	S	xxxExx_S_xxxxxx
P11499	452	S	xxxRRx_S_xxxxxx
P11688	154	S	xxxxxG_S_xxxxxx
P11881	1588	S	xxxRRx_S_xxxxxx
P11881	1755	S	xxxRRx_S_xxxxxx
P11983	544	S	xxxxxG_S_xExxxx
P12367	96	S	xxxRRx_S_xxxxxx
P12382	775	S	xxxRxx_S_xDxxxx
Q06219	337	S	xxxRxx_S_xxxxxx
P13405	31	S	xxxxxD_S_xxExxx
P13405	800	S	xxxxxx_S_PxKxxx
P13405	804	S	xxxxxx_S_PxKxxx
P13405	243	S	xxxxxx_S_PRxxxx
P13595	774	S	xxxKxx_S_xxxxxx
P13595	946	S	xxxxxx_S_Pxxxxx
P13595	887	S	xxxxxx_S_PxxxxK
P13595	1005	S	xxxxPx_S_Pxxxxx
P13808	144	S	xxxxxx_S_Pxxxxx
P13808	239	S	xRxRxx_S_xxxxxx
P13808	439	S	xxxRxx_S_xxxxxx
P13808	442	S	RxxSxx_S_xxxxxx
P13808	445	S	xxxxxG_S_xxxxxx
P13808	112	S	Rxxxxx_S_Pxxxxx
P13808	172	S	xxxxxx_S_PPxxxx
P13864	125	S	xxxxxR_S_Pxxxxx
P13864	717	S	xxxxxx_S_PxKxxx
P13864	187	S	xxxxxx_S_xESxxx
P13864	190	S	xxxSxx_S_xxxxxx
P13864	140	S	xxxRxx_S_xSxxxx
P13864	150	S	xxxxxx_S_Pxxxxx
P13864	254	S	xxxRRx_S_xxxxxx
P13864	285	S	xxxRxx_S_xPxxxx
P13864	15	S	Rxxxxx_S_Pxxxxx
P14069	46	S	xxxxxG_S_xxxxxx
P14115	68	S	xxxRxx_S_xxxxxx
P14206	43	S	xxxKRx_S_xxxxxx
P14602	86	S	xxxRxx_S_xxxxxx
P14602	15	S	xLxRSx_S_xxxxxx
P14685	45	S	xxxxxG_S_xxxxxx
P14733	17	S	RxxSxx_S_xxxxxx
P14733	24	S	xxxxPx_S_Pxxxxx
P21619	383	S	xxxxxx_S_Pxxxxx
P21619	385	S	Rxxxxx_S_Pxxxxx
P14869	304	S	xxxxxx_S_xESxxx
P14869	307	S	xxxxxx_S_DEDxxx
P14873	541	S	xxxRxx_S_xExxxx
P14873	1013	S	xxxxxx_S_EEExxx
P14873	1371	S	xxxxRx_S_xxxxxx
P14873	1373	S	xxxxSx_S_Pxxxxx
P14873	1384	S	xxxxxx_S_PxxKxx
P14873	1151	S	xxxxxx_S_Pxxxxx
P14873	1247	S	xxxxxx_S_PxKxxx
P14873	1251	S	Rxxxxx_S_Pxxxxx
P14873	1253	S	xxxKxx_S_xxxxxx
P14873	1255	S	xxxxSx_S_Pxxxxx
P14873	1257	S	xxxxxx_S_PPxxxx
P14873	1260	S	xxxxPx_S_Pxxxxx
P14873	1204	S	xxxxxx_S_PPxxxx
P14873	614	S	xxxxxx_S_PxKxxx
P14873	989	S	xxxKRx_S_xxxxxx
P14873	992	S	xxxxxx_S_xDxxxx
P14873	828	S	xxxxxx_S_SPxxxx
P14873	829	S	xRxxxx_S_PxxxxK
P14873	1789	S	xxxRxx_S_Pxxxxx
P14873	1793	S	xxxxxx_S_Pxxxxx
P14873	1814	S	xxxxxx_S_SPxxxx
P14873	1815	S	xxxxxx_S_PPxxxx
P14873	934	S	xxxExx_S_xxxxxx
P14873	888	S	xxxxxx_S_Pxxxxx
P14873	2205	S	xxxxxR_S_Pxxxxx
P14873	2207	S	xxxRSx_S_Pxxxxx
P14873	967	S	xxxxxx_S_Pxxxxx
P14873	561	S	xxxRxx_S_xExxxx
P14873	1497	S	Kxxxxx_S_Pxxxxx
P14873	1508	S	xxxxxG_S_xxxxxx
P14873	2068	S	xxxxxx_S_PxxxRx
P14873	1775	S	xxxxxx_S_PKxxxx
P14873	1778	S	xxxSxx_S_xxxxxx
P14873	1781	S	xxKxxx_S_Pxxxxx
P14873	1614	S	xxxRxx_S_xSxxxx
P14873	1616	S	xxxxxx_S_PPxxxx
P14873	1621	S	xxxxxx_S_PKxxxx
P14873	1438	S	xxxxxx_S_Pxxxxx
P14873	1662	S	xxxxxx_S_Pxxxxx
P14873	1420	S	xxxxRR_S_xxxxxx
P14873	1422	S	xxxRSx_S_Pxxxxx
P14873	1649	S	xxxxxx_S_PExxxx
P14873	2267	S	xxxxxx_S_PKxxxx
P14873	2030	S	xxxxxR_S_Pxxxxx
P14873	1395	S	xxxxxR_S_Pxxxxx
P14873	1401	S	xxxxxG_S_xxxxxx
P14873	1403	S	xxxxSx_S_Pxxxxx
P14873	1293	S	xxxRSx_S_Pxxxxx
P14873	1307	S	xxxxxx_S_PxxKxx
P14873	1911	S	xxxxxx_S_Pxxxxx
P14873	1317	S	Kxxxxx_S_Pxxxxx
P14873	1325	S	xxxxxG_S_xxxxxx
P14873	1334	S	xxxxxx_S_PxxxKx
P14873	1877	S	xxxxxx_S_xDEExx
P14873	1391	S	xxxxxx_S_PxRxxx
P15066	249	S	xxxxxx_S_PPxxxx
P15066	253	S	xxxxPx_S_Pxxxxx
P15208	1340	S	xxxSxx_S_xxxxxx
P15261	402	S	xxxRxx_S_xSxxxx
P15261	379	S	xxxxRR_S_xxxxxx
P15379	733	S	xxxRKx_S_xxxxxx
P15379	742	S	xxxxxx_S_xExxxx
P15379	771	S	xxxxxx_S_xDxxxx
P15379	754	S	xxxKxx_S_xxxxxx
P15806	377	S	xxxxxx_S_Pxxxxx
P15806	140	S	xxxxPx_S_PxxxKx
P43274	104	S	xxxxxG_S_xxxxxx
P43277	37	S	xxxRKx_S_xxxxxx
P15920	695	S	xxxxxD_S_ExExxx
P15975	490	S	xxxxxx_S_PPxxxx
P15975	917	S	xxxxxR_S_Pxxxxx
P16045	30	S	xxxDxx_S_xxxxxx
P16056	988	S	xxxRSx_S_Pxxxxx
P16056	995	S	xxxxxx_S_xESxxx
P16056	998	S	xxxxxx_S_xDxxxx
P16254	45	S	xxxRxx_S_xExxxx
P16546	1031	S	xxxxxx_S_xExxxx
P16951	118	S	xxxxxx_S_Pxxxxx
P16951	94	S	Kxxxxx_S_Pxxxxx
P16951	248	S	xxxxPx_S_Pxxxxx
P17012	269	S	xxxxxE_S_ExExxx
P17095	99	S	xxxxxx_S_xESxxx
P17095	102	S	xxxxxx_S_xEExxx
P17095	103	S	xxxxxx_S_EEExxx
P17141	590	S	xxxxxx_S_EEExxx
P17182	263	S	xxxxxx_S_Pxxxxx
P17426	655	S	xxxxxx_S_Pxxxxx
P17751	130	S	xxxxxx_S_PxxxKx
P18608	87	S	xxxxxx_S_EEExxx
P18654	227	S	xxxKxx_S_xxxxxx
P18653	352	S	xxxxxx_S_Pxxxxx
P18654	715	S	xxxRxx_S_Pxxxxx
P18654	415	S	xxxxRx_S_xxxxxx
P18654	369	S	xxxxxx_S_Pxxxxx
P18760	24	S	xxxRKx_S_xxxxxx
P18760	156	S	xxxxxG_S_xxxxxx
P18828	288	S	xxxxxx_S_xEExxx
P18911	451	S	xxxRxx_S_PxPxxx
P19096	2403	S	xxxxxx_S_xDxxxx
P19096	2201	S	xxxKxx_S_xxxxxx
P19426	255	S	xxxxxD_S_xxExxx
P19426	115	S	xxxRSx_S_xxxxxx
P19426	179	S	xxxxRx_S_xxxxxx
P19426	181	S	xxxxxx_S_PxRxxx
P20152	201	S	xxxExx_S_xxxxxx
P20152	339	S	xxxxxx_S_xERxxx
P20152	412	S	xxxxRx_S_xxxxxx
P20152	72	S	xxxRxx_S_xxxxxx
P20152	73	S	xxxxRx_S_xxxxxx
P20152	18	S	xxxxxG_S_xxxxxx
P20152	214	S	xxxDxx_S_xxxxxx
P20152	55	S	xxxxxx_S_SPxxxx
P20152	56	S	Rxxxxx_S_Pxxxxx
P20152	8	S	xxxSxx_S_xxxxxx
P20152	10	S	RxxSxx_S_xxxxxx
P20152	29	S	RxxSxx_S_xxxxxx
P20152	39	S	xxxRxx_S_xxxxxx
P20152	42	S	RxxSxx_S_xxxxxx
P20152	47	S	xxxxRx_S_xxxxxx
P20352	109	S	xxxRRx_S_xxxxxx
P20357	1791	S	xxxxxx_S_PxRxxx
P20357	1783	S	xxxxxx_S_PxRxxx
P20357	1539	S	xxxxxx_S_PxKxxx
P21619	427	S	xxxxxx_S_PxRxxx
P21995	312	S	xxxxxD_S_xxxExx
P22518	137	S	xxxRxx_S_xSxxxx
P22518	139	S	xRxRSx_S_xxxxxx
P22518	152	S	xxxxxx_S_xDxxxx
P22682	481	S	xxxRPx_S_Pxxxxx
P23116	1156	S	xxxxRx_S_xxxxxx
P23116	789	S	xxxxRH_S_xxxxxx
P23116	584	S	xxxRxx_S_xxxxxx
P23116	1099	S	xxxxRx_S_xxxxxx
P23116	978	S	xxxxRx_S_xxxxxx
P23116	1300	S	xxxxxx_S_xDxExx
P23198	93	S	xxxKRx_S_xSxxxx
P23198	95	S	xxxxxx_S_DxExxx
P23198	97	S	xxxxxx_S_ExDxxx
P23198	99	S	xxxxxx_S_xDSxxx
P23198	102	S	xxxSxx_S_xxxxxx
P23242	364	S	xxxxRx_S_xxxxxx
P23242	365	S	xxxRxx_S_xxxxxx
P23242	368	S	RxxSxx_S_xxxxxx
P23249	970	S	xxxxxx_S_Pxxxxx
P23336	20	S	xxxRSx_S_xxxxxx
P23708	325	S	xxKxxx_S_Pxxxxx
P23804	161	S	xxxRRx_S_xxxxxx
P23804	183	S	xxxRRx_S_xxxxxx
P23927	19	S	xxxxxx_S_PxRxxx
P23949	416	S	xxxxPx_S_Pxxxxx
P23949	428	S	xxxRRx_S_xxxxxx
P23949	127	S	xRxRSx_S_xxxxxx
P23950	54	S	xxxRRx_S_xxxxxx
P23950	92	S	xRxRSx_S_xxxxxx
P24452	341	S	xxxxxx_S_PxxKxx
P24547	416	S	xxxxxG_S_xxxxxx
P24547	426	S	xxxxxx_S_xxRxxx
P24547	122	S	xxxxxx_S_PKxxxx
P24668	268	S	xxxxxx_S_xERxxx
P24788	270	S	xxxxxx_S_DxExxx
P24788	578	S	xxxxxx_S_PxKxxx
P24788	741	S	xxxRxx_S_PxPxxx
P24788	47	S	xxxxxD_S_xxExxx
P25206	668	S	xxxxxx_S_EDExxx
P25206	672	S	xxxxxx_S_DxExEx
P25206	160	S	xxxRRx_S_xxxxxx
P25206	732	S	xxxxxx_S_xExxxx
P25206	738	S	xxxxxD_S_xxxExx
P25425	451	S	xxxxxx_S_PxKxxx
P25444	264	S	xxxxxx_S_Pxxxxx
P25444	281	S	xxxxRx_S_xxxxxx
P25799	447	S	xxxxxx_S_xDEExx
P25799	940	S	xxxRKx_S_xxxxxx
P25799	897	S	xxxxxx_S_Pxxxxx
P25916	314	S	xxxRKx_S_xxxxxx
P25976	484	S	xxxxPx_S_Pxxxxx
P26039	1328	S	xxxxPx_S_Pxxxxx
P26039	425	S	xxxxxx_S_PxKxxx
P26039	979	S	xxxxPx_S_Pxxxxx
P26039	2040	S	xxxxxG_S_xExxxx
P26041	576	S	xxxExx_S_xxxxxx
P26041	74	S	xxxRxx_S_Pxxxxx
P26231	652	S	xxxDxx_S_xxxxxx
P26231	641	S	xxxxxx_S_DxExEx
P26361	710	S	xxxRKx_S_xxxxxx
P26369	79	S	xxxxxR_S_Pxxxxx
P26369	2	S	xxxxxx_S_DxxxxE
P26645	138	S	xxxxxx_S_Pxxxxx
P26645	113	S	xxxxPx_S_Pxxxxx
P26645	27	S	xxxxxx_S_PxKxxx
P26645	163	S	xxxSxx_S_xxxxxx
P26645	46	S	Kxxxxx_S_Pxxxxx
P27546	617	S	xxxxxx_S_Pxxxxx
P27546	667	S	xxxxPx_S_Pxxxxx
P27546	254	S	xxxxxx_S_Pxxxxx
P27546	785	S	xxxKxx_S_Pxxxxx
P27546	475	S	xxxKxx_S_Pxxxxx
P27546	517	S	xxxKxx_S_Pxxxxx
P27546	345	S	xxxxxx_S_PKxxxx
P27546	598	S	xxxxxx_S_PxxxKx
P27546	973	S	xxxKxx_S_xxxxxx
P27546	901	S	xxxxxx_S_xxDxxx
P27546	99	S	xxxxxx_S_Pxxxxx
P27546	828	S	xxxKxx_S_xxxxxx
P27546	798	S	xxxxxR_S_Pxxxxx
P27546	760	S	xxxxxx_S_PxKxxx
P27546	506	S	xxxxxx_S_EEExxx
P27546	512	S	xxxExx_S_xxxxxx
P27546	1046	S	xxxxxG_S_xxxxxx
P27546	914	S	xxxxxG_S_xExxxx
P27577	282	S	xxxxxx_S_xDSxxx
P27577	285	S	RxxSxx_S_xxxxxx
P27641	528	S	xxxxxx_S_PxxKxx
P27659	13	S	xxxxxG_S_xxxxxx
P27661	137	S	xxxKxx_S_xxxxxx
P27661	140	S	xxxxxx_S_xExxxx
P27661	122	S	xxxKxx_S_xxxxxx
P27889	75	S	xxxxxx_S_GDExxx
P27889	80	S	xxxxxG_S_xxxxxx
P27889	334	S	xxxxxx_S_Pxxxxx
P27889	49	S	xxxxPx_S_Pxxxxx
P27889	52	S	xxxxxG_S_xxxxxx
P28028	135	S	xxxxPx_S_Pxxxxx
P28028	766	S	xxxRSx_S_xxxxxx
P28352	18	S	xxxxxx_S_ExExxx
P28661	325	S	xxxxxx_S_DEDxxx
P28667	22	S	xxxxxx_S_PxKxxx
P28667	104	S	xxxSxx_S_xxxxxx
P28667	36	S	xxxxxx_S_xxDxxx
P28741	689	S	xxxRKx_S_xxxxxx
P28867	652	S	xxxxxD_S_xxxExx
P28867	643	S	xxxxxx_S_xxDxxx
P29533	166	S	xxxxxx_S_xExxxx
P29594	10	S	xxxRSx_S_xxxxxx
P30051	102	S	xxxRRx_S_xxxxxx
P30282	264	S	xxxxxx_S_PxxKxx
P30285	300	S	xxxxxx_S_DxExxx
P30306	351	S	xxxRRx_S_xxxxxx
P30415	379	S	xxxRxx_S_xExxxx
P30415	243	S	xRRxxx_S_xxxxxx
P30415	244	S	xxxxxx_S_xEExxx
P30415	245	S	xxxxxx_S_xExxxx
P30415	1139	S	xxxxxx_S_Pxxxxx
P30415	468	S	xxxxxx_S_RSxxxx
P30415	470	S	xxxxxR_S_Pxxxxx
P30415	1148	S	xxxRxx_S_Pxxxxx
P30415	1195	S	xxxxxx_S_Pxxxxx
P30415	565	S	xxxxxx_S_PxKxxx
P30415	1408	S	xRxRSx_S_xxxxxx
P30415	1413	S	xxxRSx_S_xxxxxx
P30415	1060	S	xxxxxx_S_PxKxxx
P30415	611	S	xxxxxx_S_PPxxxx
P30415	255	S	xxxRxx_S_Pxxxxx
P30415	347	S	xxxxxx_S_xSxxEx
P30999	252	S	xxxRxx_S_xxxxxx
P30999	920	S	xxxxxx_S_xDxxxx
P30999	346	S	xxxxxG_S_xxxxxx
P30999	349	S	xxxxxx_S_xDSxxx
P30999	352	S	xxxSxx_S_xxxxxx
P30999	230	S	xxxxxG_S_xxxxxx
P30999	861	S	xxxRSx_S_xxxxxx
P30999	864	S	xxxxSx_S_xDDxxx
P30999	47	S	xxxxxx_S_Pxxxxx
P31230	99	S	xxxxxx_S_Pxxxxx
P31230	107	S	xxxxxx_S_PxxKxx
P31254	130	S	xxxxxx_S_xxRxxx
P31257	240	S	xxxxxx_S_SPxxxx
P31257	241	S	xxxxxx_S_Pxxxxx
P31257	245	S	xxxxxx_S_DxExxx
P31257	189	S	Rxxxxx_S_Pxxxxx
P31324	83	S	xxxxxx_S_DxExxx
P31324	85	S	xxxRSx_S_xxxxxx
P31324	112	S	xxxRRx_S_xxxxxx
P31750	124	S	xxxRSx_S_Pxxxxx
P31750	126	S	xxxxxx_S_DxxxxE
P31750	129	S	xxxSxx_S_xxxxxx
P32067	92	S	xxxxxx_S_PxRxxx
P32299	376	S	xxxxxx_S_xERxxx
P32507	424	S	xxxxxx_S_PxKxxx
P32507	512	S	xxxxxx_S_Pxxxxx
P33174	1224	S	xxxxxx_S_Pxxxxx
P33174	788	S	xxxKRx_S_xxxxxx
P33174	395	S	xxxKxx_S_xxxxxx
P33174	802	S	xRxRxx_S_xxxxxx
P33609	215	S	xxxxPx_S_Pxxxxx
P33611	147	S	xxxxxx_S_Pxxxxx
P33611	152	S	xxxxSx_S_Pxxxxx
P33611	126	S	xxxRxx_S_xPxxxx
P33896	469	S	xxxxxx_S_xDExxx
P34022	14	S	xxxxxx_S_xExxxx
P34022	21	S	xxxxxx_S_xxDxxx
P34022	187	S	xxxExx_S_xxxxxx
P34152	843	S	xxxxxG_S_xxxxxx
P34152	910	S	xxxxxx_S_PPxxxx
P34152	29	S	xxxxxR_S_Pxxxxx
P35279	184	S	xxxxxx_S_xEDxxx
P35283	20	S	xxxxxx_S_Pxxxxx
P35293	144	S	xxxRKx_S_xxxxxx
P35383	329	S	xxxxxx_S_PxxxRx
P35486	232	S	xxxxxx_S_xERxxx
P35486	293	S	xxxxxx_S_xxDxxx
P35550	130	S	xxxKRx_S_xSxxxx
P35564	582	S	xxxxxR_S_Pxxxxx
P35564	553	S	xxxxxx_S_DxExxx
P35564	563	S	xxxxxx_S_xDEExx
P35569	3	S	xxxxxx_S_PPxxxx
P35569	325	S	xxxxxx_S_DxExxx
P35569	1096	S	xxxRRx_S_xxxxxx
P35569	1097	S	xRxRxx_S_xxxxxx
P35569	340	S	xxxxxx_S_Pxxxxx
P35569	343	S	xxxxPx_S_Pxxxxx
P35569	857	S	xxxxRx_S_xxxxxx
P35569	307	S	xxxxxx_S_Pxxxxx
P35569	522	S	xRxRxx_S_xxxxxx
P35569	526	S	xxxxxx_S_Pxxxxx
P35569	1074	S	xxxxxx_S_Pxxxxx
P35601	107	S	xxxxxx_S_ExDxxx
P35601	309	S	Rxxxxx_S_Pxxxxx
P35601	363	S	xxxKRx_S_xSxxxx
P35601	365	S	xxxxxx_S_PxxxxK
P35601	244	S	xxxRxx_S_xExxxx
P35601	252	S	xxxExx_S_xxxxxx
P35601	253	S	xxxSxx_S_xxxxxx
P35601	281	S	xxxxxx_S_PxKxxx
P35601	155	S	xxxxPx_S_Pxxxxx
P35601	266	S	xxxxxx_S_PxKxxx
P35601	340	S	xxxRKx_S_xxxxxx
P35689	341	S	xxxxPx_S_Pxxxxx
P35689	384	S	xxxxxx_S_PRxxxx
P35821	364	S	xxxxSx_S_Pxxxxx
P35821	295	S	xxxxxx_S_xEDxxx
P35822	868	S	xxxxxx_S_Pxxxxx
P35831	603	S	xxxxxx_S_xDSxxx
P35831	606	S	xxxxxx_S_DSDxxx
P35831	608	S	xxxxxD_S_Dxxxxx
P35831	612	S	xxxxxG_S_xxxxxx
P35831	670	S	xxxxxx_S_xESxxx
P35831	673	S	xxxxxx_S_PPxxxx
P35831	331	S	xxxxxx_S_PxxKxx
P35831	434	S	xxxRxx_S_xExxxx
P35831	396	S	xxxxxx_S_PExxxx
P35831	632	S	xxxxxx_S_Pxxxxx
P35831	587	S	xxxxxx_S_SPxxxx
P35831	588	S	xxxxxx_S_PxxKxx
P35918	954	S	xxxxxx_S_xDxxxx
P35979	126	S	xxxRxx_S_xxxxxx
P35979	38	S	xxxxxx_S_PxKxxx
P35980	130	S	xxxxxx_S_PKxxxx
P36552	101	S	xxxRSx_S_Pxxxxx
P36916	51	S	xxxxxx_S_DxExxx
P37889	574	S	xxxxxx_S_xExxxx
P37913	188	S	xxxxxx_S_PExxxx
P37913	907	S	xxxxxx_S_DxDxxx
P37913	911	S	xxxxxD_S_DxExxx
P37913	65	S	xxxxxx_S_xExExE
P37913	51	S	xxxxxx_S_PxKxxx
P38532	303	S	xxxxPx_S_Pxxxxx
P38532	307	S	xxxxPx_S_Pxxxxx
P38532	314	S	xxxxxx_S_PxRxxx
P38532	326	S	xxxxPx_S_Pxxxxx
P39428	63	S	xxxxPx_S_Pxxxxx
P39429	11	S	xxxxxG_S_xExxxx
P39447	810	S	xxxxxx_S_xDxxxx
P39447	1576	S	xxxKxx_S_xxxxxx
P39447	280	S	xxxSxx_S_xxxxxx
P39447	284	S	xxxxxx_S_ExDxxx
P39447	294	S	xxxExx_S_xxxxxx
P39447	297	S	xxxSxx_S_xxxxxx
P39447	300	S	xxxSxx_S_xxxxxx
P39447	1614	S	xxxxPx_S_Pxxxxx
P39447	166	S	xxxRxx_S_xSxxxx
P39447	168	S	xxxRSx_S_Pxxxxx
P39447	912	S	xxxxxx_S_PxxKxx
P39447	617	S	xxxxxx_S_xEDxxx
P39447	125	S	xxxxxx_S_DxExxx
P39447	131	S	xxxxxx_S_xDEExx
P39447	1051	S	xxxxxx_S_xDxExx
P39447	315	S	Rxxxxx_S_Pxxxxx
P39447	329	S	xxxxxx_S_Pxxxxx
P39447	303	S	xxxxxx_S_xDxxxx
P39447	175	S	xxxxRR_S_xxxxxx
P39688	26	S	xxxxxx_S_xxRxxx
P39689	78	S	xxKxxx_S_Pxxxxx
P40124	34	S	xxxxxx_S_PxKxxx
P40124	307	S	xxxxxx_S_PxxKxx
P40201	1678	S	xxxxPx_S_Pxxxxx
P40201	1619	S	xxxxRx_S_xxxxxx
P40201	5	S	xxxxxx_S_DEExxx
P40201	214	S	xxxxxx_S_xEDxxx
P40201	215	S	xxxxxx_S_EDExxx
P40201	1096	S	xxxxxx_S_DSDxxx
P40201	1098	S	xxxxxD_S_Dxxxxx
P40201	1100	S	xxxxxD_S_xxExxx
P40201	1690	S	xxxxxR_S_Pxxxxx
P40201	1600	S	xxxxxx_S_DxExxx
P40694	800	S	xxxxPx_S_Pxxxxx
P41105	91	S	xxxxxx_S_xxRxxx
P41105	115	S	xxxRRx_S_xxxxxx
P41136	14	S	xxxRxx_S_xSxxxx
P41230	897	S	xxxxPx_S_Pxxxxx
P41230	301	S	Kxxxxx_S_Pxxxxx
P41230	643	S	xxxxxx_S_xEExxx
P41230	317	S	xxxRxx_S_xxxxxx
P41230	1353	S	xxxxxx_S_PxKxxx
P41234	2418	S	xxxxxx_S_xEExxx
P41971	398	S	xxxRxx_S_Pxxxxx
P42128	281	S	xxxxxx_S_xxDxxx
P42128	199	S	xxxxPx_S_Pxxxxx
P42128	209	S	xxxxxx_S_PxKxxx
P42128	431	S	xxxRxx_S_PxPxxx
P42128	87	S	xxxxxx_S_Pxxxxx
P42128	402	S	xxxSxx_S_xxxxxx
P42128	406	S	xxxxPx_S_Pxxxxx
P42128	414	S	xxxxxx_S_PRxxxx
P42128	229	S	xxxxxx_S_Pxxxxx
P42128	243	S	xxxxPx_S_Pxxxxx
P42128	427	S	xxxxxx_S_xExxxx
P42128	458	S	xxxxPx_S_Pxxxxx
P42208	218	S	xxxxxx_S_DEDxxx
P42227	727	S	xxxxPx_S_Pxxxxx
P42567	816	S	xxxxxx_S_PxxKxx
P42567	324	S	Kxxxxx_S_Pxxxxx
P42859	1159	S	xxxxxx_S_PxRxxx
P42859	1179	S	xxxxPx_S_Pxxxxx
P42859	1841	S	xxxKRx_S_xSxxxx
P43136	35	S	xxxxxx_S_PPxxxx
P43136	41	S	xxxxxx_S_DxExxx
P43274	187	S	xxxxPx_S_PxxxKx
P43274	36	S	xxxRKx_S_xxxxxx
P43275	180	S	xxxxxx_S_PxKxxx
P43276	18	S	xxxxxx_S_PxKxxx
P43346	11	S	xxxxxx_S_Pxxxxx
P43346	16	S	xxxSxx_S_xxxxxx
P43406	1042	S	xxxExx_S_xxxxxx
P43407	188	S	xxxRKx_S_xxxxxx
P46061	405	S	xxxxxx_S_xEExxx
P46061	430	S	xxxxxx_S_Pxxxxx
P46061	444	S	xxxxxx_S_PxKxxx
P46062	72	S	xxxRxx_S_xExxxx
P46062	812	S	xxxxxx_S_PPxxxx
P46062	53	S	xLxRSx_S_xxxxxx
P46062	65	S	xxxxPx_S_Pxxxxx
P46467	102	S	xxxxxx_S_DxExEx
P46467	108	S	xxxxxx_S_xDxExx
P46662	518	S	xxxxxx_S_xExExE
P46694	31	S	xxxRRx_S_xxxxxx
P46935	309	S	xxxRxx_S_xDxxxx
P46938	112	S	xxxRxx_S_xPxxxx
P46938	46	S	xxxxxx_S_ExDxxx
P47226	173	S	xxxxxx_S_PKxxxx
P47713	515	S	xxxxxD_S_xxxExx
P47713	435	S	xxxxxx_S_DSDxxx
P47713	437	S	xxxxxD_S_DxExxx
P47753	9	S	xxxxxx_S_DEExxx
P47809	392	S	xxxxPx_S_Pxxxxx
P47810	66	S	xxxxxR_S_Pxxxxx
P47811	2	S	xxxxxx_S_xERxxx
P47856	259	S	xxxRxx_S_xxxxxx
P47857	775	S	xxxRxx_S_xExxxx
P47911	21	S	xxxxxG_S_xxxxxx
P47930	120	S	xRxxxx_S_PxxxxK
P47930	16	S	xxxxxG_S_xxxxxx
P47930	200	S	xxxxxR_S_Pxxxxx
P47955	101	S	xxxxxx_S_xESxxx
P47955	104	S	xxxxxx_S_ExDxxx
P47963	52	S	xxxRxx_S_xPxxxx
P48193	703	S	xxxKRx_S_xxxxxx
P48193	706	S	xxxxxx_S_PxRxxx
P48193	561	S	xxxRxx_S_xPxxxx
P48193	94	S	xxxRxx_S_xxxxxx
P48193	97	S	xxxxxx_S_EEExxx
P48193	543	S	xxxxxx_S_xDxxxx
P48193	556	S	xxxxxR_S_Pxxxxx
P48193	146	S	xxxxxx_S_xDxxxx
P48193	151	S	xxxxxx_S_xSxxEx
P48193	154	S	xxxxxx_S_xExxxx
P48678	404	S	xxxRxx_S_xSxxxx
P48678	406	S	xRxxSx_S_xxxxxx
P48678	407	S	RxxSxx_S_xxxxxx
P48678	409	S	xxxSxx_S_xxxxxx
P48678	414	S	xxxxxG_S_xxxxxx
P48678	570	S	xxxxxG_S_xxxxxx
P48678	573	S	xxxSxx_S_xxxxxx
P48678	575	S	xxxxxG_S_xxxxxx
P48678	301	S	xxxRxx_S_xSxxxx
P48678	424	S	xxxxxx_S_xxRxxx
P48678	277	S	xxxxxx_S_xERxxx
P48678	390	S	xxxxxx_S_Pxxxxx
P48678	392	S	Rxxxxx_S_Pxxxxx
P48678	395	S	xxxSxx_S_xxxxxx
P48678	398	S	xxxSxx_S_xxxxxx
P48678	12	S	xRRxxx_S_xxxxxx
P48678	22	S	xxxxPx_S_Pxxxxx
P48678	633	S	xxxxxG_S_xxxxxx
P48678	637	S	xxxxxG_S_xxxxxx
P48722	832	S	xxxxxD_S_xxxExx
P48722	74	S	xxxxxx_S_xDxxxx
P48725	2014	S	xxxxxx_S_PxxxKx
P48725	2806	S	xxxRxx_S_Pxxxxx
P48725	1437	S	xxxRRx_S_xxxxxx
P48725	2838	S	xxxxxx_S_PxKxxx
P48754	706	S	xxxxxx_S_PxKxxx
P48754	831	S	xxxxxx_S_xExxxx
P48754	1197	S	xxxxRx_S_xxxxxx
P48754	717	S	xxxxxx_S_PxRxxx
P48754	967	S	xxxxxx_S_PxRxxx
P48754	686	S	xxxRRx_S_xxxxxx
P48754	1152	S	Rxxxxx_S_Pxxxxx
P48754	1154	S	xxxRSx_S_Pxxxxx
P48754	867	S	xxxxPx_S_Pxxxxx
P48754	502	S	xxKRxx_S_xSxxxx
P48754	345	S	xxxxxx_S_DxExxx
P48755	193	S	xxxxxx_S_PPxxxR
P48755	267	S	xxxxxx_S_Pxxxxx
P48755	74	S	xxxxxx_S_PPxxxx
P48755	101	S	Rxxxxx_S_Pxxxxx
P48964	287	S	xxxxxx_S_PxKxxx
P48967	192	S	xxKxxx_S_Pxxxxx
P49025	1999	S	xxxxxx_S_PxRxxx
P49025	1369	S	xxxRKx_S_xxxxxx
P49025	698	S	xxxRRx_S_xxxxxx
P49025	479	S	xxxRRx_S_xxxxxx
P49025	439	S	xxxxxx_S_PxKxxx
P49138	150	S	xxxRxx_S_xxxxxx
P49312	95	S	xxxRxx_S_xxxxxx
P49312	316	S	xxxxxG_S_xxxxxx
P49312	4	S	xxxxxx_S_xSxxEx
P49312	6	S	xxxxxx_S_PKxxxx
P49312	199	S	xRxRSx_S_xxxxxx
P49452	363	S	xxxxxx_S_PxxKxx
P49452	517	S	xxKxxx_S_Pxxxxx
P49452	302	S	xxxxxx_S_PExxxx
P49452	258	S	xxxxPx_S_Pxxxxx
P49452	699	S	xxxxxx_S_PxxxRx
P49452	612	S	Rxxxxx_S_Pxxxxx
P49452	280	S	xxxSxx_S_xxxxxx
P49452	154	S	xxKRxx_S_xSxxxx
P49452	158	S	xxxxxR_S_Pxxxxx
P49586	319	S	xxxxxx_S_Pxxxxx
P49586	323	S	Kxxxxx_S_Pxxxxx
P49586	331	S	xxxRSx_S_Pxxxxx
P49717	119	S	xxxxxG_S_xxxxxx
P49717	104	S	xxxxxx_S_xxRxxx
P49717	2	S	xxxxxx_S_SPxxxx
P49717	3	S	xxxxxx_S_Pxxxxx
P49769	367	S	xxxxxG_S_xxxxxx
P49769	371	S	xxxxxx_S_xDxExx
P49769	57	S	xxxRxx_S_xSxxxx
P50136	334	S	xxxxxx_S_xxDxxx
P50580	361	S	xxxxxx_S_xxRxxx
P50580	2	S	xxxxxx_S_xEDxxx
P50636	631	S	xxxRxx_S_xSxxxx
P50636	747	S	xxxxxG_S_xxxxxx
P51125	219	S	xxxxPx_S_Pxxxxx
P51125	324	S	xxxxxx_S_PxxKxx
P51125	11	S	xxxxxx_S_PRxxxx
P51125	444	S	xxxxxx_S_ExExxx
P51125	165	S	xxxxxx_S_xExxxx
P51125	81	S	xxxxSx_S_Pxxxxx
P51141	679	S	xxxxRx_S_xxxxxx
P51150	72	S	xxxRxx_S_xxxxxx
P51432	474	S	xxxxRx_S_xxxxxx
P51432	480	S	xxxxxx_S_xxRxxx
P51432	1105	S	xxKRxx_S_xSxxxx
P51432	542	S	xxxxxx_S_xxRxxx
P51612	93	S	xxxxxx_S_DxDxxx
P51612	875	S	xxxxxx_S_xDEExx
P51612	876	S	xxxxxx_S_DEExxx
P51660	308	S	xxxxxx_S_PxRxxx
P51859	165	S	xxxxxx_S_PxRxxx
P51859	128	S	xxxxxG_S_xExxxx
P51859	132	S	xxxxxx_S_xDEExx
P51859	133	S	xxxxxx_S_DEExxx
P51859	202	S	xxxxxx_S_ExDxxx
P51859	206	S	xxxExx_S_xxxxxx
P51912	506	S	xxxxxx_S_ExExxx
P51944	577	S	xRxRxx_S_xxxxxx
P51949	279	S	xxxRxx_S_Pxxxxx
P51954	966	S	xxxxxx_S_PxKxxx
P51954	618	S	xxxxxx_S_PxKxxx
P51954	997	S	xxxRxx_S_xPxxxx
P52293	24	S	xxxxxx_S_xExxxx
P52293	62	S	xxxxxx_S_Pxxxxx
P52479	359	S	xxxxxx_S_PPxxxx
P52479	364	S	xxxxxx_S_PxxxxK
P52479	541	S	xxKxxx_S_Pxxxxx
P52479	570	S	xxxxxx_S_EDExxx
P52479	208	S	xxxxxx_S_Pxxxxx
P52479	223	S	xxxxPx_S_Pxxxxx
P52480	127	S	xxxxxG_S_xxxxxx
P52483	8	S	xxxxxx_S_DxExxx
P52734	116	S	xxxKxx_S_xxxxxx
P52800	263	S	xxxRxx_S_Pxxxxx
P52927	100	S	xxxExx_S_xxxxxx
P52927	104	S	xxxxxx_S_xEExxx
P52927	44	S	xxxxxx_S_PxRxxx
P53349	1007	S	xxxRKx_S_xxxxxx
P53564	1265	S	xxxxxx_S_PKxxxx
P53564	1210	S	xxxRRx_S_xxxxxx
P53564	1232	S	xxxxxx_S_Pxxxxx
P53564	427	S	xxxxPx_S_Pxxxxx
P53564	1467	S	xxxRRx_S_xxxxxx
P53564	909	S	xxxxPx_S_Pxxxxx
P53569	629	S	xxxxxx_S_DEExxx
P53569	641	S	xxxxxD_S_DxExxx
P53986	482	S	xxxxxx_S_xxDxxx
P53986	483	S	xxxxxx_S_xDxxxx
P53986	491	S	xxxxxx_S_Pxxxxx
P53986	461	S	xxxxxx_S_xDxxxx
P53986	210	S	xxxxxx_S_xESxxx
P53986	213	S	xxxSxx_S_xxxxxx
P53986	230	S	xxxxxx_S_PKxxxx
P53995	355	S	xxxRxx_S_Pxxxxx
P53995	377	S	xxxxxx_S_PxRxxx
P53995	1347	S	xRxxxx_S_PxxxxK
P53995	680	S	xxxxxx_S_xDxExx
P53995	686	S	xxxxxG_S_xxxxxx
P53995	688	S	xxxxxx_S_PxxxxK
P53995	333	S	xxxRSx_S_xxxxxx
P54103	183	S	xxxxxx_S_PxxxRx
P54103	60	S	xxxxxx_S_xExExE
P54103	63	S	xxxxxx_S_xDEExx
P54103	47	S	xxxRxx_S_xSxxxx
P54103	49	S	xRxxSx_S_xxxxxx
P54116	7	S	xxxKRx_S_xxxxxx
P54227	16	S	xxxKRx_S_xxxxxx
P54227	25	S	xxxxxx_S_PxxKxx
P54227	46	S	xxxxxx_S_xEExxx
P54227	38	S	xxxxPx_S_PxxxKx
P54227	63	S	xxxRRx_S_xxxxxx
P54254	382	S	xxxRxx_S_Pxxxxx
P54276	827	S	xxxxxx_S_PxKxxx
P54276	252	S	xxxRxx_S_xSxxxx
P54276	254	S	xxxxxx_S_ExDxxx
P54276	256	S	xxxDxx_S_xxxxxx
P54276	261	S	xxxxxx_S_DxExxx
P54276	63	S	xxxxxx_S_PxxKxx
P54276	137	S	xxxxxx_S_PxRxxx
P54279	569	S	xxxxxx_S_PxxxKx
P54279	477	S	xxxKxx_S_Pxxxxx
P54285	152	S	xxxxxR_S_Pxxxxx
P54285	393	S	xxxxxx_S_Pxxxxx
P54310	559	S	xxxRSx_S_xxxxxx
P54726	92	S	xxxxxx_S_Pxxxxx
P54726	133	S	xxxxxx_S_PExxxx
P55012	987	S	xxxKxx_S_xxxxxx
P55086	385	S	xxxxRx_S_xxxxxx
P55086	387	S	xxxxxG_S_xxxxxx
P55086	378	S	xxxSxx_S_xxxxxx
P55194	535	S	xxxxPx_S_Pxxxxx
P55200	277	S	xxxxxx_S_PxKxxx
P55200	151	S	xxxxxx_S_DEExxx
P55200	2123	S	xxxxPx_S_Pxxxxx
P55200	2197	S	xxxRRx_S_xxxxxx
P55200	530	S	xxxRRx_S_xxxxxx
P55200	938	S	xxxSxx_S_xxxxxx
P55200	1116	S	xxxxxG_S_xxxxxx
P55200	2100	S	xxxxxx_S_Pxxxxx
P55200	159	S	xxxxxx_S_PxRxxx
P55200	165	S	xxxRSx_S_xxxxxx
P55258	181	S	Kxxxxx_S_Pxxxxx
P55258	185	S	xxxxxG_S_xxxxxx
P55302	53	S	xxxxxx_S_xEExxx
P55937	60	S	xxxxxx_S_PxRxxx
P55937	1479	S	xxxxxx_S_xxRxxx
P56183	434	S	xxxxxx_S_ExExxx
P56212	104	S	xxxRKx_S_xxxxxx
P56393	32	S	xxxRxx_S_xxxxxx
P56695	32	S	xxxxxx_S_xExxxx
P56812	119	S	xxxxxx_S_DEDxxx
P57016	328	S	Rxxxxx_S_Pxxxxx
P57016	331	S	xxxSxx_S_xxxxxx
P57016	523	S	xxxxxx_S_xDxExx
P57016	358	S	xxxxxx_S_xDExxx
P57016	367	S	xxxxxx_S_Pxxxxx
P57016	62	S	xxxRxx_S_xExxxx
P57016	72	S	xxxxxx_S_PPxxxx
P57016	38	S	xRxRxx_S_xxxxxx
P57016	45	S	xxxxxx_S_PKxxxx
P57016	259	S	xxxxxR_S_Pxxxxx
P57016	431	S	xxxRSx_S_xxxxxx
P57016	496	S	xxxxxx_S_xDxxxx
P57016	240	S	xxxxxx_S_PxxxKx
P57776	133	S	xxxxxx_S_PxRxxx
P57776	162	S	xxxxxx_S_DxExEx
P57780	160	S	xxxxxx_S_xEExxx
P58058	64	S	xxxRxx_S_xxxxxx
P58283	707	S	xxxxPx_S_Pxxxxx
P58334	103	S	xxxxxx_S_Pxxxxx
P58334	237	S	xxxxxx_S_Pxxxxx
P58404	223	S	xxxxxx_S_Pxxxxx
P58404	276	S	xxxxxx_S_DEDxxx
P58468	38	S	xxxxPx_S_Pxxxxx
P58501	193	S	xxxxxE_S_ExExxx
P58501	264	S	xxxxxx_S_DxExxx
P58501	559	S	xxxxxx_S_xDxExx
P58501	560	S	xxxxxx_S_xDEExx
P58501	297	S	xxxxxx_S_DDDxxx
P58501	16	S	xxxxxD_S_ExExxx
P58686	82	S	xxxxxx_S_Pxxxxx
P58742	495	S	xxxxxx_S_PxxxRx
P58802	18	S	xxxxxG_S_xxxxxx
P58802	317	S	xxxxxx_S_PxKxxx
P58802	445	S	xxxxxx_S_Pxxxxx
P58871	568	S	xxxxPx_S_Pxxxxx
P58871	866	S	xxxKRx_S_xxxxxx
P58871	1022	S	xxxxxx_S_Pxxxxx
P58871	178	S	xxxxxx_S_PxRxxx
P58871	602	S	xxxxxx_S_Pxxxxx
P58871	539	S	xxxxPx_S_Pxxxxx
P58871	796	S	xxxxRH_S_xxxxxx
P58871	807	S	xxxxxG_S_xxxxxx
P58871	300	S	xxxxxx_S_PRxxxx
P58871	1063	S	xxxxSx_S_Pxxxxx
P58871	247	S	xxxxxx_S_Pxxxxx
P58871	1290	S	xxxxxx_S_PxxxRx
P58871	1657	S	xxxRxx_S_xExxxx
P58871	887	S	xxxKRx_S_xSxxxx
P58871	429	S	xxxRRx_S_xxxxxx
P58871	1212	S	xxxExx_S_xxxxxx
P58871	976	S	xxxRSx_S_xxxxxx
P58871	1437	S	xxxxxR_S_Pxxxxx
P58871	763	S	xxxxxR_S_Pxxxxx
P58871	1373	S	xxxxxG_S_xxxxxx
P58871	1375	S	Kxxxxx_S_Pxxxxx
P58871	1643	S	xxxxxx_S_PxxxKx
P58871	1611	S	xxxxxx_S_xDEExx
P58871	1612	S	xxxxxx_S_DEExxx
P58871	1131	S	xxxxxx_S_PxRxxx
P59017	387	S	xxxRKx_S_xxxxxx
P59222	672	S	xxxxxx_S_PPxxxR
P59222	638	S	xxxxxx_S_PxxxRx
P59222	640	S	xxxxxx_S_PxRxxx
P59242	84	S	xxxxxx_S_Pxxxxx
P59242	90	S	xxxxxx_S_DxExxx
P59242	208	S	xRxRSx_S_xxxxxx
P59242	134	S	RxxSxx_S_xxxxxx
P59242	112	S	xxxxRx_S_xxxxxx
P59242	282	S	xxxxxx_S_xxDxxx
P59242	149	S	xxxRSx_S_xxxxxx
P59281	115	S	xxxxxx_S_PRxxxx
P59325	387	S	xxxExx_S_xxxxxx
P59325	388	S	xxxExx_S_xxxxxx
P59328	821	S	xxxxxx_S_EEExxx
P59438	662	S	xxxxxx_S_PxxKxx
P59438	563	S	xxxxxx_S_PxxKxx
P59644	266	S	xxxxxx_S_PxRxxx
P59672	636	S	xxxxxx_S_RSxxxx
P59672	903	S	xRxRxx_S_xxxxxx
P59672	663	S	xxxRxx_S_xSxxxx
P59729	481	S	xxxxxx_S_Pxxxxx
P59729	411	S	xxxRxx_S_xxxxxx
P59759	66	S	xxxxxx_S_Pxxxxx
P59759	209	S	xxxxxx_S_PPxxxx
P59759	537	S	xxxxSx_S_Pxxxxx
P59808	241	S	xxxxxx_S_DxExEx
P59808	831	S	xxxxSx_S_xDDxxx
P59808	805	S	xxxxRR_S_xxxxxx
P59941	317	S	xxxxPx_S_Pxxxxx
P59997	692	S	xxxxxx_S_DEExxx
P59997	558	S	xxxxxx_S_Pxxxxx
P59997	868	S	xxxxxD_S_xxExxx
P59997	28	S	xxxxxx_S_DxExEx
P59997	718	S	xxxxPx_S_Pxxxxx
P59997	731	S	xxxxPx_S_Pxxxxx
P59997	739	S	xxxxxx_S_SPxxxx
P59997	740	S	xxxxxx_S_Pxxxxx
P60229	399	S	xxxxxx_S_Pxxxxx
P60330	1121	S	xxxxxx_S_PxxKxx
P60330	1504	S	xxxxxx_S_DxExxx
P60330	239	S	xxxxxx_S_Pxxxxx
P60335	231	S	xxxxxx_S_PxxxxK
P60335	173	S	xxxxSx_S_Pxxxxx
P60335	264	S	xxxxxx_S_PxxKxx
P60469	683	S	xxxxPx_S_Pxxxxx
P60521	10	S	xxxxxx_S_xExxxx
P60904	10	S	xRxRSx_S_xxxxxx
P60904	12	S	xxxxxx_S_xESxxx
P60954	353	S	Rxxxxx_S_Pxxxxx
P61358	86	S	xxxxRx_S_xxxxxx
P61406	869	S	xxxxxx_S_xxDxxx
P61406	873	S	xxxxxD_S_ExExxx
P61620	408	S	xxxRxx_S_xxxxxx
P61807	49	S	xxxDxx_S_xxxxxx
P61967	147	S	xxxxxx_S_PRxxxx
P61979	284	S	xxxxxx_S_PxRxxx
P61979	379	S	xxxxxG_S_xxxxxx
[truncated: 8,242 more rows]
