# Supplementary material for: Proteome and Phosphoproteome Analyses Reveal the Kinase Regulatory Network Involved in Glycogen Synthesis Kinase 3β
Source: Front Genet. 2021 Apr 7;12:657140. doi: 10.3389/fgene.2021.657140 (PMC8059835; doi:10.3389/fgene.2021.657140)
Supplement: Supplementary file 3 [file Table_2.XLSX]

## Sheet: Sheet1
site		genename	site-uniprotID	genename	ratio	up/down	pvalue	kinase	Predictor
O08553-512-T	-512-T	Dpysl2-512-T	O08553	Dpysl2	0.395	down	0.0002	PIM3	CAMK/PIM/PIM3
O08553-512-T	-512-T	Dpysl2-512-T	O08553	Dpysl2	0.395	down	0.0002	VRK1	CK1/VRK/VRK1
O08553-512-T	-512-T	Dpysl2-512-T	O08553	Dpysl2	0.395	down	0.0002	CCRK	CMGC/CDK/CCRK
O08553-512-T	-512-T	Dpysl2-512-T	O08553	Dpysl2	0.395	down	0.0002	BUB1	Other/BUB/BUB1
O08553-512-T	-512-T	Dpysl2-512-T	O08553	Dpysl2	0.395	down	0.0002	WNK1	Other/WNK/WNK1
O08553-512-T	-512-T	Dpysl2-512-T	O08553	Dpysl2	0.395	down	0.0002	GRK6	AGC/GRK/GRK/GRK6
O08553-512-T	-512-T	Dpysl2-512-T	O08553	Dpysl2	0.395	down	0.0002	CDK20	CMGC/CDK/CCRK/CDK20
O08553-512-T	-512-T	Dpysl2-512-T	O08553	Dpysl2	0.395	down	0.0002	CDK7	CMGC/CDK/CDK7/CDK7
O08553-512-T	-512-T	Dpysl2-512-T	O08553	Dpysl2	0.395	down	0.0002	DYRK2	CMGC/DYRK/DYRK2/DYRK2
O08553-512-T	-512-T	Dpysl2-512-T	O08553	Dpysl2	0.395	down	0.0002	MAPK13	CMGC/MAPK/p38/MAPK13
O08553-512-T	-512-T	Dpysl2-512-T	O08553	Dpysl2	0.395	down	0.0002	MAP3K2	STE/STE11/MEKK2/MAP3K2
O08553-512-T	-512-T	Dpysl2-512-T	O08553	Dpysl2	0.395	down	0.0002	MAP4K1	STE/STE20/KHS/MAP4K1
O08553-512-T	-512-T	Dpysl2-512-T	O08553	Dpysl2	0.395	down	0.0002	MAP2K3	STE/STE7/MEK3/MAP2K3
O08553-512-T	-512-T	Dpysl2-512-T	O08553	Dpysl2	0.395	down	0.0002	MAP2K6	STE/STE7/MEK3/MAP2K6
O08553-512-T	-512-T	Dpysl2-512-T	O08553	Dpysl2	0.395	down	0.0002	BCKDK	Atypical/PDHK/BCKDK/BCKDK
Q6PDH0-535-S	-535-S	Phldb1-535-S	Q6PDH0	Phldb1	0.403	down	0.0001	AKT1	AGC/Akt/AKT1
Q6PDH0-535-S	-535-S	Phldb1-535-S	Q6PDH0	Phldb1	0.403	down	0.0001	PDPK1	AGC/PDK1/PDPK1
Q6PDH0-535-S	-535-S	Phldb1-535-S	Q6PDH0	Phldb1	0.403	down	0.0001	PKACA	AGC/PKA/PKACA
Q6PDH0-535-S	-535-S	Phldb1-535-S	Q6PDH0	Phldb1	0.403	down	0.0001	PRKACB	AGC/PKA/PRKACB
Q6PDH0-535-S	-535-S	Phldb1-535-S	Q6PDH0	Phldb1	0.403	down	0.0001	PRKG1	AGC/PKG/PRKG1
Q6PDH0-535-S	-535-S	Phldb1-535-S	Q6PDH0	Phldb1	0.403	down	0.0001	PRKG2	AGC/PKG/PRKG2
Q6PDH0-535-S	-535-S	Phldb1-535-S	Q6PDH0	Phldb1	0.403	down	0.0001	PKN1	AGC/PKN/PKN1
Q6PDH0-535-S	-535-S	Phldb1-535-S	Q6PDH0	Phldb1	0.403	down	0.0001	SGK1	AGC/SGK/SGK1
Q6PDH0-535-S	-535-S	Phldb1-535-S	Q6PDH0	Phldb1	0.403	down	0.0001	SGK3	AGC/SGK/SGK3
Q6PDH0-535-S	-535-S	Phldb1-535-S	Q6PDH0	Phldb1	0.403	down	0.0001	CAMK1	CAMK/CAMK1/CAMK1
Q6PDH0-535-S	-535-S	Phldb1-535-S	Q6PDH0	Phldb1	0.403	down	0.0001	CAMK2A	CAMK/CAMK2/CAMK2A
Q6PDH0-535-S	-535-S	Phldb1-535-S	Q6PDH0	Phldb1	0.403	down	0.0001	CAMK2G	CAMK/CAMK2/CAMK2G
Q6PDH0-535-S	-535-S	Phldb1-535-S	Q6PDH0	Phldb1	0.403	down	0.0001	PIM1	CAMK/PIM/PIM1
Q6PDH0-535-S	-535-S	Phldb1-535-S	Q6PDH0	Phldb1	0.403	down	0.0001	PIM2	CAMK/PIM/PIM2
Q6PDH0-535-S	-535-S	Phldb1-535-S	Q6PDH0	Phldb1	0.403	down	0.0001	PRKD1	CAMK/PKD/PRKD1
Q6PDH0-535-S	-535-S	Phldb1-535-S	Q6PDH0	Phldb1	0.403	down	0.0001	PRKD2	CAMK/PKD/PRKD2
Q6PDH0-535-S	-535-S	Phldb1-535-S	Q6PDH0	Phldb1	0.403	down	0.0001	CHEK2	CAMK/RAD53/CHEK2
Q6PDH0-535-S	-535-S	Phldb1-535-S	Q6PDH0	Phldb1	0.403	down	0.0001	TTBK1	CK1/TTBK/TTBK1
Q6PDH0-535-S	-535-S	Phldb1-535-S	Q6PDH0	Phldb1	0.403	down	0.0001	MAK	CMGC/RCK/MAK
Q6PDH0-535-S	-535-S	Phldb1-535-S	Q6PDH0	Phldb1	0.403	down	0.0001	SRPK1	CMGC/SRPK/SRPK1
Q6PDH0-535-S	-535-S	Phldb1-535-S	Q6PDH0	Phldb1	0.403	down	0.0001	PAKB	STE/STE20/PAKB
Q6PDH0-535-S	-535-S	Phldb1-535-S	Q6PDH0	Phldb1	0.403	down	0.0001	RIPK2	TKL/RIPK/RIPK2
Q6PDH0-535-S	-535-S	Phldb1-535-S	Q6PDH0	Phldb1	0.403	down	0.0001	RIPK3	TKL/RIPK/RIPK3
Q6PDH0-535-S	-535-S	Phldb1-535-S	Q6PDH0	Phldb1	0.403	down	0.0001	AURKA	Other/Aur/AURKA
Q6PDH0-535-S	-535-S	Phldb1-535-S	Q6PDH0	Phldb1	0.403	down	0.0001	BUB1	Other/BUB/BUB1
Q6PDH0-535-S	-535-S	Phldb1-535-S	Q6PDH0	Phldb1	0.403	down	0.0001	TBK1	Other/IKK/TBK1
Q6PDH0-535-S	-535-S	Phldb1-535-S	Q6PDH0	Phldb1	0.403	down	0.0001	WNK1	Other/WNK/WNK1
Q6PDH0-535-S	-535-S	Phldb1-535-S	Q6PDH0	Phldb1	0.403	down	0.0001	LATS1	AGC/NDR/LATS/LATS1
Q6PDH0-535-S	-535-S	Phldb1-535-S	Q6PDH0	Phldb1	0.403	down	0.0001	LATS2	AGC/NDR/LATS/LATS2
Q6PDH0-535-S	-535-S	Phldb1-535-S	Q6PDH0	Phldb1	0.403	down	0.0001	STK38	AGC/NDR/NDR/STK38
Q6PDH0-535-S	-535-S	Phldb1-535-S	Q6PDH0	Phldb1	0.403	down	0.0001	PRKCA	AGC/PKC/PKCa/PRKCA
Q6PDH0-535-S	-535-S	Phldb1-535-S	Q6PDH0	Phldb1	0.403	down	0.0001	PRKCB	AGC/PKC/PKCa/PRKCB
Q6PDH0-535-S	-535-S	Phldb1-535-S	Q6PDH0	Phldb1	0.403	down	0.0001	PRKCD	AGC/PKC/PKCd/PRKCD
Q6PDH0-535-S	-535-S	Phldb1-535-S	Q6PDH0	Phldb1	0.403	down	0.0001	PRKCQ	AGC/PKC/PKCd/PRKCQ
Q6PDH0-535-S	-535-S	Phldb1-535-S	Q6PDH0	Phldb1	0.403	down	0.0001	PRKCZ	AGC/PKC/PKCi/PRKCZ
Q6PDH0-535-S	-535-S	Phldb1-535-S	Q6PDH0	Phldb1	0.403	down	0.0001	RPS6KA5	AGC/RSK/MSK/RPS6KA5
Q6PDH0-535-S	-535-S	Phldb1-535-S	Q6PDH0	Phldb1	0.403	down	0.0001	RPS6KB2	AGC/RSK/RSKp70/RPS6KB2
Q6PDH0-535-S	-535-S	Phldb1-535-S	Q6PDH0	Phldb1	0.403	down	0.0001	RPS6KA2	AGC/RSK/RSKp90/RPS6KA2
Q6PDH0-535-S	-535-S	Phldb1-535-S	Q6PDH0	Phldb1	0.403	down	0.0001	RPS6KA3	AGC/RSK/RSKp90/RPS6KA3
Q6PDH0-535-S	-535-S	Phldb1-535-S	Q6PDH0	Phldb1	0.403	down	0.0001	PRKAA1	CAMK/CAMKL/AMPK/PRKAA1
Q6PDH0-535-S	-535-S	Phldb1-535-S	Q6PDH0	Phldb1	0.403	down	0.0001	MARK2	CAMK/CAMKL/MARK/MARK2
Q6PDH0-535-S	-535-S	Phldb1-535-S	Q6PDH0	Phldb1	0.403	down	0.0001	MELK	CAMK/CAMKL/MELK/MELK
Q6PDH0-535-S	-535-S	Phldb1-535-S	Q6PDH0	Phldb1	0.403	down	0.0001	NUAK1	CAMK/CAMKL/NuaK/NUAK1
Q6PDH0-535-S	-535-S	Phldb1-535-S	Q6PDH0	Phldb1	0.403	down	0.0001	DAPK3	CAMK/DAPK/DAPK/DAPK3
Q6PDH0-535-S	-535-S	Phldb1-535-S	Q6PDH0	Phldb1	0.403	down	0.0001	MAPKAPK2	CAMK/MAPKAPK/MK2/MAPKAPK2
Q6PDH0-535-S	-535-S	Phldb1-535-S	Q6PDH0	Phldb1	0.403	down	0.0001	MAPKAPK3	CAMK/MAPKAPK/MK2/MAPKAPK3
Q6PDH0-535-S	-535-S	Phldb1-535-S	Q6PDH0	Phldb1	0.403	down	0.0001	MKNK1	CAMK/MAPKAPK/MNK/MKNK1
Q6PDH0-535-S	-535-S	Phldb1-535-S	Q6PDH0	Phldb1	0.403	down	0.0001	CDK19	CMGC/CDK/CDK8/CDK19
Q6PDH0-535-S	-535-S	Phldb1-535-S	Q6PDH0	Phldb1	0.403	down	0.0001	DYRK3	CMGC/DYRK/DYRK2/DYRK3
Q6PDH0-535-S	-535-S	Phldb1-535-S	Q6PDH0	Phldb1	0.403	down	0.0001	ICK	CMGC/RCK/MAK/ICK
Q6PDH0-535-S	-535-S	Phldb1-535-S	Q6PDH0	Phldb1	0.403	down	0.0001	OXSR1	STE/STE20/FRAY/OXSR1
Q6PDH0-535-S	-535-S	Phldb1-535-S	Q6PDH0	Phldb1	0.403	down	0.0001	PAK3	STE/STE20/PAKA/PAK3
Q6PDH0-535-S	-535-S	Phldb1-535-S	Q6PDH0	Phldb1	0.403	down	0.0001	PAK4	STE/STE20/PAKB/PAK4
Q6PDH0-535-S	-535-S	Phldb1-535-S	Q6PDH0	Phldb1	0.403	down	0.0001	PAK6	STE/STE20/PAKB/PAK6
Q6PDH0-535-S	-535-S	Phldb1-535-S	Q6PDH0	Phldb1	0.403	down	0.0001	MAP3K20	TKL/MLK/ZAK/MAP3K20
Q6PDH0-535-S	-535-S	Phldb1-535-S	Q6PDH0	Phldb1	0.403	down	0.0001	ARAF	TKL/RAF/RAF/ARAF
Q6PDH0-535-S	-535-S	Phldb1-535-S	Q6PDH0	Phldb1	0.403	down	0.0001	RAF1	TKL/RAF/RAF/RAF1
Q6PDH0-535-S	-535-S	Phldb1-535-S	Q6PDH0	Phldb1	0.403	down	0.0001	TGFBR1	TKL/STKR/STKR1/TGFBR1
Q6PDH0-535-S	-535-S	Phldb1-535-S	Q6PDH0	Phldb1	0.403	down	0.0001	PLK2	Other/PLK/PLK2/PLK2
Q6PDH0-535-S	-535-S	Phldb1-535-S	Q6PDH0	Phldb1	0.403	down	0.0001	ULK2	Other/ULK/ULK/ULK2
P43277-147-T	-147-T	H1-3-147-T	P43277	H1-3	0.486	down	0.0001	PDPK1	AGC/PDK1/PDPK1
P43277-147-T	-147-T	H1-3-147-T	P43277	H1-3	0.486	down	0.0001	PNCK	CAMK/CAMK1/PNCK
P43277-147-T	-147-T	H1-3-147-T	P43277	H1-3	0.486	down	0.0001	CAMK2B	CAMK/CAMK2/CAMK2B
P43277-147-T	-147-T	H1-3-147-T	P43277	H1-3	0.486	down	0.0001	MYLK2	CAMK/MLCK/MYLK2
P43277-147-T	-147-T	H1-3-147-T	P43277	H1-3	0.486	down	0.0001	VRK1	CK1/VRK/VRK1
P43277-147-T	-147-T	H1-3-147-T	P43277	H1-3	0.486	down	0.0001	VRK2	CK1/VRK/VRK2
P43277-147-T	-147-T	H1-3-147-T	P43277	H1-3	0.486	down	0.0001	CCRK	CMGC/CDK/CCRK
P43277-147-T	-147-T	H1-3-147-T	P43277	H1-3	0.486	down	0.0001	CDC2	CMGC/CDK/CDC2
P43277-147-T	-147-T	H1-3-147-T	P43277	H1-3	0.486	down	0.0001	CDK2	CMGC/CDK/CDK2
P43277-147-T	-147-T	H1-3-147-T	P43277	H1-3	0.486	down	0.0001	CDKL5	CMGC/CDKL/CDKL5
P43277-147-T	-147-T	H1-3-147-T	P43277	H1-3	0.486	down	0.0001	GSK3A	CMGC/GSK/GSK3A
P43277-147-T	-147-T	H1-3-147-T	P43277	H1-3	0.486	down	0.0001	GSK3B	CMGC/GSK/GSK3B
P43277-147-T	-147-T	H1-3-147-T	P43277	H1-3	0.486	down	0.0001	MEK1	STE/STE7/MEK1
P43277-147-T	-147-T	H1-3-147-T	P43277	H1-3	0.486	down	0.0001	IRAK4	TKL/IRAK/IRAK4
P43277-147-T	-147-T	H1-3-147-T	P43277	H1-3	0.486	down	0.0001	LRRK2	TKL/LRRK/LRRK2
P43277-147-T	-147-T	H1-3-147-T	P43277	H1-3	0.486	down	0.0001	TAK1	TKL/MLK/TAK1
P43277-147-T	-147-T	H1-3-147-T	P43277	H1-3	0.486	down	0.0001	BUB1	Other/BUB/BUB1
P43277-147-T	-147-T	H1-3-147-T	P43277	H1-3	0.486	down	0.0001	BIKE	Other/NAK/BIKE
P43277-147-T	-147-T	H1-3-147-T	P43277	H1-3	0.486	down	0.0001	PBK	Other/TOPK/PBK
P43277-147-T	-147-T	H1-3-147-T	P43277	H1-3	0.486	down	0.0001	WNK1	Other/WNK/WNK1
P43277-147-T	-147-T	H1-3-147-T	P43277	H1-3	0.486	down	0.0001	GRK1	AGC/GRK/GRK/GRK1
P43277-147-T	-147-T	H1-3-147-T	P43277	H1-3	0.486	down	0.0001	MASTL	AGC/MAST/MASTL/MASTL
P43277-147-T	-147-T	H1-3-147-T	P43277	H1-3	0.486	down	0.0001	PRKCE	AGC/PKC/PKCh/PRKCE
P43277-147-T	-147-T	H1-3-147-T	P43277	H1-3	0.486	down	0.0001	STK11	CAMK/CAMKL/LKB/STK11
P43277-147-T	-147-T	H1-3-147-T	P43277	H1-3	0.486	down	0.0001	MARK3	CAMK/CAMKL/MARK/MARK3
P43277-147-T	-147-T	H1-3-147-T	P43277	H1-3	0.486	down	0.0001	MELK	CAMK/CAMKL/MELK/MELK
P43277-147-T	-147-T	H1-3-147-T	P43277	H1-3	0.486	down	0.0001	CDK20	CMGC/CDK/CCRK/CDK20
P43277-147-T	-147-T	H1-3-147-T	P43277	H1-3	0.486	down	0.0001	CDK2	CMGC/CDK/CDK2/CDK2
P43277-147-T	-147-T	H1-3-147-T	P43277	H1-3	0.486	down	0.0001	CDK4	CMGC/CDK/CDK4/CDK4
P43277-147-T	-147-T	H1-3-147-T	P43277	H1-3	0.486	down	0.0001	CDK6	CMGC/CDK/CDK4/CDK6
P43277-147-T	-147-T	H1-3-147-T	P43277	H1-3	0.486	down	0.0001	CDK5	CMGC/CDK/CDK5/CDK5
P43277-147-T	-147-T	H1-3-147-T	P43277	H1-3	0.486	down	0.0001	CDK19	CMGC/CDK/CDK8/CDK19
P43277-147-T	-147-T	H1-3-147-T	P43277	H1-3	0.486	down	0.0001	CDK9	CMGC/CDK/CDK9/CDK9
P43277-147-T	-147-T	H1-3-147-T	P43277	H1-3	0.486	down	0.0001	CDK12	CMGC/CDK/CRK7/CDK12
P43277-147-T	-147-T	H1-3-147-T	P43277	H1-3	0.486	down	0.0001	DYRK1A	CMGC/DYRK/DYRK1/DYRK1A
P43277-147-T	-147-T	H1-3-147-T	P43277	H1-3	0.486	down	0.0001	DYRK1B	CMGC/DYRK/DYRK1/DYRK1B
P43277-147-T	-147-T	H1-3-147-T	P43277	H1-3	0.486	down	0.0001	HIPK1	CMGC/DYRK/HIPK/HIPK1
P43277-147-T	-147-T	H1-3-147-T	P43277	H1-3	0.486	down	0.0001	HIPK2	CMGC/DYRK/HIPK/HIPK2
P43277-147-T	-147-T	H1-3-147-T	P43277	H1-3	0.486	down	0.0001	HIPK3	CMGC/DYRK/HIPK/HIPK3
P43277-147-T	-147-T	H1-3-147-T	P43277	H1-3	0.486	down	0.0001	MAPK1	CMGC/MAPK/ERK1/MAPK1
P43277-147-T	-147-T	H1-3-147-T	P43277	H1-3	0.486	down	0.0001	MAPK3	CMGC/MAPK/ERK1/MAPK3
P43277-147-T	-147-T	H1-3-147-T	P43277	H1-3	0.486	down	0.0001	MAPK4	CMGC/MAPK/ERK3/MAPK4
P43277-147-T	-147-T	H1-3-147-T	P43277	H1-3	0.486	down	0.0001	MAPK10	CMGC/MAPK/JNK/MAPK10
P43277-147-T	-147-T	H1-3-147-T	P43277	H1-3	0.486	down	0.0001	MAPK8	CMGC/MAPK/JNK/MAPK8
P43277-147-T	-147-T	H1-3-147-T	P43277	H1-3	0.486	down	0.0001	MAPK9	CMGC/MAPK/JNK/MAPK9
P43277-147-T	-147-T	H1-3-147-T	P43277	H1-3	0.486	down	0.0001	NLK	CMGC/MAPK/nmo/NLK
P43277-147-T	-147-T	H1-3-147-T	P43277	H1-3	0.486	down	0.0001	MAPK11	CMGC/MAPK/p38/MAPK11
P43277-147-T	-147-T	H1-3-147-T	P43277	H1-3	0.486	down	0.0001	MAPK12	CMGC/MAPK/p38/MAPK12
P43277-147-T	-147-T	H1-3-147-T	P43277	H1-3	0.486	down	0.0001	MAPK13	CMGC/MAPK/p38/MAPK13
P43277-147-T	-147-T	H1-3-147-T	P43277	H1-3	0.486	down	0.0001	MAPK14	CMGC/MAPK/p38/MAPK14
P43277-147-T	-147-T	H1-3-147-T	P43277	H1-3	0.486	down	0.0001	MAP3K5	STE/STE11/ASK/MAP3K5
P43277-147-T	-147-T	H1-3-147-T	P43277	H1-3	0.486	down	0.0001	MAP3K3	STE/STE11/MEKK2/MAP3K3
P43277-147-T	-147-T	H1-3-147-T	P43277	H1-3	0.486	down	0.0001	STK39	STE/STE20/FRAY/STK39
P43277-147-T	-147-T	H1-3-147-T	P43277	H1-3	0.486	down	0.0001	MYO3A	STE/STE20/NinaC/MYO3A
P43277-147-T	-147-T	H1-3-147-T	P43277	H1-3	0.486	down	0.0001	MAP3K12	TKL/MLK/LZK/MAP3K12
P43277-147-T	-147-T	H1-3-147-T	P43277	H1-3	0.486	down	0.0001	BMPR1B	TKL/STKR/STKR1/BMPR1B
P43277-147-T	-147-T	H1-3-147-T	P43277	H1-3	0.486	down	0.0001	EEF2K	Atypical/Alpha/eEF2K/EEF2K
P43277-147-T	-147-T	H1-3-147-T	P43277	H1-3	0.486	down	0.0001	AAK1	Other/NAK/BIKE/AAK1
P43277-147-T	-147-T	H1-3-147-T	P43277	H1-3	0.486	down	0.0001	NEK9	Other/NEK/NEK9/NEK9
P43277-147-T	-147-T	H1-3-147-T	P43277	H1-3	0.486	down	0.0001	PLK2	Other/PLK/PLK2/PLK2
Q5XJE5-198-S	-198-S	Leo1-198-S	Q5XJE5	Leo1	0.488	down	0.0075	PRKD3	CAMK/PKD/PRKD3
Q5XJE5-198-S	-198-S	Leo1-198-S	Q5XJE5	Leo1	0.488	down	0.0075	TTBK2	CK1/TTBK/TTBK2
Q5XJE5-198-S	-198-S	Leo1-198-S	Q5XJE5	Leo1	0.488	down	0.0075	VRK2	CK1/VRK/VRK2
Q5XJE5-198-S	-198-S	Leo1-198-S	Q5XJE5	Leo1	0.488	down	0.0075	MAP3K14	STE/STE-Unique/MAP3K14
Q5XJE5-198-S	-198-S	Leo1-198-S	Q5XJE5	Leo1	0.488	down	0.0075	BUB1	Other/BUB/BUB1
Q5XJE5-198-S	-198-S	Leo1-198-S	Q5XJE5	Leo1	0.488	down	0.0075	CHUK	Other/IKK/CHUK
Q5XJE5-198-S	-198-S	Leo1-198-S	Q5XJE5	Leo1	0.488	down	0.0075	WNK1	Other/WNK/WNK1
Q5XJE5-198-S	-198-S	Leo1-198-S	Q5XJE5	Leo1	0.488	down	0.0075	GRK1	AGC/GRK/GRK/GRK1
Q5XJE5-198-S	-198-S	Leo1-198-S	Q5XJE5	Leo1	0.488	down	0.0075	STK11	CAMK/CAMKL/LKB/STK11
Q5XJE5-198-S	-198-S	Leo1-198-S	Q5XJE5	Leo1	0.488	down	0.0075	SIK1	CAMK/CAMKL/QIK/SIK1
Q5XJE5-198-S	-198-S	Leo1-198-S	Q5XJE5	Leo1	0.488	down	0.0075	CSNK1D	CK1/CK1/CK1-D/CSNK1D
Q5XJE5-198-S	-198-S	Leo1-198-S	Q5XJE5	Leo1	0.488	down	0.0075	MAPK15	CMGC/MAPK/ERK7/MAPK15
Q5XJE5-198-S	-198-S	Leo1-198-S	Q5XJE5	Leo1	0.488	down	0.0075	STK39	STE/STE20/FRAY/STK39
Q5XJE5-198-S	-198-S	Leo1-198-S	Q5XJE5	Leo1	0.488	down	0.0075	MAP4K3	STE/STE20/KHS/MAP4K3
Q5XJE5-198-S	-198-S	Leo1-198-S	Q5XJE5	Leo1	0.488	down	0.0075	BCKDK	Atypical/PDHK/BCKDK/BCKDK
Q5XJE5-198-S	-198-S	Leo1-198-S	Q5XJE5	Leo1	0.488	down	0.0075	STK16	Other/NAK/MPSK/STK16
Q5XJE5-198-S	-198-S	Leo1-198-S	Q5XJE5	Leo1	0.488	down	0.0075	NEK1	Other/NEK/NEK1/NEK1
Q5XJE5-198-S	-198-S	Leo1-198-S	Q5XJE5	Leo1	0.488	down	0.0075	PLK3	Other/PLK/PLK2/PLK3
Q5XJE5-198-S	-198-S	Leo1-198-S	Q5XJE5	Leo1	0.488	down	0.0075	BTK	Dual/TK/Tec/BTK
Q5XJE5-198-S	-198-S	Leo1-198-S	Q5XJE5	Leo1	0.488	down	0.0075	SRC	Dual/TK/Src/SrcA/SRC
P70336-1374-S	-1374-S	Rock2-1374-S	P70336	Rock2	0.489	down	0.0001	CAMK2A	CAMK/CAMK2/CAMK2A
P70336-1374-S	-1374-S	Rock2-1374-S	P70336	Rock2	0.489	down	0.0001	CAMK2B	CAMK/CAMK2/CAMK2B
P70336-1374-S	-1374-S	Rock2-1374-S	P70336	Rock2	0.489	down	0.0001	CAMK2D	CAMK/CAMK2/CAMK2D
P70336-1374-S	-1374-S	Rock2-1374-S	P70336	Rock2	0.489	down	0.0001	PRKD2	CAMK/PKD/PRKD2
P70336-1374-S	-1374-S	Rock2-1374-S	P70336	Rock2	0.489	down	0.0001	PRKD3	CAMK/PKD/PRKD3
P70336-1374-S	-1374-S	Rock2-1374-S	P70336	Rock2	0.489	down	0.0001	CDC2	CMGC/CDK/CDC2
P70336-1374-S	-1374-S	Rock2-1374-S	P70336	Rock2	0.489	down	0.0001	CDKL5	CMGC/CDKL/CDKL5
P70336-1374-S	-1374-S	Rock2-1374-S	P70336	Rock2	0.489	down	0.0001	SRPK1	CMGC/SRPK/SRPK1
P70336-1374-S	-1374-S	Rock2-1374-S	P70336	Rock2	0.489	down	0.0001	SLK	STE/STE20/SLK
P70336-1374-S	-1374-S	Rock2-1374-S	P70336	Rock2	0.489	down	0.0001	IRAK4	TKL/IRAK/IRAK4
P70336-1374-S	-1374-S	Rock2-1374-S	P70336	Rock2	0.489	down	0.0001	BUB1	Other/BUB/BUB1
P70336-1374-S	-1374-S	Rock2-1374-S	P70336	Rock2	0.489	down	0.0001	IKBKB	Other/IKK/IKBKB
P70336-1374-S	-1374-S	Rock2-1374-S	P70336	Rock2	0.489	down	0.0001	IKBKE	Other/IKK/IKBKE
P70336-1374-S	-1374-S	Rock2-1374-S	P70336	Rock2	0.489	down	0.0001	TBK1	Other/IKK/TBK1
P70336-1374-S	-1374-S	Rock2-1374-S	P70336	Rock2	0.489	down	0.0001	PLK1	Other/PLK/PLK1
P70336-1374-S	-1374-S	Rock2-1374-S	P70336	Rock2	0.489	down	0.0001	PBK	Other/TOPK/PBK
P70336-1374-S	-1374-S	Rock2-1374-S	P70336	Rock2	0.489	down	0.0001	Myt1	Other/WEE/Myt1
P70336-1374-S	-1374-S	Rock2-1374-S	P70336	Rock2	0.489	down	0.0001	ROCK1	AGC/DMPK/ROCK/ROCK1
P70336-1374-S	-1374-S	Rock2-1374-S	P70336	Rock2	0.489	down	0.0001	GRK1	AGC/GRK/GRK/GRK1
P70336-1374-S	-1374-S	Rock2-1374-S	P70336	Rock2	0.489	down	0.0001	GRK4	AGC/GRK/GRK/GRK4
P70336-1374-S	-1374-S	Rock2-1374-S	P70336	Rock2	0.489	down	0.0001	GRK5	AGC/GRK/GRK/GRK5
P70336-1374-S	-1374-S	Rock2-1374-S	P70336	Rock2	0.489	down	0.0001	GRK6	AGC/GRK/GRK/GRK6
P70336-1374-S	-1374-S	Rock2-1374-S	P70336	Rock2	0.489	down	0.0001	PRKCA	AGC/PKC/PKCa/PRKCA
P70336-1374-S	-1374-S	Rock2-1374-S	P70336	Rock2	0.489	down	0.0001	PRKCB	AGC/PKC/PKCa/PRKCB
P70336-1374-S	-1374-S	Rock2-1374-S	P70336	Rock2	0.489	down	0.0001	PRKCG	AGC/PKC/PKCa/PRKCG
P70336-1374-S	-1374-S	Rock2-1374-S	P70336	Rock2	0.489	down	0.0001	PRKCD	AGC/PKC/PKCd/PRKCD
P70336-1374-S	-1374-S	Rock2-1374-S	P70336	Rock2	0.489	down	0.0001	PRKCE	AGC/PKC/PKCh/PRKCE
P70336-1374-S	-1374-S	Rock2-1374-S	P70336	Rock2	0.489	down	0.0001	PRKCH	AGC/PKC/PKCh/PRKCH
P70336-1374-S	-1374-S	Rock2-1374-S	P70336	Rock2	0.489	down	0.0001	PRKCZ	AGC/PKC/PKCi/PRKCZ
P70336-1374-S	-1374-S	Rock2-1374-S	P70336	Rock2	0.489	down	0.0001	PRKAA1	CAMK/CAMKL/AMPK/PRKAA1
P70336-1374-S	-1374-S	Rock2-1374-S	P70336	Rock2	0.489	down	0.0001	PASK	CAMK/CAMKL/PASK/PASK
P70336-1374-S	-1374-S	Rock2-1374-S	P70336	Rock2	0.489	down	0.0001	STK17B	CAMK/DAPK/DRAK/STK17B
P70336-1374-S	-1374-S	Rock2-1374-S	P70336	Rock2	0.489	down	0.0001	MKNK2	CAMK/MAPKAPK/MNK/MKNK2
P70336-1374-S	-1374-S	Rock2-1374-S	P70336	Rock2	0.489	down	0.0001	CSNK1A1	CK1/CK1/CK1-A/CSNK1A1
P70336-1374-S	-1374-S	Rock2-1374-S	P70336	Rock2	0.489	down	0.0001	CSNK1E	CK1/CK1/CK1-D/CSNK1E
P70336-1374-S	-1374-S	Rock2-1374-S	P70336	Rock2	0.489	down	0.0001	CDK9	CMGC/CDK/CDK9/CDK9
P70336-1374-S	-1374-S	Rock2-1374-S	P70336	Rock2	0.489	down	0.0001	DYRK1B	CMGC/DYRK/DYRK1/DYRK1B
P70336-1374-S	-1374-S	Rock2-1374-S	P70336	Rock2	0.489	down	0.0001	MAPK6	CMGC/MAPK/ERK3/MAPK6
P70336-1374-S	-1374-S	Rock2-1374-S	P70336	Rock2	0.489	down	0.0001	MAP3K5	STE/STE11/ASK/MAP3K5
P70336-1374-S	-1374-S	Rock2-1374-S	P70336	Rock2	0.489	down	0.0001	STK3	STE/STE20/MST/STK3
P70336-1374-S	-1374-S	Rock2-1374-S	P70336	Rock2	0.489	down	0.0001	STK25	STE/STE20/YSK/STK25
P70336-1374-S	-1374-S	Rock2-1374-S	P70336	Rock2	0.489	down	0.0001	ILK	TKL/MLK/ILK/ILK
P70336-1374-S	-1374-S	Rock2-1374-S	P70336	Rock2	0.489	down	0.0001	ACVRL1	TKL/STKR/STKR1/ACVRL1
P70336-1374-S	-1374-S	Rock2-1374-S	P70336	Rock2	0.489	down	0.0001	BMPR1B	TKL/STKR/STKR1/BMPR1B
P70336-1374-S	-1374-S	Rock2-1374-S	P70336	Rock2	0.489	down	0.0001	TGFBR1	TKL/STKR/STKR1/TGFBR1
P70336-1374-S	-1374-S	Rock2-1374-S	P70336	Rock2	0.489	down	0.0001	PDK1	Atypical/PDHK/PDHK/PDK1
P70336-1374-S	-1374-S	Rock2-1374-S	P70336	Rock2	0.489	down	0.0001	NEK2	Other/NEK/NEK2/NEK2
P70336-1374-S	-1374-S	Rock2-1374-S	P70336	Rock2	0.489	down	0.0001	NEK9	Other/NEK/NEK9/NEK9
P70336-1374-S	-1374-S	Rock2-1374-S	P70336	Rock2	0.489	down	0.0001	EIF2AK1	Other/PEK/HRI/EIF2AK1
P70336-1374-S	-1374-S	Rock2-1374-S	P70336	Rock2	0.489	down	0.0001	EIF2AK3	Other/PEK/PEK/EIF2AK3
P70336-1374-S	-1374-S	Rock2-1374-S	P70336	Rock2	0.489	down	0.0001	PLK1	Other/PLK/PLK1/PLK1
P70336-1374-S	-1374-S	Rock2-1374-S	P70336	Rock2	0.489	down	0.0001	PKMYT1	Other/WEE/Myt1/PKMYT1
P70336-1374-S	-1374-S	Rock2-1374-S	P70336	Rock2	0.489	down	0.0001	LMTK2	Dual/TK/Lmr/LMTK2
Q99K43-478-T	-478-T	Prc1-478-T	Q99K43	Prc1	0.493	down	0.0001	PDPK1	AGC/PDK1/PDPK1
Q99K43-478-T	-478-T	Prc1-478-T	Q99K43	Prc1	0.493	down	0.0001	PKN1	AGC/PKN/PKN1
Q99K43-478-T	-478-T	Prc1-478-T	Q99K43	Prc1	0.493	down	0.0001	PIM1	CAMK/PIM/PIM1
Q99K43-478-T	-478-T	Prc1-478-T	Q99K43	Prc1	0.493	down	0.0001	CDC2	CMGC/CDK/CDC2
Q99K43-478-T	-478-T	Prc1-478-T	Q99K43	Prc1	0.493	down	0.0001	CDK2	CMGC/CDK/CDK2
Q99K43-478-T	-478-T	Prc1-478-T	Q99K43	Prc1	0.493	down	0.0001	CLK2	CMGC/CLK/CLK2
Q99K43-478-T	-478-T	Prc1-478-T	Q99K43	Prc1	0.493	down	0.0001	GSK3A	CMGC/GSK/GSK3A
Q99K43-478-T	-478-T	Prc1-478-T	Q99K43	Prc1	0.493	down	0.0001	GSK3B	CMGC/GSK/GSK3B
Q99K43-478-T	-478-T	Prc1-478-T	Q99K43	Prc1	0.493	down	0.0001	SRPK1	CMGC/SRPK/SRPK1
Q99K43-478-T	-478-T	Prc1-478-T	Q99K43	Prc1	0.493	down	0.0001	BUB1	Other/BUB/BUB1
Q99K43-478-T	-478-T	Prc1-478-T	Q99K43	Prc1	0.493	down	0.0001	UHMK1	Other/KIS/UHMK1
Q99K43-478-T	-478-T	Prc1-478-T	Q99K43	Prc1	0.493	down	0.0001	TTK	Other/TTK/TTK
Q99K43-478-T	-478-T	Prc1-478-T	Q99K43	Prc1	0.493	down	0.0001	GRK6	AGC/GRK/GRK/GRK6
Q99K43-478-T	-478-T	Prc1-478-T	Q99K43	Prc1	0.493	down	0.0001	DAPK2	CAMK/DAPK/DAPK/DAPK2
Q99K43-478-T	-478-T	Prc1-478-T	Q99K43	Prc1	0.493	down	0.0001	CSNK1G1	CK1/CK1/CK1-G/CSNK1G1
Q99K43-478-T	-478-T	Prc1-478-T	Q99K43	Prc1	0.493	down	0.0001	CDK2	CMGC/CDK/CDK2/CDK2
Q99K43-478-T	-478-T	Prc1-478-T	Q99K43	Prc1	0.493	down	0.0001	CDK4	CMGC/CDK/CDK4/CDK4
Q99K43-478-T	-478-T	Prc1-478-T	Q99K43	Prc1	0.493	down	0.0001	CDK6	CMGC/CDK/CDK4/CDK6
Q99K43-478-T	-478-T	Prc1-478-T	Q99K43	Prc1	0.493	down	0.0001	CDK5	CMGC/CDK/CDK5/CDK5
Q99K43-478-T	-478-T	Prc1-478-T	Q99K43	Prc1	0.493	down	0.0001	CDK7	CMGC/CDK/CDK7/CDK7
Q99K43-478-T	-478-T	Prc1-478-T	Q99K43	Prc1	0.493	down	0.0001	CDK9	CMGC/CDK/CDK9/CDK9
Q99K43-478-T	-478-T	Prc1-478-T	Q99K43	Prc1	0.493	down	0.0001	CDK12	CMGC/CDK/CRK7/CDK12
Q99K43-478-T	-478-T	Prc1-478-T	Q99K43	Prc1	0.493	down	0.0001	DYRK1A	CMGC/DYRK/DYRK1/DYRK1A
Q99K43-478-T	-478-T	Prc1-478-T	Q99K43	Prc1	0.493	down	0.0001	DYRK1B	CMGC/DYRK/DYRK1/DYRK1B
Q99K43-478-T	-478-T	Prc1-478-T	Q99K43	Prc1	0.493	down	0.0001	DYRK2	CMGC/DYRK/DYRK2/DYRK2
Q99K43-478-T	-478-T	Prc1-478-T	Q99K43	Prc1	0.493	down	0.0001	HIPK1	CMGC/DYRK/HIPK/HIPK1
Q99K43-478-T	-478-T	Prc1-478-T	Q99K43	Prc1	0.493	down	0.0001	HIPK2	CMGC/DYRK/HIPK/HIPK2
Q99K43-478-T	-478-T	Prc1-478-T	Q99K43	Prc1	0.493	down	0.0001	HIPK3	CMGC/DYRK/HIPK/HIPK3
Q99K43-478-T	-478-T	Prc1-478-T	Q99K43	Prc1	0.493	down	0.0001	MAPK1	CMGC/MAPK/ERK1/MAPK1
Q99K43-478-T	-478-T	Prc1-478-T	Q99K43	Prc1	0.493	down	0.0001	MAPK3	CMGC/MAPK/ERK1/MAPK3
Q99K43-478-T	-478-T	Prc1-478-T	Q99K43	Prc1	0.493	down	0.0001	MAPK10	CMGC/MAPK/JNK/MAPK10
Q99K43-478-T	-478-T	Prc1-478-T	Q99K43	Prc1	0.493	down	0.0001	MAPK8	CMGC/MAPK/JNK/MAPK8
Q99K43-478-T	-478-T	Prc1-478-T	Q99K43	Prc1	0.493	down	0.0001	MAPK9	CMGC/MAPK/JNK/MAPK9
Q99K43-478-T	-478-T	Prc1-478-T	Q99K43	Prc1	0.493	down	0.0001	NLK	CMGC/MAPK/nmo/NLK
Q99K43-478-T	-478-T	Prc1-478-T	Q99K43	Prc1	0.493	down	0.0001	MAPK11	CMGC/MAPK/p38/MAPK11
Q99K43-478-T	-478-T	Prc1-478-T	Q99K43	Prc1	0.493	down	0.0001	MAPK13	CMGC/MAPK/p38/MAPK13
Q99K43-478-T	-478-T	Prc1-478-T	Q99K43	Prc1	0.493	down	0.0001	MAPK14	CMGC/MAPK/p38/MAPK14
Q99K43-478-T	-478-T	Prc1-478-T	Q99K43	Prc1	0.493	down	0.0001	STK39	STE/STE20/FRAY/STK39
Q99K43-478-T	-478-T	Prc1-478-T	Q99K43	Prc1	0.493	down	0.0001	STK3	STE/STE20/MST/STK3
Q99K43-478-T	-478-T	Prc1-478-T	Q99K43	Prc1	0.493	down	0.0001	STK10	STE/STE20/SLK/STK10
Q99K43-478-T	-478-T	Prc1-478-T	Q99K43	Prc1	0.493	down	0.0001	MAP2K3	STE/STE7/MEK3/MAP2K3
Q99K43-478-T	-478-T	Prc1-478-T	Q99K43	Prc1	0.493	down	0.0001	PDK4	Atypical/PDHK/PDHK/PDK4
Q99K43-478-T	-478-T	Prc1-478-T	Q99K43	Prc1	0.493	down	0.0001	CAMKK1	Other/CAMKK/CAMKK-Meta/CAMKK1
Q99K43-478-T	-478-T	Prc1-478-T	Q99K43	Prc1	0.493	down	0.0001	SYK	Dual/TK/Syk/SYK
Q3UHI4-21-S	-21-S	Tmed8-21-S	Q3UHI4	Tmed8	0.5	down	0.0081	AKT1	AGC/Akt/AKT1
Q3UHI4-21-S	-21-S	Tmed8-21-S	Q3UHI4	Tmed8	0.5	down	0.0081	PKACA	AGC/PKA/PKACA
Q3UHI4-21-S	-21-S	Tmed8-21-S	Q3UHI4	Tmed8	0.5	down	0.0081	PRKACB	AGC/PKA/PRKACB
Q3UHI4-21-S	-21-S	Tmed8-21-S	Q3UHI4	Tmed8	0.5	down	0.0081	PRKG1	AGC/PKG/PRKG1
Q3UHI4-21-S	-21-S	Tmed8-21-S	Q3UHI4	Tmed8	0.5	down	0.0081	PRKG2	AGC/PKG/PRKG2
Q3UHI4-21-S	-21-S	Tmed8-21-S	Q3UHI4	Tmed8	0.5	down	0.0081	SGK1	AGC/SGK/SGK1
Q3UHI4-21-S	-21-S	Tmed8-21-S	Q3UHI4	Tmed8	0.5	down	0.0081	SGK3	AGC/SGK/SGK3
Q3UHI4-21-S	-21-S	Tmed8-21-S	Q3UHI4	Tmed8	0.5	down	0.0081	CAMK1	CAMK/CAMK1/CAMK1
Q3UHI4-21-S	-21-S	Tmed8-21-S	Q3UHI4	Tmed8	0.5	down	0.0081	CAMK4	CAMK/CAMK1/CAMK4
Q3UHI4-21-S	-21-S	Tmed8-21-S	Q3UHI4	Tmed8	0.5	down	0.0081	CAMK2A	CAMK/CAMK2/CAMK2A
Q3UHI4-21-S	-21-S	Tmed8-21-S	Q3UHI4	Tmed8	0.5	down	0.0081	CAMK2B	CAMK/CAMK2/CAMK2B
Q3UHI4-21-S	-21-S	Tmed8-21-S	Q3UHI4	Tmed8	0.5	down	0.0081	CAMK2D	CAMK/CAMK2/CAMK2D
Q3UHI4-21-S	-21-S	Tmed8-21-S	Q3UHI4	Tmed8	0.5	down	0.0081	CAMK2G	CAMK/CAMK2/CAMK2G
Q3UHI4-21-S	-21-S	Tmed8-21-S	Q3UHI4	Tmed8	0.5	down	0.0081	MYLK	CAMK/MLCK/MYLK
Q3UHI4-21-S	-21-S	Tmed8-21-S	Q3UHI4	Tmed8	0.5	down	0.0081	PHKG1	CAMK/PHK/PHKG1
Q3UHI4-21-S	-21-S	Tmed8-21-S	Q3UHI4	Tmed8	0.5	down	0.0081	PIM1	CAMK/PIM/PIM1
Q3UHI4-21-S	-21-S	Tmed8-21-S	Q3UHI4	Tmed8	0.5	down	0.0081	PRKD1	CAMK/PKD/PRKD1
Q3UHI4-21-S	-21-S	Tmed8-21-S	Q3UHI4	Tmed8	0.5	down	0.0081	PRKD2	CAMK/PKD/PRKD2
Q3UHI4-21-S	-21-S	Tmed8-21-S	Q3UHI4	Tmed8	0.5	down	0.0081	CHEK2	CAMK/RAD53/CHEK2
Q3UHI4-21-S	-21-S	Tmed8-21-S	Q3UHI4	Tmed8	0.5	down	0.0081	VRK2	CK1/VRK/VRK2
Q3UHI4-21-S	-21-S	Tmed8-21-S	Q3UHI4	Tmed8	0.5	down	0.0081	MAK	CMGC/RCK/MAK
Q3UHI4-21-S	-21-S	Tmed8-21-S	Q3UHI4	Tmed8	0.5	down	0.0081	SRPK1	CMGC/SRPK/SRPK1
Q3UHI4-21-S	-21-S	Tmed8-21-S	Q3UHI4	Tmed8	0.5	down	0.0081	PAKB	STE/STE20/PAKB
Q3UHI4-21-S	-21-S	Tmed8-21-S	Q3UHI4	Tmed8	0.5	down	0.0081	SLK	STE/STE20/SLK
Q3UHI4-21-S	-21-S	Tmed8-21-S	Q3UHI4	Tmed8	0.5	down	0.0081	MEK1	STE/STE7/MEK1
Q3UHI4-21-S	-21-S	Tmed8-21-S	Q3UHI4	Tmed8	0.5	down	0.0081	LIMK	TKL/LISK/LIMK
Q3UHI4-21-S	-21-S	Tmed8-21-S	Q3UHI4	Tmed8	0.5	down	0.0081	AURKA	Other/Aur/AURKA
Q3UHI4-21-S	-21-S	Tmed8-21-S	Q3UHI4	Tmed8	0.5	down	0.0081	BUB1	Other/BUB/BUB1
Q3UHI4-21-S	-21-S	Tmed8-21-S	Q3UHI4	Tmed8	0.5	down	0.0081	TP53RK	Other/Bud32/TP53RK
Q3UHI4-21-S	-21-S	Tmed8-21-S	Q3UHI4	Tmed8	0.5	down	0.0081	HASPIN	Other/Haspin/HASPIN
Q3UHI4-21-S	-21-S	Tmed8-21-S	Q3UHI4	Tmed8	0.5	down	0.0081	CHUK	Other/IKK/CHUK
Q3UHI4-21-S	-21-S	Tmed8-21-S	Q3UHI4	Tmed8	0.5	down	0.0081	TTK	Other/TTK/TTK
Q3UHI4-21-S	-21-S	Tmed8-21-S	Q3UHI4	Tmed8	0.5	down	0.0081	Myt1	Other/WEE/Myt1
Q3UHI4-21-S	-21-S	Tmed8-21-S	Q3UHI4	Tmed8	0.5	down	0.0081	CIT	AGC/DMPK/CRIK/CIT
Q3UHI4-21-S	-21-S	Tmed8-21-S	Q3UHI4	Tmed8	0.5	down	0.0081	DMPK	AGC/DMPK/GEK/DMPK
Q3UHI4-21-S	-21-S	Tmed8-21-S	Q3UHI4	Tmed8	0.5	down	0.0081	ROCK1	AGC/DMPK/ROCK/ROCK1
Q3UHI4-21-S	-21-S	Tmed8-21-S	Q3UHI4	Tmed8	0.5	down	0.0081	ROCK2	AGC/DMPK/ROCK/ROCK2
Q3UHI4-21-S	-21-S	Tmed8-21-S	Q3UHI4	Tmed8	0.5	down	0.0081	GRK1	AGC/GRK/GRK/GRK1
Q3UHI4-21-S	-21-S	Tmed8-21-S	Q3UHI4	Tmed8	0.5	down	0.0081	LATS1	AGC/NDR/LATS/LATS1
Q3UHI4-21-S	-21-S	Tmed8-21-S	Q3UHI4	Tmed8	0.5	down	0.0081	LATS2	AGC/NDR/LATS/LATS2
Q3UHI4-21-S	-21-S	Tmed8-21-S	Q3UHI4	Tmed8	0.5	down	0.0081	STK38	AGC/NDR/NDR/STK38
Q3UHI4-21-S	-21-S	Tmed8-21-S	Q3UHI4	Tmed8	0.5	down	0.0081	STK38L	AGC/NDR/NDR/STK38L
Q3UHI4-21-S	-21-S	Tmed8-21-S	Q3UHI4	Tmed8	0.5	down	0.0081	PRKCA	AGC/PKC/PKCa/PRKCA
Q3UHI4-21-S	-21-S	Tmed8-21-S	Q3UHI4	Tmed8	0.5	down	0.0081	PRKCB	AGC/PKC/PKCa/PRKCB
Q3UHI4-21-S	-21-S	Tmed8-21-S	Q3UHI4	Tmed8	0.5	down	0.0081	PRKCG	AGC/PKC/PKCa/PRKCG
Q3UHI4-21-S	-21-S	Tmed8-21-S	Q3UHI4	Tmed8	0.5	down	0.0081	PRKCD	AGC/PKC/PKCd/PRKCD
Q3UHI4-21-S	-21-S	Tmed8-21-S	Q3UHI4	Tmed8	0.5	down	0.0081	PRKCQ	AGC/PKC/PKCd/PRKCQ
Q3UHI4-21-S	-21-S	Tmed8-21-S	Q3UHI4	Tmed8	0.5	down	0.0081	PRKCE	AGC/PKC/PKCh/PRKCE
Q3UHI4-21-S	-21-S	Tmed8-21-S	Q3UHI4	Tmed8	0.5	down	0.0081	PRKCH	AGC/PKC/PKCh/PRKCH
Q3UHI4-21-S	-21-S	Tmed8-21-S	Q3UHI4	Tmed8	0.5	down	0.0081	PRKCI	AGC/PKC/PKCi/PRKCI
Q3UHI4-21-S	-21-S	Tmed8-21-S	Q3UHI4	Tmed8	0.5	down	0.0081	PRKCZ	AGC/PKC/PKCi/PRKCZ
Q3UHI4-21-S	-21-S	Tmed8-21-S	Q3UHI4	Tmed8	0.5	down	0.0081	RPS6KA4	AGC/RSK/MSK/RPS6KA4
Q3UHI4-21-S	-21-S	Tmed8-21-S	Q3UHI4	Tmed8	0.5	down	0.0081	RPS6KA5	AGC/RSK/MSK/RPS6KA5
Q3UHI4-21-S	-21-S	Tmed8-21-S	Q3UHI4	Tmed8	0.5	down	0.0081	RPS6KB1	AGC/RSK/RSKp70/RPS6KB1
Q3UHI4-21-S	-21-S	Tmed8-21-S	Q3UHI4	Tmed8	0.5	down	0.0081	RPS6KB2	AGC/RSK/RSKp70/RPS6KB2
Q3UHI4-21-S	-21-S	Tmed8-21-S	Q3UHI4	Tmed8	0.5	down	0.0081	RPS6KA2	AGC/RSK/RSKp90/RPS6KA2
Q3UHI4-21-S	-21-S	Tmed8-21-S	Q3UHI4	Tmed8	0.5	down	0.0081	RPS6KA3	AGC/RSK/RSKp90/RPS6KA3
Q3UHI4-21-S	-21-S	Tmed8-21-S	Q3UHI4	Tmed8	0.5	down	0.0081	PRKAA1	CAMK/CAMKL/AMPK/PRKAA1
Q3UHI4-21-S	-21-S	Tmed8-21-S	Q3UHI4	Tmed8	0.5	down	0.0081	PRKAA2	CAMK/CAMKL/AMPK/PRKAA2
Q3UHI4-21-S	-21-S	Tmed8-21-S	Q3UHI4	Tmed8	0.5	down	0.0081	BRSK2	CAMK/CAMKL/BRSK/BRSK2
Q3UHI4-21-S	-21-S	Tmed8-21-S	Q3UHI4	Tmed8	0.5	down	0.0081	MARK1	CAMK/CAMKL/MARK/MARK1
Q3UHI4-21-S	-21-S	Tmed8-21-S	Q3UHI4	Tmed8	0.5	down	0.0081	NUAK1	CAMK/CAMKL/NuaK/NUAK1
Q3UHI4-21-S	-21-S	Tmed8-21-S	Q3UHI4	Tmed8	0.5	down	0.0081	DAPK1	CAMK/DAPK/DAPK/DAPK1
Q3UHI4-21-S	-21-S	Tmed8-21-S	Q3UHI4	Tmed8	0.5	down	0.0081	DAPK3	CAMK/DAPK/DAPK/DAPK3
Q3UHI4-21-S	-21-S	Tmed8-21-S	Q3UHI4	Tmed8	0.5	down	0.0081	MAPKAPK2	CAMK/MAPKAPK/MK2/MAPKAPK2
Q3UHI4-21-S	-21-S	Tmed8-21-S	Q3UHI4	Tmed8	0.5	down	0.0081	MAPKAPK3	CAMK/MAPKAPK/MK2/MAPKAPK3
Q3UHI4-21-S	-21-S	Tmed8-21-S	Q3UHI4	Tmed8	0.5	down	0.0081	MAPKAPK5	CAMK/MAPKAPK/MK5/MAPKAPK5
Q3UHI4-21-S	-21-S	Tmed8-21-S	Q3UHI4	Tmed8	0.5	down	0.0081	MKNK1	CAMK/MAPKAPK/MNK/MKNK1
Q3UHI4-21-S	-21-S	Tmed8-21-S	Q3UHI4	Tmed8	0.5	down	0.0081	CSNK1E	CK1/CK1/CK1-D/CSNK1E
Q3UHI4-21-S	-21-S	Tmed8-21-S	Q3UHI4	Tmed8	0.5	down	0.0081	CDK19	CMGC/CDK/CDK8/CDK19
Q3UHI4-21-S	-21-S	Tmed8-21-S	Q3UHI4	Tmed8	0.5	down	0.0081	DYRK3	CMGC/DYRK/DYRK2/DYRK3
Q3UHI4-21-S	-21-S	Tmed8-21-S	Q3UHI4	Tmed8	0.5	down	0.0081	MAPK6	CMGC/MAPK/ERK3/MAPK6
Q3UHI4-21-S	-21-S	Tmed8-21-S	Q3UHI4	Tmed8	0.5	down	0.0081	ICK	CMGC/RCK/MAK/ICK
Q3UHI4-21-S	-21-S	Tmed8-21-S	Q3UHI4	Tmed8	0.5	down	0.0081	MAP4K3	STE/STE20/KHS/MAP4K3
Q3UHI4-21-S	-21-S	Tmed8-21-S	Q3UHI4	Tmed8	0.5	down	0.0081	PAK1	STE/STE20/PAKA/PAK1
Q3UHI4-21-S	-21-S	Tmed8-21-S	Q3UHI4	Tmed8	0.5	down	0.0081	PAK2	STE/STE20/PAKA/PAK2
Q3UHI4-21-S	-21-S	Tmed8-21-S	Q3UHI4	Tmed8	0.5	down	0.0081	PAK3	STE/STE20/PAKA/PAK3
Q3UHI4-21-S	-21-S	Tmed8-21-S	Q3UHI4	Tmed8	0.5	down	0.0081	PAK4	STE/STE20/PAKB/PAK4
Q3UHI4-21-S	-21-S	Tmed8-21-S	Q3UHI4	Tmed8	0.5	down	0.0081	MAP2K1	STE/STE7/MEK1/MAP2K1
Q3UHI4-21-S	-21-S	Tmed8-21-S	Q3UHI4	Tmed8	0.5	down	0.0081	LIMK1	TKL/LISK/LIMK/LIMK1
Q3UHI4-21-S	-21-S	Tmed8-21-S	Q3UHI4	Tmed8	0.5	down	0.0081	ARAF	TKL/RAF/RAF/ARAF
Q3UHI4-21-S	-21-S	Tmed8-21-S	Q3UHI4	Tmed8	0.5	down	0.0081	EEF2K	Atypical/Alpha/eEF2K/EEF2K
Q3UHI4-21-S	-21-S	Tmed8-21-S	Q3UHI4	Tmed8	0.5	down	0.0081	PDK3	Atypical/PDHK/PDHK/PDK3
Q3UHI4-21-S	-21-S	Tmed8-21-S	Q3UHI4	Tmed8	0.5	down	0.0081	NEK2	Other/NEK/NEK2/NEK2
Q3UHI4-21-S	-21-S	Tmed8-21-S	Q3UHI4	Tmed8	0.5	down	0.0081	PLK2	Other/PLK/PLK2/PLK2
Q3UHI4-21-S	-21-S	Tmed8-21-S	Q3UHI4	Tmed8	0.5	down	0.0081	ULK2	Other/ULK/ULK/ULK2
Q3UHI4-21-S	-21-S	Tmed8-21-S	Q3UHI4	Tmed8	0.5	down	0.0081	PKMYT1	Other/WEE/Myt1/PKMYT1
Q3UHI4-21-S	-21-S	Tmed8-21-S	Q3UHI4	Tmed8	0.5	down	0.0081	LMTK2	Dual/TK/Lmr/LMTK2
Q3UHI4-21-S	-21-S	Tmed8-21-S	Q3UHI4	Tmed8	0.5	down	0.0081	BTK	Dual/TK/Tec/BTK
Q3UHI4-21-S	-21-S	Tmed8-21-S	Q3UHI4	Tmed8	0.5	down	0.0081	SRC	Dual/TK/Src/SrcA/SRC
Q5U4C3-535-S	-535-S	Scaf1-535-S	Q5U4C3	Scaf1	0.506	down	0.0008	CAMK1	CAMK/CAMK1/CAMK1
Q5U4C3-535-S	-535-S	Scaf1-535-S	Q5U4C3	Scaf1	0.506	down	0.0008	CAMK2A	CAMK/CAMK2/CAMK2A
Q5U4C3-535-S	-535-S	Scaf1-535-S	Q5U4C3	Scaf1	0.506	down	0.0008	CAMK2G	CAMK/CAMK2/CAMK2G
Q5U4C3-535-S	-535-S	Scaf1-535-S	Q5U4C3	Scaf1	0.506	down	0.0008	CASK	CAMK/CASK/CASK
Q5U4C3-535-S	-535-S	Scaf1-535-S	Q5U4C3	Scaf1	0.506	down	0.0008	MYLK	CAMK/MLCK/MYLK
Q5U4C3-535-S	-535-S	Scaf1-535-S	Q5U4C3	Scaf1	0.506	down	0.0008	CDK2	CMGC/CDK/CDK2
Q5U4C3-535-S	-535-S	Scaf1-535-S	Q5U4C3	Scaf1	0.506	down	0.0008	SRPK1	CMGC/SRPK/SRPK1
Q5U4C3-535-S	-535-S	Scaf1-535-S	Q5U4C3	Scaf1	0.506	down	0.0008	MAP3K8	STE/STE-Unique/MAP3K8
Q5U4C3-535-S	-535-S	Scaf1-535-S	Q5U4C3	Scaf1	0.506	down	0.0008	BUB1	Other/BUB/BUB1
Q5U4C3-535-S	-535-S	Scaf1-535-S	Q5U4C3	Scaf1	0.506	down	0.0008	IKBKE	Other/IKK/IKBKE
Q5U4C3-535-S	-535-S	Scaf1-535-S	Q5U4C3	Scaf1	0.506	down	0.0008	WNK1	Other/WNK/WNK1
Q5U4C3-535-S	-535-S	Scaf1-535-S	Q5U4C3	Scaf1	0.506	down	0.0008	WNK2	Other/WNK/WNK2
Q5U4C3-535-S	-535-S	Scaf1-535-S	Q5U4C3	Scaf1	0.506	down	0.0008	CIT	AGC/DMPK/CRIK/CIT
Q5U4C3-535-S	-535-S	Scaf1-535-S	Q5U4C3	Scaf1	0.506	down	0.0008	GRK1	AGC/GRK/GRK/GRK1
Q5U4C3-535-S	-535-S	Scaf1-535-S	Q5U4C3	Scaf1	0.506	down	0.0008	GRK4	AGC/GRK/GRK/GRK4
Q5U4C3-535-S	-535-S	Scaf1-535-S	Q5U4C3	Scaf1	0.506	down	0.0008	PRKCG	AGC/PKC/PKCa/PRKCG
Q5U4C3-535-S	-535-S	Scaf1-535-S	Q5U4C3	Scaf1	0.506	down	0.0008	PRKAA2	CAMK/CAMKL/AMPK/PRKAA2
Q5U4C3-535-S	-535-S	Scaf1-535-S	Q5U4C3	Scaf1	0.506	down	0.0008	MARK2	CAMK/CAMKL/MARK/MARK2
Q5U4C3-535-S	-535-S	Scaf1-535-S	Q5U4C3	Scaf1	0.506	down	0.0008	SIK1	CAMK/CAMKL/QIK/SIK1
Q5U4C3-535-S	-535-S	Scaf1-535-S	Q5U4C3	Scaf1	0.506	down	0.0008	DAPK1	CAMK/DAPK/DAPK/DAPK1
Q5U4C3-535-S	-535-S	Scaf1-535-S	Q5U4C3	Scaf1	0.506	down	0.0008	DAPK2	CAMK/DAPK/DAPK/DAPK2
Q5U4C3-535-S	-535-S	Scaf1-535-S	Q5U4C3	Scaf1	0.506	down	0.0008	DAPK3	CAMK/DAPK/DAPK/DAPK3
Q5U4C3-535-S	-535-S	Scaf1-535-S	Q5U4C3	Scaf1	0.506	down	0.0008	CSNK1E	CK1/CK1/CK1-D/CSNK1E
Q5U4C3-535-S	-535-S	Scaf1-535-S	Q5U4C3	Scaf1	0.506	down	0.0008	CDK2	CMGC/CDK/CDK2/CDK2
Q5U4C3-535-S	-535-S	Scaf1-535-S	Q5U4C3	Scaf1	0.506	down	0.0008	HIPK3	CMGC/DYRK/HIPK/HIPK3
Q5U4C3-535-S	-535-S	Scaf1-535-S	Q5U4C3	Scaf1	0.506	down	0.0008	MAPK15	CMGC/MAPK/ERK7/MAPK15
Q5U4C3-535-S	-535-S	Scaf1-535-S	Q5U4C3	Scaf1	0.506	down	0.0008	OXSR1	STE/STE20/FRAY/OXSR1
Q5U4C3-535-S	-535-S	Scaf1-535-S	Q5U4C3	Scaf1	0.506	down	0.0008	PAK3	STE/STE20/PAKA/PAK3
Q5U4C3-535-S	-535-S	Scaf1-535-S	Q5U4C3	Scaf1	0.506	down	0.0008	PAK4	STE/STE20/PAKB/PAK4
Q5U4C3-535-S	-535-S	Scaf1-535-S	Q5U4C3	Scaf1	0.506	down	0.0008	PAK6	STE/STE20/PAKB/PAK6
Q5U4C3-535-S	-535-S	Scaf1-535-S	Q5U4C3	Scaf1	0.506	down	0.0008	MAP3K12	TKL/MLK/LZK/MAP3K12
Q5U4C3-535-S	-535-S	Scaf1-535-S	Q5U4C3	Scaf1	0.506	down	0.0008	MAP3K20	TKL/MLK/ZAK/MAP3K20
Q5U4C3-535-S	-535-S	Scaf1-535-S	Q5U4C3	Scaf1	0.506	down	0.0008	BRAF	TKL/RAF/RAF/BRAF
Q5U4C3-535-S	-535-S	Scaf1-535-S	Q5U4C3	Scaf1	0.506	down	0.0008	PDK3	Atypical/PDHK/PDHK/PDK3
Q5U4C3-535-S	-535-S	Scaf1-535-S	Q5U4C3	Scaf1	0.506	down	0.0008	PDK4	Atypical/PDHK/PDHK/PDK4
Q9JM96-154-S	-154-S	Cdc42ep4-154-S	Q9JM96	Cdc42ep4	0.508	down	0.0009	PDPK1	AGC/PDK1/PDPK1
Q9JM96-154-S	-154-S	Cdc42ep4-154-S	Q9JM96	Cdc42ep4	0.508	down	0.0009	CASK	CAMK/CASK/CASK
Q9JM96-154-S	-154-S	Cdc42ep4-154-S	Q9JM96	Cdc42ep4	0.508	down	0.0009	PRKD3	CAMK/PKD/PRKD3
Q9JM96-154-S	-154-S	Cdc42ep4-154-S	Q9JM96	Cdc42ep4	0.508	down	0.0009	TTBK1	CK1/TTBK/TTBK1
Q9JM96-154-S	-154-S	Cdc42ep4-154-S	Q9JM96	Cdc42ep4	0.508	down	0.0009	TTBK2	CK1/TTBK/TTBK2
Q9JM96-154-S	-154-S	Cdc42ep4-154-S	Q9JM96	Cdc42ep4	0.508	down	0.0009	CCRK	CMGC/CDK/CCRK
Q9JM96-154-S	-154-S	Cdc42ep4-154-S	Q9JM96	Cdc42ep4	0.508	down	0.0009	CDC2	CMGC/CDK/CDC2
Q9JM96-154-S	-154-S	Cdc42ep4-154-S	Q9JM96	Cdc42ep4	0.508	down	0.0009	CDK2	CMGC/CDK/CDK2
Q9JM96-154-S	-154-S	Cdc42ep4-154-S	Q9JM96	Cdc42ep4	0.508	down	0.0009	GSK3A	CMGC/GSK/GSK3A
Q9JM96-154-S	-154-S	Cdc42ep4-154-S	Q9JM96	Cdc42ep4	0.508	down	0.0009	GSK3B	CMGC/GSK/GSK3B
Q9JM96-154-S	-154-S	Cdc42ep4-154-S	Q9JM96	Cdc42ep4	0.508	down	0.0009	MAP3K8	STE/STE-Unique/MAP3K8
Q9JM96-154-S	-154-S	Cdc42ep4-154-S	Q9JM96	Cdc42ep4	0.508	down	0.0009	BUB1	Other/BUB/BUB1
Q9JM96-154-S	-154-S	Cdc42ep4-154-S	Q9JM96	Cdc42ep4	0.508	down	0.0009	TBK1	Other/IKK/TBK1
Q9JM96-154-S	-154-S	Cdc42ep4-154-S	Q9JM96	Cdc42ep4	0.508	down	0.0009	WNK1	Other/WNK/WNK1
Q9JM96-154-S	-154-S	Cdc42ep4-154-S	Q9JM96	Cdc42ep4	0.508	down	0.0009	CDK20	CMGC/CDK/CCRK/CDK20
Q9JM96-154-S	-154-S	Cdc42ep4-154-S	Q9JM96	Cdc42ep4	0.508	down	0.0009	CDK2	CMGC/CDK/CDK2/CDK2
Q9JM96-154-S	-154-S	Cdc42ep4-154-S	Q9JM96	Cdc42ep4	0.508	down	0.0009	CDK4	CMGC/CDK/CDK4/CDK4
Q9JM96-154-S	-154-S	Cdc42ep4-154-S	Q9JM96	Cdc42ep4	0.508	down	0.0009	CDK6	CMGC/CDK/CDK4/CDK6
Q9JM96-154-S	-154-S	Cdc42ep4-154-S	Q9JM96	Cdc42ep4	0.508	down	0.0009	CDK5	CMGC/CDK/CDK5/CDK5
Q9JM96-154-S	-154-S	Cdc42ep4-154-S	Q9JM96	Cdc42ep4	0.508	down	0.0009	CDK8	CMGC/CDK/CDK8/CDK8
Q9JM96-154-S	-154-S	Cdc42ep4-154-S	Q9JM96	Cdc42ep4	0.508	down	0.0009	CDK9	CMGC/CDK/CDK9/CDK9
Q9JM96-154-S	-154-S	Cdc42ep4-154-S	Q9JM96	Cdc42ep4	0.508	down	0.0009	CDK12	CMGC/CDK/CRK7/CDK12
Q9JM96-154-S	-154-S	Cdc42ep4-154-S	Q9JM96	Cdc42ep4	0.508	down	0.0009	DYRK1A	CMGC/DYRK/DYRK1/DYRK1A
Q9JM96-154-S	-154-S	Cdc42ep4-154-S	Q9JM96	Cdc42ep4	0.508	down	0.0009	HIPK2	CMGC/DYRK/HIPK/HIPK2
Q9JM96-154-S	-154-S	Cdc42ep4-154-S	Q9JM96	Cdc42ep4	0.508	down	0.0009	HIPK3	CMGC/DYRK/HIPK/HIPK3
Q9JM96-154-S	-154-S	Cdc42ep4-154-S	Q9JM96	Cdc42ep4	0.508	down	0.0009	MAPK1	CMGC/MAPK/ERK1/MAPK1
Q9JM96-154-S	-154-S	Cdc42ep4-154-S	Q9JM96	Cdc42ep4	0.508	down	0.0009	MAPK3	CMGC/MAPK/ERK1/MAPK3
Q9JM96-154-S	-154-S	Cdc42ep4-154-S	Q9JM96	Cdc42ep4	0.508	down	0.0009	MAPK4	CMGC/MAPK/ERK3/MAPK4
Q9JM96-154-S	-154-S	Cdc42ep4-154-S	Q9JM96	Cdc42ep4	0.508	down	0.0009	MAPK7	CMGC/MAPK/ERK5/MAPK7
Q9JM96-154-S	-154-S	Cdc42ep4-154-S	Q9JM96	Cdc42ep4	0.508	down	0.0009	MAPK10	CMGC/MAPK/JNK/MAPK10
Q9JM96-154-S	-154-S	Cdc42ep4-154-S	Q9JM96	Cdc42ep4	0.508	down	0.0009	MAPK8	CMGC/MAPK/JNK/MAPK8
Q9JM96-154-S	-154-S	Cdc42ep4-154-S	Q9JM96	Cdc42ep4	0.508	down	0.0009	MAPK9	CMGC/MAPK/JNK/MAPK9
Q9JM96-154-S	-154-S	Cdc42ep4-154-S	Q9JM96	Cdc42ep4	0.508	down	0.0009	NLK	CMGC/MAPK/nmo/NLK
Q9JM96-154-S	-154-S	Cdc42ep4-154-S	Q9JM96	Cdc42ep4	0.508	down	0.0009	MAPK11	CMGC/MAPK/p38/MAPK11
Q9JM96-154-S	-154-S	Cdc42ep4-154-S	Q9JM96	Cdc42ep4	0.508	down	0.0009	MAPK12	CMGC/MAPK/p38/MAPK12
Q9JM96-154-S	-154-S	Cdc42ep4-154-S	Q9JM96	Cdc42ep4	0.508	down	0.0009	MAPK13	CMGC/MAPK/p38/MAPK13
Q9JM96-154-S	-154-S	Cdc42ep4-154-S	Q9JM96	Cdc42ep4	0.508	down	0.0009	MAPK14	CMGC/MAPK/p38/MAPK14
Q9JM96-154-S	-154-S	Cdc42ep4-154-S	Q9JM96	Cdc42ep4	0.508	down	0.0009	MAP3K2	STE/STE11/MEKK2/MAP3K2
Q9JM96-154-S	-154-S	Cdc42ep4-154-S	Q9JM96	Cdc42ep4	0.508	down	0.0009	STK39	STE/STE20/FRAY/STK39
Q9JM96-154-S	-154-S	Cdc42ep4-154-S	Q9JM96	Cdc42ep4	0.508	down	0.0009	NEK9	Other/NEK/NEK9/NEK9
Q9JM96-154-S	-154-S	Cdc42ep4-154-S	Q9JM96	Cdc42ep4	0.508	down	0.0009	ULK3	Other/ULK/ULK/ULK3
P14873-2068-S	-2068-S	Map1b-2068-S	P14873	Map1b	0.509	down	0.0001	PDPK1	AGC/PDK1/PDPK1
P14873-2068-S	-2068-S	Map1b-2068-S	P14873	Map1b	0.509	down	0.0001	CAMK1	CAMK/CAMK1/CAMK1
P14873-2068-S	-2068-S	Map1b-2068-S	P14873	Map1b	0.509	down	0.0001	TTBK1	CK1/TTBK/TTBK1
P14873-2068-S	-2068-S	Map1b-2068-S	P14873	Map1b	0.509	down	0.0001	CDC2	CMGC/CDK/CDC2
P14873-2068-S	-2068-S	Map1b-2068-S	P14873	Map1b	0.509	down	0.0001	CDK2	CMGC/CDK/CDK2
P14873-2068-S	-2068-S	Map1b-2068-S	P14873	Map1b	0.509	down	0.0001	CSNK2A2	CMGC/CK2/CSNK2A2
P14873-2068-S	-2068-S	Map1b-2068-S	P14873	Map1b	0.509	down	0.0001	GSK3A	CMGC/GSK/GSK3A
P14873-2068-S	-2068-S	Map1b-2068-S	P14873	Map1b	0.509	down	0.0001	GSK3B	CMGC/GSK/GSK3B
P14873-2068-S	-2068-S	Map1b-2068-S	P14873	Map1b	0.509	down	0.0001	RIPK2	TKL/RIPK/RIPK2
P14873-2068-S	-2068-S	Map1b-2068-S	P14873	Map1b	0.509	down	0.0001	BUB1	Other/BUB/BUB1
P14873-2068-S	-2068-S	Map1b-2068-S	P14873	Map1b	0.509	down	0.0001	TP53RK	Other/Bud32/TP53RK
P14873-2068-S	-2068-S	Map1b-2068-S	P14873	Map1b	0.509	down	0.0001	IKBKE	Other/IKK/IKBKE
P14873-2068-S	-2068-S	Map1b-2068-S	P14873	Map1b	0.509	down	0.0001	UHMK1	Other/KIS/UHMK1
P14873-2068-S	-2068-S	Map1b-2068-S	P14873	Map1b	0.509	down	0.0001	WNK1	Other/WNK/WNK1
P14873-2068-S	-2068-S	Map1b-2068-S	P14873	Map1b	0.509	down	0.0001	GRK2	AGC/GRK/BARK/GRK2
P14873-2068-S	-2068-S	Map1b-2068-S	P14873	Map1b	0.509	down	0.0001	MARK1	CAMK/CAMKL/MARK/MARK1
P14873-2068-S	-2068-S	Map1b-2068-S	P14873	Map1b	0.509	down	0.0001	CDK2	CMGC/CDK/CDK2/CDK2
P14873-2068-S	-2068-S	Map1b-2068-S	P14873	Map1b	0.509	down	0.0001	CDK4	CMGC/CDK/CDK4/CDK4
P14873-2068-S	-2068-S	Map1b-2068-S	P14873	Map1b	0.509	down	0.0001	CDK6	CMGC/CDK/CDK4/CDK6
P14873-2068-S	-2068-S	Map1b-2068-S	P14873	Map1b	0.509	down	0.0001	CDK5	CMGC/CDK/CDK5/CDK5
P14873-2068-S	-2068-S	Map1b-2068-S	P14873	Map1b	0.509	down	0.0001	CDK19	CMGC/CDK/CDK8/CDK19
P14873-2068-S	-2068-S	Map1b-2068-S	P14873	Map1b	0.509	down	0.0001	CDK8	CMGC/CDK/CDK8/CDK8
P14873-2068-S	-2068-S	Map1b-2068-S	P14873	Map1b	0.509	down	0.0001	CDK9	CMGC/CDK/CDK9/CDK9
P14873-2068-S	-2068-S	Map1b-2068-S	P14873	Map1b	0.509	down	0.0001	CDK12	CMGC/CDK/CRK7/CDK12
P14873-2068-S	-2068-S	Map1b-2068-S	P14873	Map1b	0.509	down	0.0001	DYRK1A	CMGC/DYRK/DYRK1/DYRK1A
P14873-2068-S	-2068-S	Map1b-2068-S	P14873	Map1b	0.509	down	0.0001	HIPK1	CMGC/DYRK/HIPK/HIPK1
P14873-2068-S	-2068-S	Map1b-2068-S	P14873	Map1b	0.509	down	0.0001	HIPK3	CMGC/DYRK/HIPK/HIPK3
P14873-2068-S	-2068-S	Map1b-2068-S	P14873	Map1b	0.509	down	0.0001	MAPK1	CMGC/MAPK/ERK1/MAPK1
P14873-2068-S	-2068-S	Map1b-2068-S	P14873	Map1b	0.509	down	0.0001	MAPK3	CMGC/MAPK/ERK1/MAPK3
P14873-2068-S	-2068-S	Map1b-2068-S	P14873	Map1b	0.509	down	0.0001	MAPK7	CMGC/MAPK/ERK5/MAPK7
P14873-2068-S	-2068-S	Map1b-2068-S	P14873	Map1b	0.509	down	0.0001	MAPK10	CMGC/MAPK/JNK/MAPK10
P14873-2068-S	-2068-S	Map1b-2068-S	P14873	Map1b	0.509	down	0.0001	MAPK8	CMGC/MAPK/JNK/MAPK8
P14873-2068-S	-2068-S	Map1b-2068-S	P14873	Map1b	0.509	down	0.0001	MAPK9	CMGC/MAPK/JNK/MAPK9
P14873-2068-S	-2068-S	Map1b-2068-S	P14873	Map1b	0.509	down	0.0001	NLK	CMGC/MAPK/nmo/NLK
P14873-2068-S	-2068-S	Map1b-2068-S	P14873	Map1b	0.509	down	0.0001	MAPK11	CMGC/MAPK/p38/MAPK11
P14873-2068-S	-2068-S	Map1b-2068-S	P14873	Map1b	0.509	down	0.0001	MAPK13	CMGC/MAPK/p38/MAPK13
P14873-2068-S	-2068-S	Map1b-2068-S	P14873	Map1b	0.509	down	0.0001	MAPK14	CMGC/MAPK/p38/MAPK14
P14873-2068-S	-2068-S	Map1b-2068-S	P14873	Map1b	0.509	down	0.0001	MAP3K6	STE/STE11/ASK/MAP3K6
P14873-2068-S	-2068-S	Map1b-2068-S	P14873	Map1b	0.509	down	0.0001	STK3	STE/STE20/MST/STK3
P14873-2068-S	-2068-S	Map1b-2068-S	P14873	Map1b	0.509	down	0.0001	MAP2K2	STE/STE7/MEK1/MAP2K2
P14873-2068-S	-2068-S	Map1b-2068-S	P14873	Map1b	0.509	down	0.0001	MAP3K12	TKL/MLK/LZK/MAP3K12
P14873-2068-S	-2068-S	Map1b-2068-S	P14873	Map1b	0.509	down	0.0001	MAP3K10	TKL/MLK/MLK/MAP3K10
P14873-2068-S	-2068-S	Map1b-2068-S	P14873	Map1b	0.509	down	0.0001	EEF2K	Atypical/Alpha/eEF2K/EEF2K
P14873-2068-S	-2068-S	Map1b-2068-S	P14873	Map1b	0.509	down	0.0001	NEK11	Other/NEK/NEK11/NEK11
P14873-2068-S	-2068-S	Map1b-2068-S	P14873	Map1b	0.509	down	0.0001	PLK3	Other/PLK/PLK2/PLK3
P14873-2068-S	-2068-S	Map1b-2068-S	P14873	Map1b	0.509	down	0.0001	SYK	Dual/TK/Syk/SYK
Q99PL5-766-S	-766-S	Rrbp1-766-S	Q99PL5	Rrbp1	0.51	down	0.0002	PDPK1	AGC/PDK1/PDPK1
Q99PL5-766-S	-766-S	Rrbp1-766-S	Q99PL5	Rrbp1	0.51	down	0.0002	CAMK2B	CAMK/CAMK2/CAMK2B
Q99PL5-766-S	-766-S	Rrbp1-766-S	Q99PL5	Rrbp1	0.51	down	0.0002	TTBK1	CK1/TTBK/TTBK1
Q99PL5-766-S	-766-S	Rrbp1-766-S	Q99PL5	Rrbp1	0.51	down	0.0002	CCRK	CMGC/CDK/CCRK
Q99PL5-766-S	-766-S	Rrbp1-766-S	Q99PL5	Rrbp1	0.51	down	0.0002	CDC2	CMGC/CDK/CDC2
Q99PL5-766-S	-766-S	Rrbp1-766-S	Q99PL5	Rrbp1	0.51	down	0.0002	CDK2	CMGC/CDK/CDK2
Q99PL5-766-S	-766-S	Rrbp1-766-S	Q99PL5	Rrbp1	0.51	down	0.0002	CDKL5	CMGC/CDKL/CDKL5
Q99PL5-766-S	-766-S	Rrbp1-766-S	Q99PL5	Rrbp1	0.51	down	0.0002	FAM20C	PKL/FJ/FAM20C
Q99PL5-766-S	-766-S	Rrbp1-766-S	Q99PL5	Rrbp1	0.51	down	0.0002	BUB1	Other/BUB/BUB1
Q99PL5-766-S	-766-S	Rrbp1-766-S	Q99PL5	Rrbp1	0.51	down	0.0002	CDC7	Other/CDC7/CDC7
Q99PL5-766-S	-766-S	Rrbp1-766-S	Q99PL5	Rrbp1	0.51	down	0.0002	UHMK1	Other/KIS/UHMK1
Q99PL5-766-S	-766-S	Rrbp1-766-S	Q99PL5	Rrbp1	0.51	down	0.0002	TLK2	Other/TLK/TLK2
Q99PL5-766-S	-766-S	Rrbp1-766-S	Q99PL5	Rrbp1	0.51	down	0.0002	GRK2	AGC/GRK/BARK/GRK2
Q99PL5-766-S	-766-S	Rrbp1-766-S	Q99PL5	Rrbp1	0.51	down	0.0002	MARK2	CAMK/CAMKL/MARK/MARK2
Q99PL5-766-S	-766-S	Rrbp1-766-S	Q99PL5	Rrbp1	0.51	down	0.0002	MARK3	CAMK/CAMKL/MARK/MARK3
Q99PL5-766-S	-766-S	Rrbp1-766-S	Q99PL5	Rrbp1	0.51	down	0.0002	SIK1	CAMK/CAMKL/QIK/SIK1
Q99PL5-766-S	-766-S	Rrbp1-766-S	Q99PL5	Rrbp1	0.51	down	0.0002	CDK20	CMGC/CDK/CCRK/CDK20
Q99PL5-766-S	-766-S	Rrbp1-766-S	Q99PL5	Rrbp1	0.51	down	0.0002	CDK2	CMGC/CDK/CDK2/CDK2
Q99PL5-766-S	-766-S	Rrbp1-766-S	Q99PL5	Rrbp1	0.51	down	0.0002	CDK4	CMGC/CDK/CDK4/CDK4
Q99PL5-766-S	-766-S	Rrbp1-766-S	Q99PL5	Rrbp1	0.51	down	0.0002	CDK6	CMGC/CDK/CDK4/CDK6
Q99PL5-766-S	-766-S	Rrbp1-766-S	Q99PL5	Rrbp1	0.51	down	0.0002	CDK5	CMGC/CDK/CDK5/CDK5
Q99PL5-766-S	-766-S	Rrbp1-766-S	Q99PL5	Rrbp1	0.51	down	0.0002	CDK9	CMGC/CDK/CDK9/CDK9
Q99PL5-766-S	-766-S	Rrbp1-766-S	Q99PL5	Rrbp1	0.51	down	0.0002	CDK12	CMGC/CDK/CRK7/CDK12
Q99PL5-766-S	-766-S	Rrbp1-766-S	Q99PL5	Rrbp1	0.51	down	0.0002	DYRK1A	CMGC/DYRK/DYRK1/DYRK1A
Q99PL5-766-S	-766-S	Rrbp1-766-S	Q99PL5	Rrbp1	0.51	down	0.0002	DYRK2	CMGC/DYRK/DYRK2/DYRK2
Q99PL5-766-S	-766-S	Rrbp1-766-S	Q99PL5	Rrbp1	0.51	down	0.0002	HIPK1	CMGC/DYRK/HIPK/HIPK1
Q99PL5-766-S	-766-S	Rrbp1-766-S	Q99PL5	Rrbp1	0.51	down	0.0002	HIPK2	CMGC/DYRK/HIPK/HIPK2
Q99PL5-766-S	-766-S	Rrbp1-766-S	Q99PL5	Rrbp1	0.51	down	0.0002	HIPK3	CMGC/DYRK/HIPK/HIPK3
Q99PL5-766-S	-766-S	Rrbp1-766-S	Q99PL5	Rrbp1	0.51	down	0.0002	MAPK1	CMGC/MAPK/ERK1/MAPK1
Q99PL5-766-S	-766-S	Rrbp1-766-S	Q99PL5	Rrbp1	0.51	down	0.0002	MAPK3	CMGC/MAPK/ERK1/MAPK3
Q99PL5-766-S	-766-S	Rrbp1-766-S	Q99PL5	Rrbp1	0.51	down	0.0002	MAPK4	CMGC/MAPK/ERK3/MAPK4
Q99PL5-766-S	-766-S	Rrbp1-766-S	Q99PL5	Rrbp1	0.51	down	0.0002	MAPK10	CMGC/MAPK/JNK/MAPK10
Q99PL5-766-S	-766-S	Rrbp1-766-S	Q99PL5	Rrbp1	0.51	down	0.0002	MAPK8	CMGC/MAPK/JNK/MAPK8
Q99PL5-766-S	-766-S	Rrbp1-766-S	Q99PL5	Rrbp1	0.51	down	0.0002	MAPK9	CMGC/MAPK/JNK/MAPK9
Q99PL5-766-S	-766-S	Rrbp1-766-S	Q99PL5	Rrbp1	0.51	down	0.0002	NLK	CMGC/MAPK/nmo/NLK
Q99PL5-766-S	-766-S	Rrbp1-766-S	Q99PL5	Rrbp1	0.51	down	0.0002	MAPK11	CMGC/MAPK/p38/MAPK11
Q99PL5-766-S	-766-S	Rrbp1-766-S	Q99PL5	Rrbp1	0.51	down	0.0002	MAPK12	CMGC/MAPK/p38/MAPK12
Q99PL5-766-S	-766-S	Rrbp1-766-S	Q99PL5	Rrbp1	0.51	down	0.0002	MAPK13	CMGC/MAPK/p38/MAPK13
Q99PL5-766-S	-766-S	Rrbp1-766-S	Q99PL5	Rrbp1	0.51	down	0.0002	MAPK14	CMGC/MAPK/p38/MAPK14
Q99PL5-766-S	-766-S	Rrbp1-766-S	Q99PL5	Rrbp1	0.51	down	0.0002	MAP2K3	STE/STE7/MEK3/MAP2K3
Q99PL5-766-S	-766-S	Rrbp1-766-S	Q99PL5	Rrbp1	0.51	down	0.0002	MAP3K12	TKL/MLK/LZK/MAP3K12
Q99PL5-766-S	-766-S	Rrbp1-766-S	Q99PL5	Rrbp1	0.51	down	0.0002	MAP3K10	TKL/MLK/MLK/MAP3K10
Q99PL5-766-S	-766-S	Rrbp1-766-S	Q99PL5	Rrbp1	0.51	down	0.0002	BRAF	TKL/RAF/RAF/BRAF
Q99PL5-766-S	-766-S	Rrbp1-766-S	Q99PL5	Rrbp1	0.51	down	0.0002	BMPR1B	TKL/STKR/STKR1/BMPR1B
Q99PL5-766-S	-766-S	Rrbp1-766-S	Q99PL5	Rrbp1	0.51	down	0.0002	TGFBR1	TKL/STKR/STKR1/TGFBR1
Q99PL5-766-S	-766-S	Rrbp1-766-S	Q99PL5	Rrbp1	0.51	down	0.0002	BCKDK	Atypical/PDHK/BCKDK/BCKDK
Q99PL5-766-S	-766-S	Rrbp1-766-S	Q99PL5	Rrbp1	0.51	down	0.0002	NEK11	Other/NEK/NEK11/NEK11
Q99PL5-766-S	-766-S	Rrbp1-766-S	Q99PL5	Rrbp1	0.51	down	0.0002	PLK3	Other/PLK/PLK2/PLK3
Q5PSV9-1128-S	-1128-S	Mdc1-1128-S	Q5PSV9	Mdc1	0.513	down	0.0003	PDPK1	AGC/PDK1/PDPK1
Q5PSV9-1128-S	-1128-S	Mdc1-1128-S	Q5PSV9	Mdc1	0.513	down	0.0003	PRKACB	AGC/PKA/PRKACB
Q5PSV9-1128-S	-1128-S	Mdc1-1128-S	Q5PSV9	Mdc1	0.513	down	0.0003	CCRK	CMGC/CDK/CCRK
Q5PSV9-1128-S	-1128-S	Mdc1-1128-S	Q5PSV9	Mdc1	0.513	down	0.0003	CDC2	CMGC/CDK/CDC2
Q5PSV9-1128-S	-1128-S	Mdc1-1128-S	Q5PSV9	Mdc1	0.513	down	0.0003	CDK2	CMGC/CDK/CDK2
Q5PSV9-1128-S	-1128-S	Mdc1-1128-S	Q5PSV9	Mdc1	0.513	down	0.0003	GSK3A	CMGC/GSK/GSK3A
Q5PSV9-1128-S	-1128-S	Mdc1-1128-S	Q5PSV9	Mdc1	0.513	down	0.0003	GSK3B	CMGC/GSK/GSK3B
Q5PSV9-1128-S	-1128-S	Mdc1-1128-S	Q5PSV9	Mdc1	0.513	down	0.0003	BUB1	Other/BUB/BUB1
Q5PSV9-1128-S	-1128-S	Mdc1-1128-S	Q5PSV9	Mdc1	0.513	down	0.0003	UHMK1	Other/KIS/UHMK1
Q5PSV9-1128-S	-1128-S	Mdc1-1128-S	Q5PSV9	Mdc1	0.513	down	0.0003	MOS	Other/MOS/MOS
Q5PSV9-1128-S	-1128-S	Mdc1-1128-S	Q5PSV9	Mdc1	0.513	down	0.0003	WNK1	Other/WNK/WNK1
Q5PSV9-1128-S	-1128-S	Mdc1-1128-S	Q5PSV9	Mdc1	0.513	down	0.0003	CIT	AGC/DMPK/CRIK/CIT
Q5PSV9-1128-S	-1128-S	Mdc1-1128-S	Q5PSV9	Mdc1	0.513	down	0.0003	MAPKAPK2	CAMK/MAPKAPK/MK2/MAPKAPK2
Q5PSV9-1128-S	-1128-S	Mdc1-1128-S	Q5PSV9	Mdc1	0.513	down	0.0003	CDK20	CMGC/CDK/CCRK/CDK20
Q5PSV9-1128-S	-1128-S	Mdc1-1128-S	Q5PSV9	Mdc1	0.513	down	0.0003	CDK2	CMGC/CDK/CDK2/CDK2
Q5PSV9-1128-S	-1128-S	Mdc1-1128-S	Q5PSV9	Mdc1	0.513	down	0.0003	CDK4	CMGC/CDK/CDK4/CDK4
Q5PSV9-1128-S	-1128-S	Mdc1-1128-S	Q5PSV9	Mdc1	0.513	down	0.0003	CDK6	CMGC/CDK/CDK4/CDK6
Q5PSV9-1128-S	-1128-S	Mdc1-1128-S	Q5PSV9	Mdc1	0.513	down	0.0003	CDK5	CMGC/CDK/CDK5/CDK5
Q5PSV9-1128-S	-1128-S	Mdc1-1128-S	Q5PSV9	Mdc1	0.513	down	0.0003	CDK8	CMGC/CDK/CDK8/CDK8
Q5PSV9-1128-S	-1128-S	Mdc1-1128-S	Q5PSV9	Mdc1	0.513	down	0.0003	CDK9	CMGC/CDK/CDK9/CDK9
Q5PSV9-1128-S	-1128-S	Mdc1-1128-S	Q5PSV9	Mdc1	0.513	down	0.0003	CDK12	CMGC/CDK/CRK7/CDK12
Q5PSV9-1128-S	-1128-S	Mdc1-1128-S	Q5PSV9	Mdc1	0.513	down	0.0003	DYRK1A	CMGC/DYRK/DYRK1/DYRK1A
Q5PSV9-1128-S	-1128-S	Mdc1-1128-S	Q5PSV9	Mdc1	0.513	down	0.0003	DYRK1B	CMGC/DYRK/DYRK1/DYRK1B
Q5PSV9-1128-S	-1128-S	Mdc1-1128-S	Q5PSV9	Mdc1	0.513	down	0.0003	DYRK2	CMGC/DYRK/DYRK2/DYRK2
Q5PSV9-1128-S	-1128-S	Mdc1-1128-S	Q5PSV9	Mdc1	0.513	down	0.0003	HIPK1	CMGC/DYRK/HIPK/HIPK1
Q5PSV9-1128-S	-1128-S	Mdc1-1128-S	Q5PSV9	Mdc1	0.513	down	0.0003	HIPK2	CMGC/DYRK/HIPK/HIPK2
Q5PSV9-1128-S	-1128-S	Mdc1-1128-S	Q5PSV9	Mdc1	0.513	down	0.0003	HIPK3	CMGC/DYRK/HIPK/HIPK3
Q5PSV9-1128-S	-1128-S	Mdc1-1128-S	Q5PSV9	Mdc1	0.513	down	0.0003	MAPK1	CMGC/MAPK/ERK1/MAPK1
Q5PSV9-1128-S	-1128-S	Mdc1-1128-S	Q5PSV9	Mdc1	0.513	down	0.0003	MAPK3	CMGC/MAPK/ERK1/MAPK3
Q5PSV9-1128-S	-1128-S	Mdc1-1128-S	Q5PSV9	Mdc1	0.513	down	0.0003	MAPK4	CMGC/MAPK/ERK3/MAPK4
Q5PSV9-1128-S	-1128-S	Mdc1-1128-S	Q5PSV9	Mdc1	0.513	down	0.0003	MAPK6	CMGC/MAPK/ERK3/MAPK6
Q5PSV9-1128-S	-1128-S	Mdc1-1128-S	Q5PSV9	Mdc1	0.513	down	0.0003	MAPK7	CMGC/MAPK/ERK5/MAPK7
Q5PSV9-1128-S	-1128-S	Mdc1-1128-S	Q5PSV9	Mdc1	0.513	down	0.0003	MAPK10	CMGC/MAPK/JNK/MAPK10
Q5PSV9-1128-S	-1128-S	Mdc1-1128-S	Q5PSV9	Mdc1	0.513	down	0.0003	MAPK8	CMGC/MAPK/JNK/MAPK8
Q5PSV9-1128-S	-1128-S	Mdc1-1128-S	Q5PSV9	Mdc1	0.513	down	0.0003	MAPK9	CMGC/MAPK/JNK/MAPK9
Q5PSV9-1128-S	-1128-S	Mdc1-1128-S	Q5PSV9	Mdc1	0.513	down	0.0003	NLK	CMGC/MAPK/nmo/NLK
Q5PSV9-1128-S	-1128-S	Mdc1-1128-S	Q5PSV9	Mdc1	0.513	down	0.0003	MAPK11	CMGC/MAPK/p38/MAPK11
Q5PSV9-1128-S	-1128-S	Mdc1-1128-S	Q5PSV9	Mdc1	0.513	down	0.0003	MAPK12	CMGC/MAPK/p38/MAPK12
Q5PSV9-1128-S	-1128-S	Mdc1-1128-S	Q5PSV9	Mdc1	0.513	down	0.0003	MAPK13	CMGC/MAPK/p38/MAPK13
Q5PSV9-1128-S	-1128-S	Mdc1-1128-S	Q5PSV9	Mdc1	0.513	down	0.0003	MAPK14	CMGC/MAPK/p38/MAPK14
Q5PSV9-1128-S	-1128-S	Mdc1-1128-S	Q5PSV9	Mdc1	0.513	down	0.0003	MAP3K12	TKL/MLK/LZK/MAP3K12
Q5PSV9-1128-S	-1128-S	Mdc1-1128-S	Q5PSV9	Mdc1	0.513	down	0.0003	MAP3K10	TKL/MLK/MLK/MAP3K10
Q5PSV9-1128-S	-1128-S	Mdc1-1128-S	Q5PSV9	Mdc1	0.513	down	0.0003	CAMKK2	Other/CAMKK/CAMKK-Meta/CAMKK2
Q5PSV9-1128-S	-1128-S	Mdc1-1128-S	Q5PSV9	Mdc1	0.513	down	0.0003	NEK6	Other/NEK/NEK6/NEK6
Q5PSV9-1128-S	-1128-S	Mdc1-1128-S	Q5PSV9	Mdc1	0.513	down	0.0003	NEK9	Other/NEK/NEK9/NEK9
Q5PSV9-1128-S	-1128-S	Mdc1-1128-S	Q5PSV9	Mdc1	0.513	down	0.0003	ULK1	Other/ULK/ULK/ULK1
Q5PSV9-1128-S	-1128-S	Mdc1-1128-S	Q5PSV9	Mdc1	0.513	down	0.0003	BTK	Dual/TK/Tec/BTK
Q8R361-474-S	-474-S	Rab11fip5-474-S	Q8R361	Rab11fip5	0.519	down	0	AKT1	AGC/Akt/AKT1
Q8R361-474-S	-474-S	Rab11fip5-474-S	Q8R361	Rab11fip5	0.519	down	0	PKACA	AGC/PKA/PKACA
Q8R361-474-S	-474-S	Rab11fip5-474-S	Q8R361	Rab11fip5	0.519	down	0	PRKG1	AGC/PKG/PRKG1
Q8R361-474-S	-474-S	Rab11fip5-474-S	Q8R361	Rab11fip5	0.519	down	0	PRKG2	AGC/PKG/PRKG2
Q8R361-474-S	-474-S	Rab11fip5-474-S	Q8R361	Rab11fip5	0.519	down	0	PKN1	AGC/PKN/PKN1
Q8R361-474-S	-474-S	Rab11fip5-474-S	Q8R361	Rab11fip5	0.519	down	0	SGK1	AGC/SGK/SGK1
Q8R361-474-S	-474-S	Rab11fip5-474-S	Q8R361	Rab11fip5	0.519	down	0	SGK3	AGC/SGK/SGK3
Q8R361-474-S	-474-S	Rab11fip5-474-S	Q8R361	Rab11fip5	0.519	down	0	CAMK1	CAMK/CAMK1/CAMK1
Q8R361-474-S	-474-S	Rab11fip5-474-S	Q8R361	Rab11fip5	0.519	down	0	CAMK2A	CAMK/CAMK2/CAMK2A
Q8R361-474-S	-474-S	Rab11fip5-474-S	Q8R361	Rab11fip5	0.519	down	0	CAMK2B	CAMK/CAMK2/CAMK2B
Q8R361-474-S	-474-S	Rab11fip5-474-S	Q8R361	Rab11fip5	0.519	down	0	CAMK2D	CAMK/CAMK2/CAMK2D
Q8R361-474-S	-474-S	Rab11fip5-474-S	Q8R361	Rab11fip5	0.519	down	0	CAMK2G	CAMK/CAMK2/CAMK2G
Q8R361-474-S	-474-S	Rab11fip5-474-S	Q8R361	Rab11fip5	0.519	down	0	CASK	CAMK/CASK/CASK
Q8R361-474-S	-474-S	Rab11fip5-474-S	Q8R361	Rab11fip5	0.519	down	0	PIM1	CAMK/PIM/PIM1
Q8R361-474-S	-474-S	Rab11fip5-474-S	Q8R361	Rab11fip5	0.519	down	0	PRKD1	CAMK/PKD/PRKD1
Q8R361-474-S	-474-S	Rab11fip5-474-S	Q8R361	Rab11fip5	0.519	down	0	PRKD2	CAMK/PKD/PRKD2
Q8R361-474-S	-474-S	Rab11fip5-474-S	Q8R361	Rab11fip5	0.519	down	0	CHEK2	CAMK/RAD53/CHEK2
Q8R361-474-S	-474-S	Rab11fip5-474-S	Q8R361	Rab11fip5	0.519	down	0	CSNK2A2	CMGC/CK2/CSNK2A2
Q8R361-474-S	-474-S	Rab11fip5-474-S	Q8R361	Rab11fip5	0.519	down	0	CLK1	CMGC/CLK/CLK1
Q8R361-474-S	-474-S	Rab11fip5-474-S	Q8R361	Rab11fip5	0.519	down	0	CLK2	CMGC/CLK/CLK2
Q8R361-474-S	-474-S	Rab11fip5-474-S	Q8R361	Rab11fip5	0.519	down	0	MAK	CMGC/RCK/MAK
Q8R361-474-S	-474-S	Rab11fip5-474-S	Q8R361	Rab11fip5	0.519	down	0	SRPK1	CMGC/SRPK/SRPK1
Q8R361-474-S	-474-S	Rab11fip5-474-S	Q8R361	Rab11fip5	0.519	down	0	PAKB	STE/STE20/PAKB
Q8R361-474-S	-474-S	Rab11fip5-474-S	Q8R361	Rab11fip5	0.519	down	0	RIPK2	TKL/RIPK/RIPK2
Q8R361-474-S	-474-S	Rab11fip5-474-S	Q8R361	Rab11fip5	0.519	down	0	AURKA	Other/Aur/AURKA
Q8R361-474-S	-474-S	Rab11fip5-474-S	Q8R361	Rab11fip5	0.519	down	0	AURKC	Other/Aur/AURKC
Q8R361-474-S	-474-S	Rab11fip5-474-S	Q8R361	Rab11fip5	0.519	down	0	BUB1	Other/BUB/BUB1
Q8R361-474-S	-474-S	Rab11fip5-474-S	Q8R361	Rab11fip5	0.519	down	0	WNK1	Other/WNK/WNK1
Q8R361-474-S	-474-S	Rab11fip5-474-S	Q8R361	Rab11fip5	0.519	down	0	ROCK1	AGC/DMPK/ROCK/ROCK1
Q8R361-474-S	-474-S	Rab11fip5-474-S	Q8R361	Rab11fip5	0.519	down	0	GRK1	AGC/GRK/GRK/GRK1
Q8R361-474-S	-474-S	Rab11fip5-474-S	Q8R361	Rab11fip5	0.519	down	0	GRK4	AGC/GRK/GRK/GRK4
Q8R361-474-S	-474-S	Rab11fip5-474-S	Q8R361	Rab11fip5	0.519	down	0	LATS1	AGC/NDR/LATS/LATS1
Q8R361-474-S	-474-S	Rab11fip5-474-S	Q8R361	Rab11fip5	0.519	down	0	LATS2	AGC/NDR/LATS/LATS2
Q8R361-474-S	-474-S	Rab11fip5-474-S	Q8R361	Rab11fip5	0.519	down	0	STK38	AGC/NDR/NDR/STK38
Q8R361-474-S	-474-S	Rab11fip5-474-S	Q8R361	Rab11fip5	0.519	down	0	PRKCA	AGC/PKC/PKCa/PRKCA
Q8R361-474-S	-474-S	Rab11fip5-474-S	Q8R361	Rab11fip5	0.519	down	0	PRKCD	AGC/PKC/PKCd/PRKCD
Q8R361-474-S	-474-S	Rab11fip5-474-S	Q8R361	Rab11fip5	0.519	down	0	PRKCQ	AGC/PKC/PKCd/PRKCQ
Q8R361-474-S	-474-S	Rab11fip5-474-S	Q8R361	Rab11fip5	0.519	down	0	PRKCH	AGC/PKC/PKCh/PRKCH
Q8R361-474-S	-474-S	Rab11fip5-474-S	Q8R361	Rab11fip5	0.519	down	0	RPS6KA4	AGC/RSK/MSK/RPS6KA4
Q8R361-474-S	-474-S	Rab11fip5-474-S	Q8R361	Rab11fip5	0.519	down	0	RPS6KA5	AGC/RSK/MSK/RPS6KA5
Q8R361-474-S	-474-S	Rab11fip5-474-S	Q8R361	Rab11fip5	0.519	down	0	RPS6KB1	AGC/RSK/RSKp70/RPS6KB1
Q8R361-474-S	-474-S	Rab11fip5-474-S	Q8R361	Rab11fip5	0.519	down	0	RPS6KB2	AGC/RSK/RSKp70/RPS6KB2
Q8R361-474-S	-474-S	Rab11fip5-474-S	Q8R361	Rab11fip5	0.519	down	0	RPS6KA2	AGC/RSK/RSKp90/RPS6KA2
Q8R361-474-S	-474-S	Rab11fip5-474-S	Q8R361	Rab11fip5	0.519	down	0	RPS6KA3	AGC/RSK/RSKp90/RPS6KA3
Q8R361-474-S	-474-S	Rab11fip5-474-S	Q8R361	Rab11fip5	0.519	down	0	BRSK1	CAMK/CAMKL/BRSK/BRSK1
Q8R361-474-S	-474-S	Rab11fip5-474-S	Q8R361	Rab11fip5	0.519	down	0	BRSK2	CAMK/CAMKL/BRSK/BRSK2
Q8R361-474-S	-474-S	Rab11fip5-474-S	Q8R361	Rab11fip5	0.519	down	0	CHEK1	CAMK/CAMKL/CHK1/CHEK1
Q8R361-474-S	-474-S	Rab11fip5-474-S	Q8R361	Rab11fip5	0.519	down	0	SIK2	CAMK/CAMKL/QIK/SIK2
Q8R361-474-S	-474-S	Rab11fip5-474-S	Q8R361	Rab11fip5	0.519	down	0	DAPK3	CAMK/DAPK/DAPK/DAPK3
Q8R361-474-S	-474-S	Rab11fip5-474-S	Q8R361	Rab11fip5	0.519	down	0	MAPKAPK2	CAMK/MAPKAPK/MK2/MAPKAPK2
Q8R361-474-S	-474-S	Rab11fip5-474-S	Q8R361	Rab11fip5	0.519	down	0	MAPKAPK3	CAMK/MAPKAPK/MK2/MAPKAPK3
Q8R361-474-S	-474-S	Rab11fip5-474-S	Q8R361	Rab11fip5	0.519	down	0	DYRK1A	CMGC/DYRK/DYRK1/DYRK1A
Q8R361-474-S	-474-S	Rab11fip5-474-S	Q8R361	Rab11fip5	0.519	down	0	DYRK1B	CMGC/DYRK/DYRK1/DYRK1B
Q8R361-474-S	-474-S	Rab11fip5-474-S	Q8R361	Rab11fip5	0.519	down	0	DYRK2	CMGC/DYRK/DYRK2/DYRK2
Q8R361-474-S	-474-S	Rab11fip5-474-S	Q8R361	Rab11fip5	0.519	down	0	DYRK3	CMGC/DYRK/DYRK2/DYRK3
Q8R361-474-S	-474-S	Rab11fip5-474-S	Q8R361	Rab11fip5	0.519	down	0	ICK	CMGC/RCK/MAK/ICK
Q8R361-474-S	-474-S	Rab11fip5-474-S	Q8R361	Rab11fip5	0.519	down	0	PAK1	STE/STE20/PAKA/PAK1
Q8R361-474-S	-474-S	Rab11fip5-474-S	Q8R361	Rab11fip5	0.519	down	0	PAK4	STE/STE20/PAKB/PAK4
Q8R361-474-S	-474-S	Rab11fip5-474-S	Q8R361	Rab11fip5	0.519	down	0	RAF1	TKL/RAF/RAF/RAF1
Q8R361-474-S	-474-S	Rab11fip5-474-S	Q8R361	Rab11fip5	0.519	down	0	TGFBR1	TKL/STKR/STKR1/TGFBR1
Q8R361-474-S	-474-S	Rab11fip5-474-S	Q8R361	Rab11fip5	0.519	down	0	EEF2K	Atypical/Alpha/eEF2K/EEF2K
Q8R361-474-S	-474-S	Rab11fip5-474-S	Q8R361	Rab11fip5	0.519	down	0	PDK3	Atypical/PDHK/PDHK/PDK3
Q8R361-474-S	-474-S	Rab11fip5-474-S	Q8R361	Rab11fip5	0.519	down	0	CAMKK1	Other/CAMKK/CAMKK-Meta/CAMKK1
Q8R361-474-S	-474-S	Rab11fip5-474-S	Q8R361	Rab11fip5	0.519	down	0	ULK1	Other/ULK/ULK/ULK1
Q8R361-474-S	-474-S	Rab11fip5-474-S	Q8R361	Rab11fip5	0.519	down	0	ULK2	Other/ULK/ULK/ULK2
Q8R361-474-S	-474-S	Rab11fip5-474-S	Q8R361	Rab11fip5	0.519	down	0	LMTK2	Dual/TK/Lmr/LMTK2
Q8BGC0-455-S	-455-S	Htatsf1-455-S	Q8BGC0	Htatsf1	0.52	down	0	MYLK2	CAMK/MLCK/MYLK2
Q8BGC0-455-S	-455-S	Htatsf1-455-S	Q8BGC0	Htatsf1	0.52	down	0	TTBK2	CK1/TTBK/TTBK2
Q8BGC0-455-S	-455-S	Htatsf1-455-S	Q8BGC0	Htatsf1	0.52	down	0	VRK2	CK1/VRK/VRK2
Q8BGC0-455-S	-455-S	Htatsf1-455-S	Q8BGC0	Htatsf1	0.52	down	0	MAP3K14	STE/STE-Unique/MAP3K14
Q8BGC0-455-S	-455-S	Htatsf1-455-S	Q8BGC0	Htatsf1	0.52	down	0	BUB1	Other/BUB/BUB1
Q8BGC0-455-S	-455-S	Htatsf1-455-S	Q8BGC0	Htatsf1	0.52	down	0	HASPIN	Other/Haspin/HASPIN
Q8BGC0-455-S	-455-S	Htatsf1-455-S	Q8BGC0	Htatsf1	0.52	down	0	CHUK	Other/IKK/CHUK
Q8BGC0-455-S	-455-S	Htatsf1-455-S	Q8BGC0	Htatsf1	0.52	down	0	IKBKB	Other/IKK/IKBKB
Q8BGC0-455-S	-455-S	Htatsf1-455-S	Q8BGC0	Htatsf1	0.52	down	0	TBK1	Other/IKK/TBK1
Q8BGC0-455-S	-455-S	Htatsf1-455-S	Q8BGC0	Htatsf1	0.52	down	0	WNK1	Other/WNK/WNK1
Q8BGC0-455-S	-455-S	Htatsf1-455-S	Q8BGC0	Htatsf1	0.52	down	0	WNK4	Other/WNK/WNK4
Q8BGC0-455-S	-455-S	Htatsf1-455-S	Q8BGC0	Htatsf1	0.52	down	0	GRK1	AGC/GRK/GRK/GRK1
Q8BGC0-455-S	-455-S	Htatsf1-455-S	Q8BGC0	Htatsf1	0.52	down	0	GRK6	AGC/GRK/GRK/GRK6
Q8BGC0-455-S	-455-S	Htatsf1-455-S	Q8BGC0	Htatsf1	0.52	down	0	CSNK1D	CK1/CK1/CK1-D/CSNK1D
Q8BGC0-455-S	-455-S	Htatsf1-455-S	Q8BGC0	Htatsf1	0.52	down	0	CSNK1G1	CK1/CK1/CK1-G/CSNK1G1
Q8BGC0-455-S	-455-S	Htatsf1-455-S	Q8BGC0	Htatsf1	0.52	down	0	MAPK6	CMGC/MAPK/ERK3/MAPK6
Q8BGC0-455-S	-455-S	Htatsf1-455-S	Q8BGC0	Htatsf1	0.52	down	0	MAP4K3	STE/STE20/KHS/MAP4K3
Q8BGC0-455-S	-455-S	Htatsf1-455-S	Q8BGC0	Htatsf1	0.52	down	0	STK25	STE/STE20/YSK/STK25
Q8BGC0-455-S	-455-S	Htatsf1-455-S	Q8BGC0	Htatsf1	0.52	down	0	TGFBR1	TKL/STKR/STKR1/TGFBR1
Q8BGC0-455-S	-455-S	Htatsf1-455-S	Q8BGC0	Htatsf1	0.52	down	0	EEF2K	Atypical/Alpha/eEF2K/EEF2K
Q8BGC0-455-S	-455-S	Htatsf1-455-S	Q8BGC0	Htatsf1	0.52	down	0	PLK3	Other/PLK/PLK2/PLK3
Q8BGC0-455-S	-455-S	Htatsf1-455-S	Q8BGC0	Htatsf1	0.52	down	0	BTK	Dual/TK/Tec/BTK
Q8BGC0-455-S	-455-S	Htatsf1-455-S	Q8BGC0	Htatsf1	0.52	down	0	SRC	Dual/TK/Src/SrcA/SRC
E9PVX6-2333-S	-2333-S	Mki67-2333-S	E9PVX6	Mki67	0.522	down	0.0019	PDPK1	AGC/PDK1/PDPK1
E9PVX6-2333-S	-2333-S	Mki67-2333-S	E9PVX6	Mki67	0.522	down	0.0019	TTBK1	CK1/TTBK/TTBK1
E9PVX6-2333-S	-2333-S	Mki67-2333-S	E9PVX6	Mki67	0.522	down	0.0019	CDC2	CMGC/CDK/CDC2
E9PVX6-2333-S	-2333-S	Mki67-2333-S	E9PVX6	Mki67	0.522	down	0.0019	CDK2	CMGC/CDK/CDK2
E9PVX6-2333-S	-2333-S	Mki67-2333-S	E9PVX6	Mki67	0.522	down	0.0019	GSK3A	CMGC/GSK/GSK3A
E9PVX6-2333-S	-2333-S	Mki67-2333-S	E9PVX6	Mki67	0.522	down	0.0019	GSK3B	CMGC/GSK/GSK3B
E9PVX6-2333-S	-2333-S	Mki67-2333-S	E9PVX6	Mki67	0.522	down	0.0019	BUB1	Other/BUB/BUB1
E9PVX6-2333-S	-2333-S	Mki67-2333-S	E9PVX6	Mki67	0.522	down	0.0019	TBK1	Other/IKK/TBK1
E9PVX6-2333-S	-2333-S	Mki67-2333-S	E9PVX6	Mki67	0.522	down	0.0019	UHMK1	Other/KIS/UHMK1
E9PVX6-2333-S	-2333-S	Mki67-2333-S	E9PVX6	Mki67	0.522	down	0.0019	STK38L	AGC/NDR/NDR/STK38L
E9PVX6-2333-S	-2333-S	Mki67-2333-S	E9PVX6	Mki67	0.522	down	0.0019	SIK2	CAMK/CAMKL/QIK/SIK2
E9PVX6-2333-S	-2333-S	Mki67-2333-S	E9PVX6	Mki67	0.522	down	0.0019	DAPK2	CAMK/DAPK/DAPK/DAPK2
E9PVX6-2333-S	-2333-S	Mki67-2333-S	E9PVX6	Mki67	0.522	down	0.0019	CSNK1G1	CK1/CK1/CK1-G/CSNK1G1
E9PVX6-2333-S	-2333-S	Mki67-2333-S	E9PVX6	Mki67	0.522	down	0.0019	CDK2	CMGC/CDK/CDK2/CDK2
E9PVX6-2333-S	-2333-S	Mki67-2333-S	E9PVX6	Mki67	0.522	down	0.0019	CDK4	CMGC/CDK/CDK4/CDK4
E9PVX6-2333-S	-2333-S	Mki67-2333-S	E9PVX6	Mki67	0.522	down	0.0019	CDK6	CMGC/CDK/CDK4/CDK6
E9PVX6-2333-S	-2333-S	Mki67-2333-S	E9PVX6	Mki67	0.522	down	0.0019	CDK5	CMGC/CDK/CDK5/CDK5
E9PVX6-2333-S	-2333-S	Mki67-2333-S	E9PVX6	Mki67	0.522	down	0.0019	CDK9	CMGC/CDK/CDK9/CDK9
E9PVX6-2333-S	-2333-S	Mki67-2333-S	E9PVX6	Mki67	0.522	down	0.0019	CDK12	CMGC/CDK/CRK7/CDK12
E9PVX6-2333-S	-2333-S	Mki67-2333-S	E9PVX6	Mki67	0.522	down	0.0019	DYRK2	CMGC/DYRK/DYRK2/DYRK2
E9PVX6-2333-S	-2333-S	Mki67-2333-S	E9PVX6	Mki67	0.522	down	0.0019	HIPK2	CMGC/DYRK/HIPK/HIPK2
E9PVX6-2333-S	-2333-S	Mki67-2333-S	E9PVX6	Mki67	0.522	down	0.0019	HIPK3	CMGC/DYRK/HIPK/HIPK3
E9PVX6-2333-S	-2333-S	Mki67-2333-S	E9PVX6	Mki67	0.522	down	0.0019	MAPK1	CMGC/MAPK/ERK1/MAPK1
E9PVX6-2333-S	-2333-S	Mki67-2333-S	E9PVX6	Mki67	0.522	down	0.0019	MAPK3	CMGC/MAPK/ERK1/MAPK3
E9PVX6-2333-S	-2333-S	Mki67-2333-S	E9PVX6	Mki67	0.522	down	0.0019	MAPK4	CMGC/MAPK/ERK3/MAPK4
E9PVX6-2333-S	-2333-S	Mki67-2333-S	E9PVX6	Mki67	0.522	down	0.0019	MAPK10	CMGC/MAPK/JNK/MAPK10
E9PVX6-2333-S	-2333-S	Mki67-2333-S	E9PVX6	Mki67	0.522	down	0.0019	MAPK8	CMGC/MAPK/JNK/MAPK8
E9PVX6-2333-S	-2333-S	Mki67-2333-S	E9PVX6	Mki67	0.522	down	0.0019	MAPK9	CMGC/MAPK/JNK/MAPK9
E9PVX6-2333-S	-2333-S	Mki67-2333-S	E9PVX6	Mki67	0.522	down	0.0019	MAPK11	CMGC/MAPK/p38/MAPK11
E9PVX6-2333-S	-2333-S	Mki67-2333-S	E9PVX6	Mki67	0.522	down	0.0019	MAPK12	CMGC/MAPK/p38/MAPK12
E9PVX6-2333-S	-2333-S	Mki67-2333-S	E9PVX6	Mki67	0.522	down	0.0019	MAPK13	CMGC/MAPK/p38/MAPK13
E9PVX6-2333-S	-2333-S	Mki67-2333-S	E9PVX6	Mki67	0.522	down	0.0019	MAPK14	CMGC/MAPK/p38/MAPK14
E9PVX6-2333-S	-2333-S	Mki67-2333-S	E9PVX6	Mki67	0.522	down	0.0019	MAP3K1	STE/STE11/MEKK1/MAP3K1
E9PVX6-2333-S	-2333-S	Mki67-2333-S	E9PVX6	Mki67	0.522	down	0.0019	STK3	STE/STE20/MST/STK3
E9PVX6-2333-S	-2333-S	Mki67-2333-S	E9PVX6	Mki67	0.522	down	0.0019	MAP2K7	STE/STE7/MEK7/MAP2K7
E9PVX6-2333-S	-2333-S	Mki67-2333-S	E9PVX6	Mki67	0.522	down	0.0019	MAP3K10	TKL/MLK/MLK/MAP3K10
E9PVX6-2333-S	-2333-S	Mki67-2333-S	E9PVX6	Mki67	0.522	down	0.0019	MAP3K11	TKL/MLK/MLK/MAP3K11
E9PVX6-2333-S	-2333-S	Mki67-2333-S	E9PVX6	Mki67	0.522	down	0.0019	TRPM7	Atypical/Alpha/ChaK/TRPM7
E9PVX6-2333-S	-2333-S	Mki67-2333-S	E9PVX6	Mki67	0.522	down	0.0019	MTOR	Atypical/PIKK/FRAP/MTOR
E9PVX6-2333-S	-2333-S	Mki67-2333-S	E9PVX6	Mki67	0.522	down	0.0019	NEK9	Other/NEK/NEK9/NEK9
E9PVX6-2333-S	-2333-S	Mki67-2333-S	E9PVX6	Mki67	0.522	down	0.0019	ULK3	Other/ULK/ULK/ULK3
E9PVX6-2333-S	-2333-S	Mki67-2333-S	E9PVX6	Mki67	0.522	down	0.0019	BTK	Dual/TK/Tec/BTK
Q8BTI8-797-S	-797-S	Srrm2-797-S	Q8BTI8	Srrm2	0.526	down	0	PDPK1	AGC/PDK1/PDPK1
Q8BTI8-797-S	-797-S	Srrm2-797-S	Q8BTI8	Srrm2	0.526	down	0	CAMK4	CAMK/CAMK1/CAMK4
Q8BTI8-797-S	-797-S	Srrm2-797-S	Q8BTI8	Srrm2	0.526	down	0	CDC2	CMGC/CDK/CDC2
Q8BTI8-797-S	-797-S	Srrm2-797-S	Q8BTI8	Srrm2	0.526	down	0	CDK2	CMGC/CDK/CDK2
Q8BTI8-797-S	-797-S	Srrm2-797-S	Q8BTI8	Srrm2	0.526	down	0	GSK3A	CMGC/GSK/GSK3A
Q8BTI8-797-S	-797-S	Srrm2-797-S	Q8BTI8	Srrm2	0.526	down	0	SRPK1	CMGC/SRPK/SRPK1
Q8BTI8-797-S	-797-S	Srrm2-797-S	Q8BTI8	Srrm2	0.526	down	0	IRAK4	TKL/IRAK/IRAK4
Q8BTI8-797-S	-797-S	Srrm2-797-S	Q8BTI8	Srrm2	0.526	down	0	RIPK2	TKL/RIPK/RIPK2
Q8BTI8-797-S	-797-S	Srrm2-797-S	Q8BTI8	Srrm2	0.526	down	0	BUB1	Other/BUB/BUB1
Q8BTI8-797-S	-797-S	Srrm2-797-S	Q8BTI8	Srrm2	0.526	down	0	CDC7	Other/CDC7/CDC7
Q8BTI8-797-S	-797-S	Srrm2-797-S	Q8BTI8	Srrm2	0.526	down	0	IKBKB	Other/IKK/IKBKB
Q8BTI8-797-S	-797-S	Srrm2-797-S	Q8BTI8	Srrm2	0.526	down	0	IKBKE	Other/IKK/IKBKE
Q8BTI8-797-S	-797-S	Srrm2-797-S	Q8BTI8	Srrm2	0.526	down	0	MOS	Other/MOS/MOS
Q8BTI8-797-S	-797-S	Srrm2-797-S	Q8BTI8	Srrm2	0.526	down	0	WNK1	Other/WNK/WNK1
Q8BTI8-797-S	-797-S	Srrm2-797-S	Q8BTI8	Srrm2	0.526	down	0	WNK4	Other/WNK/WNK4
Q8BTI8-797-S	-797-S	Srrm2-797-S	Q8BTI8	Srrm2	0.526	down	0	CDC42BPA	AGC/DMPK/GEK/CDC42BPA
Q8BTI8-797-S	-797-S	Srrm2-797-S	Q8BTI8	Srrm2	0.526	down	0	GRK4	AGC/GRK/GRK/GRK4
Q8BTI8-797-S	-797-S	Srrm2-797-S	Q8BTI8	Srrm2	0.526	down	0	GRK6	AGC/GRK/GRK/GRK6
Q8BTI8-797-S	-797-S	Srrm2-797-S	Q8BTI8	Srrm2	0.526	down	0	RPS6KB1	AGC/RSK/RSKp70/RPS6KB1
Q8BTI8-797-S	-797-S	Srrm2-797-S	Q8BTI8	Srrm2	0.526	down	0	MARK1	CAMK/CAMKL/MARK/MARK1
Q8BTI8-797-S	-797-S	Srrm2-797-S	Q8BTI8	Srrm2	0.526	down	0	MARK3	CAMK/CAMKL/MARK/MARK3
Q8BTI8-797-S	-797-S	Srrm2-797-S	Q8BTI8	Srrm2	0.526	down	0	STK17B	CAMK/DAPK/DRAK/STK17B
Q8BTI8-797-S	-797-S	Srrm2-797-S	Q8BTI8	Srrm2	0.526	down	0	MKNK1	CAMK/MAPKAPK/MNK/MKNK1
Q8BTI8-797-S	-797-S	Srrm2-797-S	Q8BTI8	Srrm2	0.526	down	0	MKNK2	CAMK/MAPKAPK/MNK/MKNK2
Q8BTI8-797-S	-797-S	Srrm2-797-S	Q8BTI8	Srrm2	0.526	down	0	CSNK1D	CK1/CK1/CK1-D/CSNK1D
Q8BTI8-797-S	-797-S	Srrm2-797-S	Q8BTI8	Srrm2	0.526	down	0	CSNK1G2	CK1/CK1/CK1-G/CSNK1G2
Q8BTI8-797-S	-797-S	Srrm2-797-S	Q8BTI8	Srrm2	0.526	down	0	CDK2	CMGC/CDK/CDK2/CDK2
Q8BTI8-797-S	-797-S	Srrm2-797-S	Q8BTI8	Srrm2	0.526	down	0	CDK4	CMGC/CDK/CDK4/CDK4
Q8BTI8-797-S	-797-S	Srrm2-797-S	Q8BTI8	Srrm2	0.526	down	0	CDK6	CMGC/CDK/CDK4/CDK6
Q8BTI8-797-S	-797-S	Srrm2-797-S	Q8BTI8	Srrm2	0.526	down	0	CDK5	CMGC/CDK/CDK5/CDK5
Q8BTI8-797-S	-797-S	Srrm2-797-S	Q8BTI8	Srrm2	0.526	down	0	CDK7	CMGC/CDK/CDK7/CDK7
Q8BTI8-797-S	-797-S	Srrm2-797-S	Q8BTI8	Srrm2	0.526	down	0	CDK9	CMGC/CDK/CDK9/CDK9
Q8BTI8-797-S	-797-S	Srrm2-797-S	Q8BTI8	Srrm2	0.526	down	0	CDK12	CMGC/CDK/CRK7/CDK12
Q8BTI8-797-S	-797-S	Srrm2-797-S	Q8BTI8	Srrm2	0.526	down	0	DYRK1A	CMGC/DYRK/DYRK1/DYRK1A
Q8BTI8-797-S	-797-S	Srrm2-797-S	Q8BTI8	Srrm2	0.526	down	0	DYRK2	CMGC/DYRK/DYRK2/DYRK2
Q8BTI8-797-S	-797-S	Srrm2-797-S	Q8BTI8	Srrm2	0.526	down	0	HIPK1	CMGC/DYRK/HIPK/HIPK1
Q8BTI8-797-S	-797-S	Srrm2-797-S	Q8BTI8	Srrm2	0.526	down	0	HIPK2	CMGC/DYRK/HIPK/HIPK2
Q8BTI8-797-S	-797-S	Srrm2-797-S	Q8BTI8	Srrm2	0.526	down	0	HIPK3	CMGC/DYRK/HIPK/HIPK3
Q8BTI8-797-S	-797-S	Srrm2-797-S	Q8BTI8	Srrm2	0.526	down	0	MAPK1	CMGC/MAPK/ERK1/MAPK1
Q8BTI8-797-S	-797-S	Srrm2-797-S	Q8BTI8	Srrm2	0.526	down	0	MAPK3	CMGC/MAPK/ERK1/MAPK3
Q8BTI8-797-S	-797-S	Srrm2-797-S	Q8BTI8	Srrm2	0.526	down	0	MAPK4	CMGC/MAPK/ERK3/MAPK4
Q8BTI8-797-S	-797-S	Srrm2-797-S	Q8BTI8	Srrm2	0.526	down	0	MAPK10	CMGC/MAPK/JNK/MAPK10
Q8BTI8-797-S	-797-S	Srrm2-797-S	Q8BTI8	Srrm2	0.526	down	0	MAPK8	CMGC/MAPK/JNK/MAPK8
Q8BTI8-797-S	-797-S	Srrm2-797-S	Q8BTI8	Srrm2	0.526	down	0	MAPK9	CMGC/MAPK/JNK/MAPK9
Q8BTI8-797-S	-797-S	Srrm2-797-S	Q8BTI8	Srrm2	0.526	down	0	NLK	CMGC/MAPK/nmo/NLK
Q8BTI8-797-S	-797-S	Srrm2-797-S	Q8BTI8	Srrm2	0.526	down	0	MAPK11	CMGC/MAPK/p38/MAPK11
Q8BTI8-797-S	-797-S	Srrm2-797-S	Q8BTI8	Srrm2	0.526	down	0	MAPK12	CMGC/MAPK/p38/MAPK12
Q8BTI8-797-S	-797-S	Srrm2-797-S	Q8BTI8	Srrm2	0.526	down	0	MAPK13	CMGC/MAPK/p38/MAPK13
Q8BTI8-797-S	-797-S	Srrm2-797-S	Q8BTI8	Srrm2	0.526	down	0	MAPK14	CMGC/MAPK/p38/MAPK14
Q8BTI8-797-S	-797-S	Srrm2-797-S	Q8BTI8	Srrm2	0.526	down	0	STK39	STE/STE20/FRAY/STK39
Q8BTI8-797-S	-797-S	Srrm2-797-S	Q8BTI8	Srrm2	0.526	down	0	STK25	STE/STE20/YSK/STK25
Q8BTI8-797-S	-797-S	Srrm2-797-S	Q8BTI8	Srrm2	0.526	down	0	EEF2K	Atypical/Alpha/eEF2K/EEF2K
Q8BTI8-797-S	-797-S	Srrm2-797-S	Q8BTI8	Srrm2	0.526	down	0	BCKDK	Atypical/PDHK/BCKDK/BCKDK
Q8BTI8-797-S	-797-S	Srrm2-797-S	Q8BTI8	Srrm2	0.526	down	0	PDK3	Atypical/PDHK/PDHK/PDK3
Q8BTI8-797-S	-797-S	Srrm2-797-S	Q8BTI8	Srrm2	0.526	down	0	PDK4	Atypical/PDHK/PDHK/PDK4
Q8BTI8-797-S	-797-S	Srrm2-797-S	Q8BTI8	Srrm2	0.526	down	0	MTOR	Atypical/PIKK/FRAP/MTOR
Q9EP97-301-S	-301-S	Senp3-301-S	Q9EP97	Senp3	0.53	down	0.0017	PRKG2	AGC/PKG/PRKG2
Q9EP97-301-S	-301-S	Senp3-301-S	Q9EP97	Senp3	0.53	down	0.0017	DCLK1	CAMK/DCAMKL/DCLK1
Q9EP97-301-S	-301-S	Senp3-301-S	Q9EP97	Senp3	0.53	down	0.0017	CCRK	CMGC/CDK/CCRK
Q9EP97-301-S	-301-S	Senp3-301-S	Q9EP97	Senp3	0.53	down	0.0017	CDC2	CMGC/CDK/CDC2
Q9EP97-301-S	-301-S	Senp3-301-S	Q9EP97	Senp3	0.53	down	0.0017	CDK2	CMGC/CDK/CDK2
Q9EP97-301-S	-301-S	Senp3-301-S	Q9EP97	Senp3	0.53	down	0.0017	GSK3B	CMGC/GSK/GSK3B
Q9EP97-301-S	-301-S	Senp3-301-S	Q9EP97	Senp3	0.53	down	0.0017	RIPK1	TKL/RIPK/RIPK1
Q9EP97-301-S	-301-S	Senp3-301-S	Q9EP97	Senp3	0.53	down	0.0017	BUB1	Other/BUB/BUB1
Q9EP97-301-S	-301-S	Senp3-301-S	Q9EP97	Senp3	0.53	down	0.0017	CDC7	Other/CDC7/CDC7
Q9EP97-301-S	-301-S	Senp3-301-S	Q9EP97	Senp3	0.53	down	0.0017	IKBKB	Other/IKK/IKBKB
Q9EP97-301-S	-301-S	Senp3-301-S	Q9EP97	Senp3	0.53	down	0.0017	UHMK1	Other/KIS/UHMK1
Q9EP97-301-S	-301-S	Senp3-301-S	Q9EP97	Senp3	0.53	down	0.0017	PBK	Other/TOPK/PBK
Q9EP97-301-S	-301-S	Senp3-301-S	Q9EP97	Senp3	0.53	down	0.0017	WNK1	Other/WNK/WNK1
Q9EP97-301-S	-301-S	Senp3-301-S	Q9EP97	Senp3	0.53	down	0.0017	RPS6KB1	AGC/RSK/RSKp70/RPS6KB1
Q9EP97-301-S	-301-S	Senp3-301-S	Q9EP97	Senp3	0.53	down	0.0017	MARK1	CAMK/CAMKL/MARK/MARK1
Q9EP97-301-S	-301-S	Senp3-301-S	Q9EP97	Senp3	0.53	down	0.0017	STK17B	CAMK/DAPK/DRAK/STK17B
Q9EP97-301-S	-301-S	Senp3-301-S	Q9EP97	Senp3	0.53	down	0.0017	CDK20	CMGC/CDK/CCRK/CDK20
Q9EP97-301-S	-301-S	Senp3-301-S	Q9EP97	Senp3	0.53	down	0.0017	CDK2	CMGC/CDK/CDK2/CDK2
Q9EP97-301-S	-301-S	Senp3-301-S	Q9EP97	Senp3	0.53	down	0.0017	CDK4	CMGC/CDK/CDK4/CDK4
Q9EP97-301-S	-301-S	Senp3-301-S	Q9EP97	Senp3	0.53	down	0.0017	CDK6	CMGC/CDK/CDK4/CDK6
Q9EP97-301-S	-301-S	Senp3-301-S	Q9EP97	Senp3	0.53	down	0.0017	CDK5	CMGC/CDK/CDK5/CDK5
Q9EP97-301-S	-301-S	Senp3-301-S	Q9EP97	Senp3	0.53	down	0.0017	CDK9	CMGC/CDK/CDK9/CDK9
Q9EP97-301-S	-301-S	Senp3-301-S	Q9EP97	Senp3	0.53	down	0.0017	CDK12	CMGC/CDK/CRK7/CDK12
Q9EP97-301-S	-301-S	Senp3-301-S	Q9EP97	Senp3	0.53	down	0.0017	DYRK1A	CMGC/DYRK/DYRK1/DYRK1A
Q9EP97-301-S	-301-S	Senp3-301-S	Q9EP97	Senp3	0.53	down	0.0017	DYRK1B	CMGC/DYRK/DYRK1/DYRK1B
Q9EP97-301-S	-301-S	Senp3-301-S	Q9EP97	Senp3	0.53	down	0.0017	HIPK2	CMGC/DYRK/HIPK/HIPK2
Q9EP97-301-S	-301-S	Senp3-301-S	Q9EP97	Senp3	0.53	down	0.0017	HIPK3	CMGC/DYRK/HIPK/HIPK3
Q9EP97-301-S	-301-S	Senp3-301-S	Q9EP97	Senp3	0.53	down	0.0017	MAPK1	CMGC/MAPK/ERK1/MAPK1
Q9EP97-301-S	-301-S	Senp3-301-S	Q9EP97	Senp3	0.53	down	0.0017	MAPK3	CMGC/MAPK/ERK1/MAPK3
Q9EP97-301-S	-301-S	Senp3-301-S	Q9EP97	Senp3	0.53	down	0.0017	MAPK4	CMGC/MAPK/ERK3/MAPK4
Q9EP97-301-S	-301-S	Senp3-301-S	Q9EP97	Senp3	0.53	down	0.0017	MAPK7	CMGC/MAPK/ERK5/MAPK7
Q9EP97-301-S	-301-S	Senp3-301-S	Q9EP97	Senp3	0.53	down	0.0017	MAPK10	CMGC/MAPK/JNK/MAPK10
Q9EP97-301-S	-301-S	Senp3-301-S	Q9EP97	Senp3	0.53	down	0.0017	MAPK8	CMGC/MAPK/JNK/MAPK8
Q9EP97-301-S	-301-S	Senp3-301-S	Q9EP97	Senp3	0.53	down	0.0017	MAPK9	CMGC/MAPK/JNK/MAPK9
Q9EP97-301-S	-301-S	Senp3-301-S	Q9EP97	Senp3	0.53	down	0.0017	NLK	CMGC/MAPK/nmo/NLK
Q9EP97-301-S	-301-S	Senp3-301-S	Q9EP97	Senp3	0.53	down	0.0017	MAPK11	CMGC/MAPK/p38/MAPK11
Q9EP97-301-S	-301-S	Senp3-301-S	Q9EP97	Senp3	0.53	down	0.0017	MAPK13	CMGC/MAPK/p38/MAPK13
Q9EP97-301-S	-301-S	Senp3-301-S	Q9EP97	Senp3	0.53	down	0.0017	MAPK14	CMGC/MAPK/p38/MAPK14
Q9EP97-301-S	-301-S	Senp3-301-S	Q9EP97	Senp3	0.53	down	0.0017	MAP2K2	STE/STE7/MEK1/MAP2K2
Q9EP97-301-S	-301-S	Senp3-301-S	Q9EP97	Senp3	0.53	down	0.0017	TRPM6	Atypical/Alpha/ChaK/TRPM6
P30999-310-T	-310-T	Ctnnd1-310-T	P30999	Ctnnd1	0.531	down	0.0011	AKT1	AGC/Akt/AKT1
P30999-310-T	-310-T	Ctnnd1-310-T	P30999	Ctnnd1	0.531	down	0.0011	AKT2	AGC/Akt/AKT2
P30999-310-T	-310-T	Ctnnd1-310-T	P30999	Ctnnd1	0.531	down	0.0011	AKT3	AGC/Akt/AKT3
P30999-310-T	-310-T	Ctnnd1-310-T	P30999	Ctnnd1	0.531	down	0.0011	PDPK1	AGC/PDK1/PDPK1
P30999-310-T	-310-T	Ctnnd1-310-T	P30999	Ctnnd1	0.531	down	0.0011	PRKACB	AGC/PKA/PRKACB
P30999-310-T	-310-T	Ctnnd1-310-T	P30999	Ctnnd1	0.531	down	0.0011	PRKG1	AGC/PKG/PRKG1
P30999-310-T	-310-T	Ctnnd1-310-T	P30999	Ctnnd1	0.531	down	0.0011	SGK1	AGC/SGK/SGK1
P30999-310-T	-310-T	Ctnnd1-310-T	P30999	Ctnnd1	0.531	down	0.0011	SGK3	AGC/SGK/SGK3
P30999-310-T	-310-T	Ctnnd1-310-T	P30999	Ctnnd1	0.531	down	0.0011	CAMK4	CAMK/CAMK1/CAMK4
P30999-310-T	-310-T	Ctnnd1-310-T	P30999	Ctnnd1	0.531	down	0.0011	CAMK2A	CAMK/CAMK2/CAMK2A
P30999-310-T	-310-T	Ctnnd1-310-T	P30999	Ctnnd1	0.531	down	0.0011	CAMK2G	CAMK/CAMK2/CAMK2G
P30999-310-T	-310-T	Ctnnd1-310-T	P30999	Ctnnd1	0.531	down	0.0011	PIM1	CAMK/PIM/PIM1
P30999-310-T	-310-T	Ctnnd1-310-T	P30999	Ctnnd1	0.531	down	0.0011	PIM3	CAMK/PIM/PIM3
P30999-310-T	-310-T	Ctnnd1-310-T	P30999	Ctnnd1	0.531	down	0.0011	PRKD1	CAMK/PKD/PRKD1
P30999-310-T	-310-T	Ctnnd1-310-T	P30999	Ctnnd1	0.531	down	0.0011	CHEK2	CAMK/RAD53/CHEK2
P30999-310-T	-310-T	Ctnnd1-310-T	P30999	Ctnnd1	0.531	down	0.0011	CCRK	CMGC/CDK/CCRK
P30999-310-T	-310-T	Ctnnd1-310-T	P30999	Ctnnd1	0.531	down	0.0011	CDC2	CMGC/CDK/CDC2
P30999-310-T	-310-T	Ctnnd1-310-T	P30999	Ctnnd1	0.531	down	0.0011	CDK2	CMGC/CDK/CDK2
P30999-310-T	-310-T	Ctnnd1-310-T	P30999	Ctnnd1	0.531	down	0.0011	GSK3B	CMGC/GSK/GSK3B
P30999-310-T	-310-T	Ctnnd1-310-T	P30999	Ctnnd1	0.531	down	0.0011	MAK	CMGC/RCK/MAK
P30999-310-T	-310-T	Ctnnd1-310-T	P30999	Ctnnd1	0.531	down	0.0011	SRPK1	CMGC/SRPK/SRPK1
P30999-310-T	-310-T	Ctnnd1-310-T	P30999	Ctnnd1	0.531	down	0.0011	TAK1	TKL/MLK/TAK1
P30999-310-T	-310-T	Ctnnd1-310-T	P30999	Ctnnd1	0.531	down	0.0011	BCR	Atypical/BCR/BCR
P30999-310-T	-310-T	Ctnnd1-310-T	P30999	Ctnnd1	0.531	down	0.0011	BUB1	Other/BUB/BUB1
P30999-310-T	-310-T	Ctnnd1-310-T	P30999	Ctnnd1	0.531	down	0.0011	WNK1	Other/WNK/WNK1
P30999-310-T	-310-T	Ctnnd1-310-T	P30999	Ctnnd1	0.531	down	0.0011	ROCK1	AGC/DMPK/ROCK/ROCK1
P30999-310-T	-310-T	Ctnnd1-310-T	P30999	Ctnnd1	0.531	down	0.0011	ROCK2	AGC/DMPK/ROCK/ROCK2
P30999-310-T	-310-T	Ctnnd1-310-T	P30999	Ctnnd1	0.531	down	0.0011	LATS1	AGC/NDR/LATS/LATS1
P30999-310-T	-310-T	Ctnnd1-310-T	P30999	Ctnnd1	0.531	down	0.0011	LATS2	AGC/NDR/LATS/LATS2
P30999-310-T	-310-T	Ctnnd1-310-T	P30999	Ctnnd1	0.531	down	0.0011	STK38	AGC/NDR/NDR/STK38
P30999-310-T	-310-T	Ctnnd1-310-T	P30999	Ctnnd1	0.531	down	0.0011	PRKCG	AGC/PKC/PKCa/PRKCG
P30999-310-T	-310-T	Ctnnd1-310-T	P30999	Ctnnd1	0.531	down	0.0011	RPS6KA4	AGC/RSK/MSK/RPS6KA4
P30999-310-T	-310-T	Ctnnd1-310-T	P30999	Ctnnd1	0.531	down	0.0011	RPS6KB2	AGC/RSK/RSKp70/RPS6KB2
P30999-310-T	-310-T	Ctnnd1-310-T	P30999	Ctnnd1	0.531	down	0.0011	RPS6KA2	AGC/RSK/RSKp90/RPS6KA2
P30999-310-T	-310-T	Ctnnd1-310-T	P30999	Ctnnd1	0.531	down	0.0011	PRKAA1	CAMK/CAMKL/AMPK/PRKAA1
P30999-310-T	-310-T	Ctnnd1-310-T	P30999	Ctnnd1	0.531	down	0.0011	PRKAA2	CAMK/CAMKL/AMPK/PRKAA2
P30999-310-T	-310-T	Ctnnd1-310-T	P30999	Ctnnd1	0.531	down	0.0011	STK11	CAMK/CAMKL/LKB/STK11
P30999-310-T	-310-T	Ctnnd1-310-T	P30999	Ctnnd1	0.531	down	0.0011	SIK1	CAMK/CAMKL/QIK/SIK1
P30999-310-T	-310-T	Ctnnd1-310-T	P30999	Ctnnd1	0.531	down	0.0011	CSNK1D	CK1/CK1/CK1-D/CSNK1D
P30999-310-T	-310-T	Ctnnd1-310-T	P30999	Ctnnd1	0.531	down	0.0011	CDK20	CMGC/CDK/CCRK/CDK20
P30999-310-T	-310-T	Ctnnd1-310-T	P30999	Ctnnd1	0.531	down	0.0011	CDK2	CMGC/CDK/CDK2/CDK2
P30999-310-T	-310-T	Ctnnd1-310-T	P30999	Ctnnd1	0.531	down	0.0011	CDK4	CMGC/CDK/CDK4/CDK4
P30999-310-T	-310-T	Ctnnd1-310-T	P30999	Ctnnd1	0.531	down	0.0011	CDK6	CMGC/CDK/CDK4/CDK6
P30999-310-T	-310-T	Ctnnd1-310-T	P30999	Ctnnd1	0.531	down	0.0011	CDK5	CMGC/CDK/CDK5/CDK5
P30999-310-T	-310-T	Ctnnd1-310-T	P30999	Ctnnd1	0.531	down	0.0011	CDK7	CMGC/CDK/CDK7/CDK7
P30999-310-T	-310-T	Ctnnd1-310-T	P30999	Ctnnd1	0.531	down	0.0011	CDK8	CMGC/CDK/CDK8/CDK8
P30999-310-T	-310-T	Ctnnd1-310-T	P30999	Ctnnd1	0.531	down	0.0011	CDK9	CMGC/CDK/CDK9/CDK9
P30999-310-T	-310-T	Ctnnd1-310-T	P30999	Ctnnd1	0.531	down	0.0011	CDK12	CMGC/CDK/CRK7/CDK12
P30999-310-T	-310-T	Ctnnd1-310-T	P30999	Ctnnd1	0.531	down	0.0011	DYRK1A	CMGC/DYRK/DYRK1/DYRK1A
P30999-310-T	-310-T	Ctnnd1-310-T	P30999	Ctnnd1	0.531	down	0.0011	DYRK1B	CMGC/DYRK/DYRK1/DYRK1B
P30999-310-T	-310-T	Ctnnd1-310-T	P30999	Ctnnd1	0.531	down	0.0011	DYRK2	CMGC/DYRK/DYRK2/DYRK2
P30999-310-T	-310-T	Ctnnd1-310-T	P30999	Ctnnd1	0.531	down	0.0011	DYRK3	CMGC/DYRK/DYRK2/DYRK3
P30999-310-T	-310-T	Ctnnd1-310-T	P30999	Ctnnd1	0.531	down	0.0011	HIPK1	CMGC/DYRK/HIPK/HIPK1
P30999-310-T	-310-T	Ctnnd1-310-T	P30999	Ctnnd1	0.531	down	0.0011	HIPK2	CMGC/DYRK/HIPK/HIPK2
P30999-310-T	-310-T	Ctnnd1-310-T	P30999	Ctnnd1	0.531	down	0.0011	HIPK3	CMGC/DYRK/HIPK/HIPK3
P30999-310-T	-310-T	Ctnnd1-310-T	P30999	Ctnnd1	0.531	down	0.0011	MAPK1	CMGC/MAPK/ERK1/MAPK1
P30999-310-T	-310-T	Ctnnd1-310-T	P30999	Ctnnd1	0.531	down	0.0011	MAPK3	CMGC/MAPK/ERK1/MAPK3
P30999-310-T	-310-T	Ctnnd1-310-T	P30999	Ctnnd1	0.531	down	0.0011	MAPK4	CMGC/MAPK/ERK3/MAPK4
P30999-310-T	-310-T	Ctnnd1-310-T	P30999	Ctnnd1	0.531	down	0.0011	MAPK10	CMGC/MAPK/JNK/MAPK10
P30999-310-T	-310-T	Ctnnd1-310-T	P30999	Ctnnd1	0.531	down	0.0011	MAPK8	CMGC/MAPK/JNK/MAPK8
P30999-310-T	-310-T	Ctnnd1-310-T	P30999	Ctnnd1	0.531	down	0.0011	MAPK9	CMGC/MAPK/JNK/MAPK9
P30999-310-T	-310-T	Ctnnd1-310-T	P30999	Ctnnd1	0.531	down	0.0011	NLK	CMGC/MAPK/nmo/NLK
P30999-310-T	-310-T	Ctnnd1-310-T	P30999	Ctnnd1	0.531	down	0.0011	MAPK11	CMGC/MAPK/p38/MAPK11
P30999-310-T	-310-T	Ctnnd1-310-T	P30999	Ctnnd1	0.531	down	0.0011	MAPK12	CMGC/MAPK/p38/MAPK12
P30999-310-T	-310-T	Ctnnd1-310-T	P30999	Ctnnd1	0.531	down	0.0011	MAPK13	CMGC/MAPK/p38/MAPK13
P30999-310-T	-310-T	Ctnnd1-310-T	P30999	Ctnnd1	0.531	down	0.0011	MAPK14	CMGC/MAPK/p38/MAPK14
P30999-310-T	-310-T	Ctnnd1-310-T	P30999	Ctnnd1	0.531	down	0.0011	ICK	CMGC/RCK/MAK/ICK
P30999-310-T	-310-T	Ctnnd1-310-T	P30999	Ctnnd1	0.531	down	0.0011	MAP3K1	STE/STE11/MEKK1/MAP3K1
P30999-310-T	-310-T	Ctnnd1-310-T	P30999	Ctnnd1	0.531	down	0.0011	PAK3	STE/STE20/PAKA/PAK3
P30999-310-T	-310-T	Ctnnd1-310-T	P30999	Ctnnd1	0.531	down	0.0011	PAK6	STE/STE20/PAKB/PAK6
P09405-92-T	-92-T	Ncl-92-T	P09405	Ncl	0.536	down	0.0001	PDPK1	AGC/PDK1/PDPK1
P09405-92-T	-92-T	Ncl-92-T	P09405	Ncl	0.536	down	0.0001	MYLK2	CAMK/MLCK/MYLK2
P09405-92-T	-92-T	Ncl-92-T	P09405	Ncl	0.536	down	0.0001	VRK2	CK1/VRK/VRK2
P09405-92-T	-92-T	Ncl-92-T	P09405	Ncl	0.536	down	0.0001	CDC2	CMGC/CDK/CDC2
P09405-92-T	-92-T	Ncl-92-T	P09405	Ncl	0.536	down	0.0001	CDK2	CMGC/CDK/CDK2
P09405-92-T	-92-T	Ncl-92-T	P09405	Ncl	0.536	down	0.0001	MEK1	STE/STE7/MEK1
P09405-92-T	-92-T	Ncl-92-T	P09405	Ncl	0.536	down	0.0001	BUB1	Other/BUB/BUB1
P09405-92-T	-92-T	Ncl-92-T	P09405	Ncl	0.536	down	0.0001	TBK1	Other/IKK/TBK1
P09405-92-T	-92-T	Ncl-92-T	P09405	Ncl	0.536	down	0.0001	MARK3	CAMK/CAMKL/MARK/MARK3
P09405-92-T	-92-T	Ncl-92-T	P09405	Ncl	0.536	down	0.0001	CDK2	CMGC/CDK/CDK2/CDK2
P09405-92-T	-92-T	Ncl-92-T	P09405	Ncl	0.536	down	0.0001	CDK4	CMGC/CDK/CDK4/CDK4
P09405-92-T	-92-T	Ncl-92-T	P09405	Ncl	0.536	down	0.0001	CDK6	CMGC/CDK/CDK4/CDK6
P09405-92-T	-92-T	Ncl-92-T	P09405	Ncl	0.536	down	0.0001	CDK5	CMGC/CDK/CDK5/CDK5
P09405-92-T	-92-T	Ncl-92-T	P09405	Ncl	0.536	down	0.0001	CDK9	CMGC/CDK/CDK9/CDK9
P09405-92-T	-92-T	Ncl-92-T	P09405	Ncl	0.536	down	0.0001	CDK12	CMGC/CDK/CRK7/CDK12
P09405-92-T	-92-T	Ncl-92-T	P09405	Ncl	0.536	down	0.0001	DYRK2	CMGC/DYRK/DYRK2/DYRK2
P09405-92-T	-92-T	Ncl-92-T	P09405	Ncl	0.536	down	0.0001	HIPK1	CMGC/DYRK/HIPK/HIPK1
P09405-92-T	-92-T	Ncl-92-T	P09405	Ncl	0.536	down	0.0001	HIPK2	CMGC/DYRK/HIPK/HIPK2
P09405-92-T	-92-T	Ncl-92-T	P09405	Ncl	0.536	down	0.0001	HIPK3	CMGC/DYRK/HIPK/HIPK3
P09405-92-T	-92-T	Ncl-92-T	P09405	Ncl	0.536	down	0.0001	MAPK1	CMGC/MAPK/ERK1/MAPK1
P09405-92-T	-92-T	Ncl-92-T	P09405	Ncl	0.536	down	0.0001	MAPK3	CMGC/MAPK/ERK1/MAPK3
P09405-92-T	-92-T	Ncl-92-T	P09405	Ncl	0.536	down	0.0001	MAPK4	CMGC/MAPK/ERK3/MAPK4
P09405-92-T	-92-T	Ncl-92-T	P09405	Ncl	0.536	down	0.0001	MAPK7	CMGC/MAPK/ERK5/MAPK7
P09405-92-T	-92-T	Ncl-92-T	P09405	Ncl	0.536	down	0.0001	MAPK10	CMGC/MAPK/JNK/MAPK10
P09405-92-T	-92-T	Ncl-92-T	P09405	Ncl	0.536	down	0.0001	MAPK8	CMGC/MAPK/JNK/MAPK8
P09405-92-T	-92-T	Ncl-92-T	P09405	Ncl	0.536	down	0.0001	MAPK9	CMGC/MAPK/JNK/MAPK9
P09405-92-T	-92-T	Ncl-92-T	P09405	Ncl	0.536	down	0.0001	NLK	CMGC/MAPK/nmo/NLK
P09405-92-T	-92-T	Ncl-92-T	P09405	Ncl	0.536	down	0.0001	MAPK11	CMGC/MAPK/p38/MAPK11
P09405-92-T	-92-T	Ncl-92-T	P09405	Ncl	0.536	down	0.0001	MAPK12	CMGC/MAPK/p38/MAPK12
P09405-92-T	-92-T	Ncl-92-T	P09405	Ncl	0.536	down	0.0001	MAPK13	CMGC/MAPK/p38/MAPK13
P09405-92-T	-92-T	Ncl-92-T	P09405	Ncl	0.536	down	0.0001	MAPK14	CMGC/MAPK/p38/MAPK14
P09405-92-T	-92-T	Ncl-92-T	P09405	Ncl	0.536	down	0.0001	MAP3K6	STE/STE11/ASK/MAP3K6
P09405-92-T	-92-T	Ncl-92-T	P09405	Ncl	0.536	down	0.0001	MAP3K1	STE/STE11/MEKK1/MAP3K1
P09405-92-T	-92-T	Ncl-92-T	P09405	Ncl	0.536	down	0.0001	STK39	STE/STE20/FRAY/STK39
P09405-92-T	-92-T	Ncl-92-T	P09405	Ncl	0.536	down	0.0001	MAP2K1	STE/STE7/MEK1/MAP2K1
P09405-92-T	-92-T	Ncl-92-T	P09405	Ncl	0.536	down	0.0001	MAP2K2	STE/STE7/MEK1/MAP2K2
P09405-92-T	-92-T	Ncl-92-T	P09405	Ncl	0.536	down	0.0001	MAP2K7	STE/STE7/MEK7/MAP2K7
P09405-92-T	-92-T	Ncl-92-T	P09405	Ncl	0.536	down	0.0001	MAP3K11	TKL/MLK/MLK/MAP3K11
P09405-92-T	-92-T	Ncl-92-T	P09405	Ncl	0.536	down	0.0001	MAP3K9	TKL/MLK/MLK/MAP3K9
P09405-92-T	-92-T	Ncl-92-T	P09405	Ncl	0.536	down	0.0001	TRPM6	Atypical/Alpha/ChaK/TRPM6
P09405-92-T	-92-T	Ncl-92-T	P09405	Ncl	0.536	down	0.0001	EIF2AK1	Other/PEK/HRI/EIF2AK1
Q8BKT3-66-S	-66-S	Gcfc2-66-S	Q8BKT3	Gcfc2	0.538	down	0.0008	AKT2	AGC/Akt/AKT2
Q8BKT3-66-S	-66-S	Gcfc2-66-S	Q8BKT3	Gcfc2	0.538	down	0.0008	PDPK1	AGC/PDK1/PDPK1
Q8BKT3-66-S	-66-S	Gcfc2-66-S	Q8BKT3	Gcfc2	0.538	down	0.0008	PKACA	AGC/PKA/PKACA
Q8BKT3-66-S	-66-S	Gcfc2-66-S	Q8BKT3	Gcfc2	0.538	down	0.0008	PRKG2	AGC/PKG/PRKG2
Q8BKT3-66-S	-66-S	Gcfc2-66-S	Q8BKT3	Gcfc2	0.538	down	0.0008	CAMK4	CAMK/CAMK1/CAMK4
Q8BKT3-66-S	-66-S	Gcfc2-66-S	Q8BKT3	Gcfc2	0.538	down	0.0008	PIM3	CAMK/PIM/PIM3
Q8BKT3-66-S	-66-S	Gcfc2-66-S	Q8BKT3	Gcfc2	0.538	down	0.0008	TTBK1	CK1/TTBK/TTBK1
Q8BKT3-66-S	-66-S	Gcfc2-66-S	Q8BKT3	Gcfc2	0.538	down	0.0008	CCRK	CMGC/CDK/CCRK
Q8BKT3-66-S	-66-S	Gcfc2-66-S	Q8BKT3	Gcfc2	0.538	down	0.0008	CDC2	CMGC/CDK/CDC2
Q8BKT3-66-S	-66-S	Gcfc2-66-S	Q8BKT3	Gcfc2	0.538	down	0.0008	CDK2	CMGC/CDK/CDK2
Q8BKT3-66-S	-66-S	Gcfc2-66-S	Q8BKT3	Gcfc2	0.538	down	0.0008	GSK3A	CMGC/GSK/GSK3A
Q8BKT3-66-S	-66-S	Gcfc2-66-S	Q8BKT3	Gcfc2	0.538	down	0.0008	GSK3B	CMGC/GSK/GSK3B
Q8BKT3-66-S	-66-S	Gcfc2-66-S	Q8BKT3	Gcfc2	0.538	down	0.0008	SRPK1	CMGC/SRPK/SRPK1
Q8BKT3-66-S	-66-S	Gcfc2-66-S	Q8BKT3	Gcfc2	0.538	down	0.0008	AURKC	Other/Aur/AURKC
Q8BKT3-66-S	-66-S	Gcfc2-66-S	Q8BKT3	Gcfc2	0.538	down	0.0008	BUB1	Other/BUB/BUB1
Q8BKT3-66-S	-66-S	Gcfc2-66-S	Q8BKT3	Gcfc2	0.538	down	0.0008	UHMK1	Other/KIS/UHMK1
Q8BKT3-66-S	-66-S	Gcfc2-66-S	Q8BKT3	Gcfc2	0.538	down	0.0008	WNK1	Other/WNK/WNK1
Q8BKT3-66-S	-66-S	Gcfc2-66-S	Q8BKT3	Gcfc2	0.538	down	0.0008	WNK2	Other/WNK/WNK2
Q8BKT3-66-S	-66-S	Gcfc2-66-S	Q8BKT3	Gcfc2	0.538	down	0.0008	ROCK1	AGC/DMPK/ROCK/ROCK1
Q8BKT3-66-S	-66-S	Gcfc2-66-S	Q8BKT3	Gcfc2	0.538	down	0.0008	STK38L	AGC/NDR/NDR/STK38L
Q8BKT3-66-S	-66-S	Gcfc2-66-S	Q8BKT3	Gcfc2	0.538	down	0.0008	PRKCD	AGC/PKC/PKCd/PRKCD
Q8BKT3-66-S	-66-S	Gcfc2-66-S	Q8BKT3	Gcfc2	0.538	down	0.0008	PRKCQ	AGC/PKC/PKCd/PRKCQ
Q8BKT3-66-S	-66-S	Gcfc2-66-S	Q8BKT3	Gcfc2	0.538	down	0.0008	RPS6KA4	AGC/RSK/MSK/RPS6KA4
Q8BKT3-66-S	-66-S	Gcfc2-66-S	Q8BKT3	Gcfc2	0.538	down	0.0008	RPS6KA5	AGC/RSK/MSK/RPS6KA5
Q8BKT3-66-S	-66-S	Gcfc2-66-S	Q8BKT3	Gcfc2	0.538	down	0.0008	RPS6KA3	AGC/RSK/RSKp90/RPS6KA3
Q8BKT3-66-S	-66-S	Gcfc2-66-S	Q8BKT3	Gcfc2	0.538	down	0.0008	DAPK1	CAMK/DAPK/DAPK/DAPK1
Q8BKT3-66-S	-66-S	Gcfc2-66-S	Q8BKT3	Gcfc2	0.538	down	0.0008	CDK20	CMGC/CDK/CCRK/CDK20
Q8BKT3-66-S	-66-S	Gcfc2-66-S	Q8BKT3	Gcfc2	0.538	down	0.0008	CDK2	CMGC/CDK/CDK2/CDK2
Q8BKT3-66-S	-66-S	Gcfc2-66-S	Q8BKT3	Gcfc2	0.538	down	0.0008	CDK4	CMGC/CDK/CDK4/CDK4
Q8BKT3-66-S	-66-S	Gcfc2-66-S	Q8BKT3	Gcfc2	0.538	down	0.0008	CDK6	CMGC/CDK/CDK4/CDK6
Q8BKT3-66-S	-66-S	Gcfc2-66-S	Q8BKT3	Gcfc2	0.538	down	0.0008	CDK5	CMGC/CDK/CDK5/CDK5
Q8BKT3-66-S	-66-S	Gcfc2-66-S	Q8BKT3	Gcfc2	0.538	down	0.0008	CDK19	CMGC/CDK/CDK8/CDK19
Q8BKT3-66-S	-66-S	Gcfc2-66-S	Q8BKT3	Gcfc2	0.538	down	0.0008	CDK8	CMGC/CDK/CDK8/CDK8
Q8BKT3-66-S	-66-S	Gcfc2-66-S	Q8BKT3	Gcfc2	0.538	down	0.0008	CDK9	CMGC/CDK/CDK9/CDK9
Q8BKT3-66-S	-66-S	Gcfc2-66-S	Q8BKT3	Gcfc2	0.538	down	0.0008	CDK12	CMGC/CDK/CRK7/CDK12
Q8BKT3-66-S	-66-S	Gcfc2-66-S	Q8BKT3	Gcfc2	0.538	down	0.0008	DYRK1A	CMGC/DYRK/DYRK1/DYRK1A
Q8BKT3-66-S	-66-S	Gcfc2-66-S	Q8BKT3	Gcfc2	0.538	down	0.0008	DYRK1B	CMGC/DYRK/DYRK1/DYRK1B
Q8BKT3-66-S	-66-S	Gcfc2-66-S	Q8BKT3	Gcfc2	0.538	down	0.0008	HIPK1	CMGC/DYRK/HIPK/HIPK1
Q8BKT3-66-S	-66-S	Gcfc2-66-S	Q8BKT3	Gcfc2	0.538	down	0.0008	HIPK3	CMGC/DYRK/HIPK/HIPK3
Q8BKT3-66-S	-66-S	Gcfc2-66-S	Q8BKT3	Gcfc2	0.538	down	0.0008	MAPK1	CMGC/MAPK/ERK1/MAPK1
Q8BKT3-66-S	-66-S	Gcfc2-66-S	Q8BKT3	Gcfc2	0.538	down	0.0008	MAPK3	CMGC/MAPK/ERK1/MAPK3
Q8BKT3-66-S	-66-S	Gcfc2-66-S	Q8BKT3	Gcfc2	0.538	down	0.0008	MAPK4	CMGC/MAPK/ERK3/MAPK4
Q8BKT3-66-S	-66-S	Gcfc2-66-S	Q8BKT3	Gcfc2	0.538	down	0.0008	MAPK10	CMGC/MAPK/JNK/MAPK10
Q8BKT3-66-S	-66-S	Gcfc2-66-S	Q8BKT3	Gcfc2	0.538	down	0.0008	MAPK8	CMGC/MAPK/JNK/MAPK8
Q8BKT3-66-S	-66-S	Gcfc2-66-S	Q8BKT3	Gcfc2	0.538	down	0.0008	MAPK9	CMGC/MAPK/JNK/MAPK9
Q8BKT3-66-S	-66-S	Gcfc2-66-S	Q8BKT3	Gcfc2	0.538	down	0.0008	MAPK11	CMGC/MAPK/p38/MAPK11
Q8BKT3-66-S	-66-S	Gcfc2-66-S	Q8BKT3	Gcfc2	0.538	down	0.0008	MAPK12	CMGC/MAPK/p38/MAPK12
Q8BKT3-66-S	-66-S	Gcfc2-66-S	Q8BKT3	Gcfc2	0.538	down	0.0008	MAPK13	CMGC/MAPK/p38/MAPK13
Q8BKT3-66-S	-66-S	Gcfc2-66-S	Q8BKT3	Gcfc2	0.538	down	0.0008	MAPK14	CMGC/MAPK/p38/MAPK14
Q8BKT3-66-S	-66-S	Gcfc2-66-S	Q8BKT3	Gcfc2	0.538	down	0.0008	OXSR1	STE/STE20/FRAY/OXSR1
Q8BKT3-66-S	-66-S	Gcfc2-66-S	Q8BKT3	Gcfc2	0.538	down	0.0008	PAK1	STE/STE20/PAKA/PAK1
Q8BKT3-66-S	-66-S	Gcfc2-66-S	Q8BKT3	Gcfc2	0.538	down	0.0008	PAK2	STE/STE20/PAKA/PAK2
Q8BKT3-66-S	-66-S	Gcfc2-66-S	Q8BKT3	Gcfc2	0.538	down	0.0008	MAP3K10	TKL/MLK/MLK/MAP3K10
Q8BKT3-66-S	-66-S	Gcfc2-66-S	Q8BKT3	Gcfc2	0.538	down	0.0008	PDK3	Atypical/PDHK/PDHK/PDK3
Q8BKT3-66-S	-66-S	Gcfc2-66-S	Q8BKT3	Gcfc2	0.538	down	0.0008	MTOR	Atypical/PIKK/FRAP/MTOR
Q8BKT3-66-S	-66-S	Gcfc2-66-S	Q8BKT3	Gcfc2	0.538	down	0.0008	SYK	Dual/TK/Syk/SYK
Q8K019-275-S	-275-S	Bclaf1-275-S	Q8K019	Bclaf1	0.54	down	0.0008	AKT1	AGC/Akt/AKT1
Q8K019-275-S	-275-S	Bclaf1-275-S	Q8K019	Bclaf1	0.54	down	0.0008	PDPK1	AGC/PDK1/PDPK1
Q8K019-275-S	-275-S	Bclaf1-275-S	Q8K019	Bclaf1	0.54	down	0.0008	PIM1	CAMK/PIM/PIM1
Q8K019-275-S	-275-S	Bclaf1-275-S	Q8K019	Bclaf1	0.54	down	0.0008	SRPK1	CMGC/SRPK/SRPK1
Q8K019-275-S	-275-S	Bclaf1-275-S	Q8K019	Bclaf1	0.54	down	0.0008	NPR1	RGC/RGC/NPR1
Q8K019-275-S	-275-S	Bclaf1-275-S	Q8K019	Bclaf1	0.54	down	0.0008	RIPK2	TKL/RIPK/RIPK2
Q8K019-275-S	-275-S	Bclaf1-275-S	Q8K019	Bclaf1	0.54	down	0.0008	RIPK3	TKL/RIPK/RIPK3
Q8K019-275-S	-275-S	Bclaf1-275-S	Q8K019	Bclaf1	0.54	down	0.0008	BUB1	Other/BUB/BUB1
Q8K019-275-S	-275-S	Bclaf1-275-S	Q8K019	Bclaf1	0.54	down	0.0008	BIKE	Other/NAK/BIKE
Q8K019-275-S	-275-S	Bclaf1-275-S	Q8K019	Bclaf1	0.54	down	0.0008	RPS6KB1	AGC/RSK/RSKp70/RPS6KB1
Q8K019-275-S	-275-S	Bclaf1-275-S	Q8K019	Bclaf1	0.54	down	0.0008	RPS6KA2	AGC/RSK/RSKp90/RPS6KA2
Q8K019-275-S	-275-S	Bclaf1-275-S	Q8K019	Bclaf1	0.54	down	0.0008	PRKAA1	CAMK/CAMKL/AMPK/PRKAA1
Q8K019-275-S	-275-S	Bclaf1-275-S	Q8K019	Bclaf1	0.54	down	0.0008	MARK2	CAMK/CAMKL/MARK/MARK2
Q8K019-275-S	-275-S	Bclaf1-275-S	Q8K019	Bclaf1	0.54	down	0.0008	NUAK1	CAMK/CAMKL/NuaK/NUAK1
Q8K019-275-S	-275-S	Bclaf1-275-S	Q8K019	Bclaf1	0.54	down	0.0008	MAP3K2	STE/STE11/MEKK2/MAP3K2
Q8K019-275-S	-275-S	Bclaf1-275-S	Q8K019	Bclaf1	0.54	down	0.0008	MAP3K3	STE/STE11/MEKK2/MAP3K3
Q8K019-275-S	-275-S	Bclaf1-275-S	Q8K019	Bclaf1	0.54	down	0.0008	MAP4K1	STE/STE20/KHS/MAP4K1
Q8K019-275-S	-275-S	Bclaf1-275-S	Q8K019	Bclaf1	0.54	down	0.0008	STK10	STE/STE20/SLK/STK10
Q8K019-275-S	-275-S	Bclaf1-275-S	Q8K019	Bclaf1	0.54	down	0.0008	MAP2K7	STE/STE7/MEK7/MAP2K7
Q8K019-275-S	-275-S	Bclaf1-275-S	Q8K019	Bclaf1	0.54	down	0.0008	PDK3	Atypical/PDHK/PDHK/PDK3
Q8K019-275-S	-275-S	Bclaf1-275-S	Q8K019	Bclaf1	0.54	down	0.0008	MTOR	Atypical/PIKK/FRAP/MTOR
Q8K019-275-S	-275-S	Bclaf1-275-S	Q8K019	Bclaf1	0.54	down	0.0008	AAK1	Other/NAK/BIKE/AAK1
Q8K019-275-S	-275-S	Bclaf1-275-S	Q8K019	Bclaf1	0.54	down	0.0008	NEK11	Other/NEK/NEK11/NEK11
Q8K019-275-S	-275-S	Bclaf1-275-S	Q8K019	Bclaf1	0.54	down	0.0008	PLK2	Other/PLK/PLK2/PLK2
Q8K019-275-S	-275-S	Bclaf1-275-S	Q8K019	Bclaf1	0.54	down	0.0008	ULK2	Other/ULK/ULK/ULK2
Q8BY02-429-S	-429-S	Nkrf-429-S	Q8BY02	Nkrf	0.548	down	0.001	PDPK1	AGC/PDK1/PDPK1
Q8BY02-429-S	-429-S	Nkrf-429-S	Q8BY02	Nkrf	0.548	down	0.001	PKN1	AGC/PKN/PKN1
Q8BY02-429-S	-429-S	Nkrf-429-S	Q8BY02	Nkrf	0.548	down	0.001	CASK	CAMK/CASK/CASK
Q8BY02-429-S	-429-S	Nkrf-429-S	Q8BY02	Nkrf	0.548	down	0.001	PHKG1	CAMK/PHK/PHKG1
Q8BY02-429-S	-429-S	Nkrf-429-S	Q8BY02	Nkrf	0.548	down	0.001	CCRK	CMGC/CDK/CCRK
Q8BY02-429-S	-429-S	Nkrf-429-S	Q8BY02	Nkrf	0.548	down	0.001	CDC2	CMGC/CDK/CDC2
Q8BY02-429-S	-429-S	Nkrf-429-S	Q8BY02	Nkrf	0.548	down	0.001	CDK2	CMGC/CDK/CDK2
Q8BY02-429-S	-429-S	Nkrf-429-S	Q8BY02	Nkrf	0.548	down	0.001	GSK3B	CMGC/GSK/GSK3B
Q8BY02-429-S	-429-S	Nkrf-429-S	Q8BY02	Nkrf	0.548	down	0.001	BUB1	Other/BUB/BUB1
Q8BY02-429-S	-429-S	Nkrf-429-S	Q8BY02	Nkrf	0.548	down	0.001	TBK1	Other/IKK/TBK1
Q8BY02-429-S	-429-S	Nkrf-429-S	Q8BY02	Nkrf	0.548	down	0.001	UHMK1	Other/KIS/UHMK1
Q8BY02-429-S	-429-S	Nkrf-429-S	Q8BY02	Nkrf	0.548	down	0.001	PRKCA	AGC/PKC/PKCa/PRKCA
Q8BY02-429-S	-429-S	Nkrf-429-S	Q8BY02	Nkrf	0.548	down	0.001	PRKCD	AGC/PKC/PKCd/PRKCD
Q8BY02-429-S	-429-S	Nkrf-429-S	Q8BY02	Nkrf	0.548	down	0.001	PRKCE	AGC/PKC/PKCh/PRKCE
Q8BY02-429-S	-429-S	Nkrf-429-S	Q8BY02	Nkrf	0.548	down	0.001	PRKCZ	AGC/PKC/PKCi/PRKCZ
Q8BY02-429-S	-429-S	Nkrf-429-S	Q8BY02	Nkrf	0.548	down	0.001	MKNK1	CAMK/MAPKAPK/MNK/MKNK1
Q8BY02-429-S	-429-S	Nkrf-429-S	Q8BY02	Nkrf	0.548	down	0.001	CSNK1G1	CK1/CK1/CK1-G/CSNK1G1
Q8BY02-429-S	-429-S	Nkrf-429-S	Q8BY02	Nkrf	0.548	down	0.001	CDK20	CMGC/CDK/CCRK/CDK20
Q8BY02-429-S	-429-S	Nkrf-429-S	Q8BY02	Nkrf	0.548	down	0.001	CDK2	CMGC/CDK/CDK2/CDK2
Q8BY02-429-S	-429-S	Nkrf-429-S	Q8BY02	Nkrf	0.548	down	0.001	CDK4	CMGC/CDK/CDK4/CDK4
Q8BY02-429-S	-429-S	Nkrf-429-S	Q8BY02	Nkrf	0.548	down	0.001	CDK6	CMGC/CDK/CDK4/CDK6
Q8BY02-429-S	-429-S	Nkrf-429-S	Q8BY02	Nkrf	0.548	down	0.001	CDK5	CMGC/CDK/CDK5/CDK5
Q8BY02-429-S	-429-S	Nkrf-429-S	Q8BY02	Nkrf	0.548	down	0.001	CDK9	CMGC/CDK/CDK9/CDK9
Q8BY02-429-S	-429-S	Nkrf-429-S	Q8BY02	Nkrf	0.548	down	0.001	CDK12	CMGC/CDK/CRK7/CDK12
Q8BY02-429-S	-429-S	Nkrf-429-S	Q8BY02	Nkrf	0.548	down	0.001	DYRK1A	CMGC/DYRK/DYRK1/DYRK1A
Q8BY02-429-S	-429-S	Nkrf-429-S	Q8BY02	Nkrf	0.548	down	0.001	DYRK1B	CMGC/DYRK/DYRK1/DYRK1B
Q8BY02-429-S	-429-S	Nkrf-429-S	Q8BY02	Nkrf	0.548	down	0.001	DYRK2	CMGC/DYRK/DYRK2/DYRK2
Q8BY02-429-S	-429-S	Nkrf-429-S	Q8BY02	Nkrf	0.548	down	0.001	HIPK1	CMGC/DYRK/HIPK/HIPK1
Q8BY02-429-S	-429-S	Nkrf-429-S	Q8BY02	Nkrf	0.548	down	0.001	HIPK3	CMGC/DYRK/HIPK/HIPK3
Q8BY02-429-S	-429-S	Nkrf-429-S	Q8BY02	Nkrf	0.548	down	0.001	MAPK1	CMGC/MAPK/ERK1/MAPK1
Q8BY02-429-S	-429-S	Nkrf-429-S	Q8BY02	Nkrf	0.548	down	0.001	MAPK3	CMGC/MAPK/ERK1/MAPK3
Q8BY02-429-S	-429-S	Nkrf-429-S	Q8BY02	Nkrf	0.548	down	0.001	MAPK7	CMGC/MAPK/ERK5/MAPK7
Q8BY02-429-S	-429-S	Nkrf-429-S	Q8BY02	Nkrf	0.548	down	0.001	MAPK15	CMGC/MAPK/ERK7/MAPK15
Q8BY02-429-S	-429-S	Nkrf-429-S	Q8BY02	Nkrf	0.548	down	0.001	MAPK10	CMGC/MAPK/JNK/MAPK10
Q8BY02-429-S	-429-S	Nkrf-429-S	Q8BY02	Nkrf	0.548	down	0.001	MAPK8	CMGC/MAPK/JNK/MAPK8
Q8BY02-429-S	-429-S	Nkrf-429-S	Q8BY02	Nkrf	0.548	down	0.001	MAPK9	CMGC/MAPK/JNK/MAPK9
Q8BY02-429-S	-429-S	Nkrf-429-S	Q8BY02	Nkrf	0.548	down	0.001	NLK	CMGC/MAPK/nmo/NLK
Q8BY02-429-S	-429-S	Nkrf-429-S	Q8BY02	Nkrf	0.548	down	0.001	MAPK11	CMGC/MAPK/p38/MAPK11
Q8BY02-429-S	-429-S	Nkrf-429-S	Q8BY02	Nkrf	0.548	down	0.001	MAPK12	CMGC/MAPK/p38/MAPK12
Q8BY02-429-S	-429-S	Nkrf-429-S	Q8BY02	Nkrf	0.548	down	0.001	MAPK13	CMGC/MAPK/p38/MAPK13
Q8BY02-429-S	-429-S	Nkrf-429-S	Q8BY02	Nkrf	0.548	down	0.001	MAPK14	CMGC/MAPK/p38/MAPK14
Q8BY02-429-S	-429-S	Nkrf-429-S	Q8BY02	Nkrf	0.548	down	0.001	PDK4	Atypical/PDHK/PDHK/PDK4
Q8BY02-429-S	-429-S	Nkrf-429-S	Q8BY02	Nkrf	0.548	down	0.001	ATR	Atypical/PIKK/ATR/ATR
Q8BY02-429-S	-429-S	Nkrf-429-S	Q8BY02	Nkrf	0.548	down	0.001	PLK1	Other/PLK/PLK1/PLK1
Q8BY02-429-S	-429-S	Nkrf-429-S	Q8BY02	Nkrf	0.548	down	0.001	SYK	Dual/TK/Syk/SYK
P70336-1052-S	-1052-S	Rock2-1052-S	P70336	Rock2	0.548	down	0.0173	AKT2	AGC/Akt/AKT2
P70336-1052-S	-1052-S	Rock2-1052-S	P70336	Rock2	0.548	down	0.0173	PKACA	AGC/PKA/PKACA
P70336-1052-S	-1052-S	Rock2-1052-S	P70336	Rock2	0.548	down	0.0173	PRKACB	AGC/PKA/PRKACB
P70336-1052-S	-1052-S	Rock2-1052-S	P70336	Rock2	0.548	down	0.0173	PRKG1	AGC/PKG/PRKG1
P70336-1052-S	-1052-S	Rock2-1052-S	P70336	Rock2	0.548	down	0.0173	PRKG2	AGC/PKG/PRKG2
P70336-1052-S	-1052-S	Rock2-1052-S	P70336	Rock2	0.548	down	0.0173	CAMK1	CAMK/CAMK1/CAMK1
P70336-1052-S	-1052-S	Rock2-1052-S	P70336	Rock2	0.548	down	0.0173	CAMK4	CAMK/CAMK1/CAMK4
P70336-1052-S	-1052-S	Rock2-1052-S	P70336	Rock2	0.548	down	0.0173	CAMK2G	CAMK/CAMK2/CAMK2G
P70336-1052-S	-1052-S	Rock2-1052-S	P70336	Rock2	0.548	down	0.0173	MYLK	CAMK/MLCK/MYLK
P70336-1052-S	-1052-S	Rock2-1052-S	P70336	Rock2	0.548	down	0.0173	PRKD1	CAMK/PKD/PRKD1
P70336-1052-S	-1052-S	Rock2-1052-S	P70336	Rock2	0.548	down	0.0173	CLK2	CMGC/CLK/CLK2
P70336-1052-S	-1052-S	Rock2-1052-S	P70336	Rock2	0.548	down	0.0173	PAKB	STE/STE20/PAKB
P70336-1052-S	-1052-S	Rock2-1052-S	P70336	Rock2	0.548	down	0.0173	LRRK2	TKL/LRRK/LRRK2
P70336-1052-S	-1052-S	Rock2-1052-S	P70336	Rock2	0.548	down	0.0173	AURKC	Other/Aur/AURKC
P70336-1052-S	-1052-S	Rock2-1052-S	P70336	Rock2	0.548	down	0.0173	BUB1	Other/BUB/BUB1
P70336-1052-S	-1052-S	Rock2-1052-S	P70336	Rock2	0.548	down	0.0173	CHUK	Other/IKK/CHUK
P70336-1052-S	-1052-S	Rock2-1052-S	P70336	Rock2	0.548	down	0.0173	WNK1	Other/WNK/WNK1
P70336-1052-S	-1052-S	Rock2-1052-S	P70336	Rock2	0.548	down	0.0173	GRK1	AGC/GRK/GRK/GRK1
P70336-1052-S	-1052-S	Rock2-1052-S	P70336	Rock2	0.548	down	0.0173	PRKCB	AGC/PKC/PKCa/PRKCB
P70336-1052-S	-1052-S	Rock2-1052-S	P70336	Rock2	0.548	down	0.0173	PRKCD	AGC/PKC/PKCd/PRKCD
P70336-1052-S	-1052-S	Rock2-1052-S	P70336	Rock2	0.548	down	0.0173	PRKCQ	AGC/PKC/PKCd/PRKCQ
P70336-1052-S	-1052-S	Rock2-1052-S	P70336	Rock2	0.548	down	0.0173	RPS6KA4	AGC/RSK/MSK/RPS6KA4
P70336-1052-S	-1052-S	Rock2-1052-S	P70336	Rock2	0.548	down	0.0173	RPS6KA5	AGC/RSK/MSK/RPS6KA5
P70336-1052-S	-1052-S	Rock2-1052-S	P70336	Rock2	0.548	down	0.0173	RPS6KA3	AGC/RSK/RSKp90/RPS6KA3
P70336-1052-S	-1052-S	Rock2-1052-S	P70336	Rock2	0.548	down	0.0173	MARK2	CAMK/CAMKL/MARK/MARK2
P70336-1052-S	-1052-S	Rock2-1052-S	P70336	Rock2	0.548	down	0.0173	SIK2	CAMK/CAMKL/QIK/SIK2
P70336-1052-S	-1052-S	Rock2-1052-S	P70336	Rock2	0.548	down	0.0173	DAPK1	CAMK/DAPK/DAPK/DAPK1
P70336-1052-S	-1052-S	Rock2-1052-S	P70336	Rock2	0.548	down	0.0173	DYRK1B	CMGC/DYRK/DYRK1/DYRK1B
P70336-1052-S	-1052-S	Rock2-1052-S	P70336	Rock2	0.548	down	0.0173	PAK4	STE/STE20/PAKB/PAK4
P70336-1052-S	-1052-S	Rock2-1052-S	P70336	Rock2	0.548	down	0.0173	ILK	TKL/MLK/ILK/ILK
P70336-1052-S	-1052-S	Rock2-1052-S	P70336	Rock2	0.548	down	0.0173	BRAF	TKL/RAF/RAF/BRAF
P70336-1052-S	-1052-S	Rock2-1052-S	P70336	Rock2	0.548	down	0.0173	BMPR1B	TKL/STKR/STKR1/BMPR1B
P70336-1052-S	-1052-S	Rock2-1052-S	P70336	Rock2	0.548	down	0.0173	LMTK2	Dual/TK/Lmr/LMTK2
Q8CI08-354-S	-354-S	Slain2-354-S	Q8CI08	Slain2	0.55	down	0.0007	AKT2	AGC/Akt/AKT2
Q8CI08-354-S	-354-S	Slain2-354-S	Q8CI08	Slain2	0.55	down	0.0007	PDPK1	AGC/PDK1/PDPK1
Q8CI08-354-S	-354-S	Slain2-354-S	Q8CI08	Slain2	0.55	down	0.0007	PKACA	AGC/PKA/PKACA
Q8CI08-354-S	-354-S	Slain2-354-S	Q8CI08	Slain2	0.55	down	0.0007	PRKACB	AGC/PKA/PRKACB
Q8CI08-354-S	-354-S	Slain2-354-S	Q8CI08	Slain2	0.55	down	0.0007	PRKG1	AGC/PKG/PRKG1
Q8CI08-354-S	-354-S	Slain2-354-S	Q8CI08	Slain2	0.55	down	0.0007	CAMK4	CAMK/CAMK1/CAMK4
Q8CI08-354-S	-354-S	Slain2-354-S	Q8CI08	Slain2	0.55	down	0.0007	PRKD1	CAMK/PKD/PRKD1
Q8CI08-354-S	-354-S	Slain2-354-S	Q8CI08	Slain2	0.55	down	0.0007	TTBK1	CK1/TTBK/TTBK1
Q8CI08-354-S	-354-S	Slain2-354-S	Q8CI08	Slain2	0.55	down	0.0007	CCRK	CMGC/CDK/CCRK
Q8CI08-354-S	-354-S	Slain2-354-S	Q8CI08	Slain2	0.55	down	0.0007	CDC2	CMGC/CDK/CDC2
Q8CI08-354-S	-354-S	Slain2-354-S	Q8CI08	Slain2	0.55	down	0.0007	CDK2	CMGC/CDK/CDK2
Q8CI08-354-S	-354-S	Slain2-354-S	Q8CI08	Slain2	0.55	down	0.0007	GSK3A	CMGC/GSK/GSK3A
Q8CI08-354-S	-354-S	Slain2-354-S	Q8CI08	Slain2	0.55	down	0.0007	GSK3B	CMGC/GSK/GSK3B
Q8CI08-354-S	-354-S	Slain2-354-S	Q8CI08	Slain2	0.55	down	0.0007	SRPK1	CMGC/SRPK/SRPK1
Q8CI08-354-S	-354-S	Slain2-354-S	Q8CI08	Slain2	0.55	down	0.0007	NPR1	RGC/RGC/NPR1
Q8CI08-354-S	-354-S	Slain2-354-S	Q8CI08	Slain2	0.55	down	0.0007	MAP3K8	STE/STE-Unique/MAP3K8
Q8CI08-354-S	-354-S	Slain2-354-S	Q8CI08	Slain2	0.55	down	0.0007	IRAK4	TKL/IRAK/IRAK4
Q8CI08-354-S	-354-S	Slain2-354-S	Q8CI08	Slain2	0.55	down	0.0007	KSR	TKL/RAF/KSR
Q8CI08-354-S	-354-S	Slain2-354-S	Q8CI08	Slain2	0.55	down	0.0007	AURKC	Other/Aur/AURKC
Q8CI08-354-S	-354-S	Slain2-354-S	Q8CI08	Slain2	0.55	down	0.0007	BUB1	Other/BUB/BUB1
Q8CI08-354-S	-354-S	Slain2-354-S	Q8CI08	Slain2	0.55	down	0.0007	UHMK1	Other/KIS/UHMK1
Q8CI08-354-S	-354-S	Slain2-354-S	Q8CI08	Slain2	0.55	down	0.0007	PINK1	Other/NKF2/PINK1
Q8CI08-354-S	-354-S	Slain2-354-S	Q8CI08	Slain2	0.55	down	0.0007	WNK1	Other/WNK/WNK1
Q8CI08-354-S	-354-S	Slain2-354-S	Q8CI08	Slain2	0.55	down	0.0007	GRK1	AGC/GRK/GRK/GRK1
Q8CI08-354-S	-354-S	Slain2-354-S	Q8CI08	Slain2	0.55	down	0.0007	GRK5	AGC/GRK/GRK/GRK5
Q8CI08-354-S	-354-S	Slain2-354-S	Q8CI08	Slain2	0.55	down	0.0007	PRKCA	AGC/PKC/PKCa/PRKCA
Q8CI08-354-S	-354-S	Slain2-354-S	Q8CI08	Slain2	0.55	down	0.0007	PRKCB	AGC/PKC/PKCa/PRKCB
Q8CI08-354-S	-354-S	Slain2-354-S	Q8CI08	Slain2	0.55	down	0.0007	PRKCD	AGC/PKC/PKCd/PRKCD
Q8CI08-354-S	-354-S	Slain2-354-S	Q8CI08	Slain2	0.55	down	0.0007	PRKCQ	AGC/PKC/PKCd/PRKCQ
Q8CI08-354-S	-354-S	Slain2-354-S	Q8CI08	Slain2	0.55	down	0.0007	PRKCH	AGC/PKC/PKCh/PRKCH
Q8CI08-354-S	-354-S	Slain2-354-S	Q8CI08	Slain2	0.55	down	0.0007	RPS6KA4	AGC/RSK/MSK/RPS6KA4
Q8CI08-354-S	-354-S	Slain2-354-S	Q8CI08	Slain2	0.55	down	0.0007	RPS6KA5	AGC/RSK/MSK/RPS6KA5
Q8CI08-354-S	-354-S	Slain2-354-S	Q8CI08	Slain2	0.55	down	0.0007	RPS6KA3	AGC/RSK/RSKp90/RPS6KA3
Q8CI08-354-S	-354-S	Slain2-354-S	Q8CI08	Slain2	0.55	down	0.0007	MARK1	CAMK/CAMKL/MARK/MARK1
Q8CI08-354-S	-354-S	Slain2-354-S	Q8CI08	Slain2	0.55	down	0.0007	CDK20	CMGC/CDK/CCRK/CDK20
Q8CI08-354-S	-354-S	Slain2-354-S	Q8CI08	Slain2	0.55	down	0.0007	CDK2	CMGC/CDK/CDK2/CDK2
Q8CI08-354-S	-354-S	Slain2-354-S	Q8CI08	Slain2	0.55	down	0.0007	CDK4	CMGC/CDK/CDK4/CDK4
Q8CI08-354-S	-354-S	Slain2-354-S	Q8CI08	Slain2	0.55	down	0.0007	CDK6	CMGC/CDK/CDK4/CDK6
Q8CI08-354-S	-354-S	Slain2-354-S	Q8CI08	Slain2	0.55	down	0.0007	CDK5	CMGC/CDK/CDK5/CDK5
Q8CI08-354-S	-354-S	Slain2-354-S	Q8CI08	Slain2	0.55	down	0.0007	CDK8	CMGC/CDK/CDK8/CDK8
Q8CI08-354-S	-354-S	Slain2-354-S	Q8CI08	Slain2	0.55	down	0.0007	CDK9	CMGC/CDK/CDK9/CDK9
Q8CI08-354-S	-354-S	Slain2-354-S	Q8CI08	Slain2	0.55	down	0.0007	CDK12	CMGC/CDK/CRK7/CDK12
Q8CI08-354-S	-354-S	Slain2-354-S	Q8CI08	Slain2	0.55	down	0.0007	DYRK2	CMGC/DYRK/DYRK2/DYRK2
Q8CI08-354-S	-354-S	Slain2-354-S	Q8CI08	Slain2	0.55	down	0.0007	HIPK1	CMGC/DYRK/HIPK/HIPK1
Q8CI08-354-S	-354-S	Slain2-354-S	Q8CI08	Slain2	0.55	down	0.0007	HIPK2	CMGC/DYRK/HIPK/HIPK2
Q8CI08-354-S	-354-S	Slain2-354-S	Q8CI08	Slain2	0.55	down	0.0007	HIPK3	CMGC/DYRK/HIPK/HIPK3
Q8CI08-354-S	-354-S	Slain2-354-S	Q8CI08	Slain2	0.55	down	0.0007	MAPK1	CMGC/MAPK/ERK1/MAPK1
Q8CI08-354-S	-354-S	Slain2-354-S	Q8CI08	Slain2	0.55	down	0.0007	MAPK3	CMGC/MAPK/ERK1/MAPK3
Q8CI08-354-S	-354-S	Slain2-354-S	Q8CI08	Slain2	0.55	down	0.0007	MAPK6	CMGC/MAPK/ERK3/MAPK6
Q8CI08-354-S	-354-S	Slain2-354-S	Q8CI08	Slain2	0.55	down	0.0007	MAPK7	CMGC/MAPK/ERK5/MAPK7
Q8CI08-354-S	-354-S	Slain2-354-S	Q8CI08	Slain2	0.55	down	0.0007	MAPK15	CMGC/MAPK/ERK7/MAPK15
Q8CI08-354-S	-354-S	Slain2-354-S	Q8CI08	Slain2	0.55	down	0.0007	MAPK10	CMGC/MAPK/JNK/MAPK10
Q8CI08-354-S	-354-S	Slain2-354-S	Q8CI08	Slain2	0.55	down	0.0007	MAPK8	CMGC/MAPK/JNK/MAPK8
Q8CI08-354-S	-354-S	Slain2-354-S	Q8CI08	Slain2	0.55	down	0.0007	MAPK9	CMGC/MAPK/JNK/MAPK9
Q8CI08-354-S	-354-S	Slain2-354-S	Q8CI08	Slain2	0.55	down	0.0007	NLK	CMGC/MAPK/nmo/NLK
Q8CI08-354-S	-354-S	Slain2-354-S	Q8CI08	Slain2	0.55	down	0.0007	MAPK12	CMGC/MAPK/p38/MAPK12
Q8CI08-354-S	-354-S	Slain2-354-S	Q8CI08	Slain2	0.55	down	0.0007	MAPK13	CMGC/MAPK/p38/MAPK13
Q8CI08-354-S	-354-S	Slain2-354-S	Q8CI08	Slain2	0.55	down	0.0007	MAPK14	CMGC/MAPK/p38/MAPK14
Q8CI08-354-S	-354-S	Slain2-354-S	Q8CI08	Slain2	0.55	down	0.0007	MAP3K1	STE/STE11/MEKK1/MAP3K1
Q8CI08-354-S	-354-S	Slain2-354-S	Q8CI08	Slain2	0.55	down	0.0007	MAP3K2	STE/STE11/MEKK2/MAP3K2
Q8CI08-354-S	-354-S	Slain2-354-S	Q8CI08	Slain2	0.55	down	0.0007	MAP3K3	STE/STE11/MEKK2/MAP3K3
Q8CI08-354-S	-354-S	Slain2-354-S	Q8CI08	Slain2	0.55	down	0.0007	STK39	STE/STE20/FRAY/STK39
Q8CI08-354-S	-354-S	Slain2-354-S	Q8CI08	Slain2	0.55	down	0.0007	KSR2	TKL/RAF/KSR/KSR2
Q8CI08-354-S	-354-S	Slain2-354-S	Q8CI08	Slain2	0.55	down	0.0007	ARAF	TKL/RAF/RAF/ARAF
Q8CI08-354-S	-354-S	Slain2-354-S	Q8CI08	Slain2	0.55	down	0.0007	MTOR	Atypical/PIKK/FRAP/MTOR
Q5SXY1-314-S	-314-S	Specc1-314-S	Q5SXY1	Specc1	0.551	down	0.0004	AKT1	AGC/Akt/AKT1
Q5SXY1-314-S	-314-S	Specc1-314-S	Q5SXY1	Specc1	0.551	down	0.0004	AKT2	AGC/Akt/AKT2
Q5SXY1-314-S	-314-S	Specc1-314-S	Q5SXY1	Specc1	0.551	down	0.0004	SGK1	AGC/SGK/SGK1
Q5SXY1-314-S	-314-S	Specc1-314-S	Q5SXY1	Specc1	0.551	down	0.0004	PNCK	CAMK/CAMK1/PNCK
Q5SXY1-314-S	-314-S	Specc1-314-S	Q5SXY1	Specc1	0.551	down	0.0004	PIM1	CAMK/PIM/PIM1
Q5SXY1-314-S	-314-S	Specc1-314-S	Q5SXY1	Specc1	0.551	down	0.0004	PIM2	CAMK/PIM/PIM2
Q5SXY1-314-S	-314-S	Specc1-314-S	Q5SXY1	Specc1	0.551	down	0.0004	GSK3A	CMGC/GSK/GSK3A
Q5SXY1-314-S	-314-S	Specc1-314-S	Q5SXY1	Specc1	0.551	down	0.0004	RIPK2	TKL/RIPK/RIPK2
Q5SXY1-314-S	-314-S	Specc1-314-S	Q5SXY1	Specc1	0.551	down	0.0004	BCR	Atypical/BCR/BCR
Q5SXY1-314-S	-314-S	Specc1-314-S	Q5SXY1	Specc1	0.551	down	0.0004	BUB1	Other/BUB/BUB1
Q5SXY1-314-S	-314-S	Specc1-314-S	Q5SXY1	Specc1	0.551	down	0.0004	IKBKE	Other/IKK/IKBKE
Q5SXY1-314-S	-314-S	Specc1-314-S	Q5SXY1	Specc1	0.551	down	0.0004	WNK4	Other/WNK/WNK4
Q5SXY1-314-S	-314-S	Specc1-314-S	Q5SXY1	Specc1	0.551	down	0.0004	RPS6KB1	AGC/RSK/RSKp70/RPS6KB1
Q5SXY1-314-S	-314-S	Specc1-314-S	Q5SXY1	Specc1	0.551	down	0.0004	MARK1	CAMK/CAMKL/MARK/MARK1
Q5SXY1-314-S	-314-S	Specc1-314-S	Q5SXY1	Specc1	0.551	down	0.0004	MARK2	CAMK/CAMKL/MARK/MARK2
Q5SXY1-314-S	-314-S	Specc1-314-S	Q5SXY1	Specc1	0.551	down	0.0004	MKNK1	CAMK/MAPKAPK/MNK/MKNK1
Q5SXY1-314-S	-314-S	Specc1-314-S	Q5SXY1	Specc1	0.551	down	0.0004	CSNK1A1	CK1/CK1/CK1-A/CSNK1A1
Q5SXY1-314-S	-314-S	Specc1-314-S	Q5SXY1	Specc1	0.551	down	0.0004	CSNK1E	CK1/CK1/CK1-D/CSNK1E
Q5SXY1-314-S	-314-S	Specc1-314-S	Q5SXY1	Specc1	0.551	down	0.0004	MAPK6	CMGC/MAPK/ERK3/MAPK6
Q5SXY1-314-S	-314-S	Specc1-314-S	Q5SXY1	Specc1	0.551	down	0.0004	OXSR1	STE/STE20/FRAY/OXSR1
Q5SXY1-314-S	-314-S	Specc1-314-S	Q5SXY1	Specc1	0.551	down	0.0004	PAK3	STE/STE20/PAKA/PAK3
Q5SXY1-314-S	-314-S	Specc1-314-S	Q5SXY1	Specc1	0.551	down	0.0004	MAP2K3	STE/STE7/MEK3/MAP2K3
Q5SXY1-314-S	-314-S	Specc1-314-S	Q5SXY1	Specc1	0.551	down	0.0004	MAP2K7	STE/STE7/MEK7/MAP2K7
Q5SXY1-314-S	-314-S	Specc1-314-S	Q5SXY1	Specc1	0.551	down	0.0004	TRPM7	Atypical/Alpha/ChaK/TRPM7
Q5SXY1-314-S	-314-S	Specc1-314-S	Q5SXY1	Specc1	0.551	down	0.0004	EEF2K	Atypical/Alpha/eEF2K/EEF2K
Q5SXY1-314-S	-314-S	Specc1-314-S	Q5SXY1	Specc1	0.551	down	0.0004	PDK3	Atypical/PDHK/PDHK/PDK3
Q5SXY1-314-S	-314-S	Specc1-314-S	Q5SXY1	Specc1	0.551	down	0.0004	PDK4	Atypical/PDHK/PDHK/PDK4
Q8VCS6-50-S	-50-S	Med9-50-S	Q8VCS6	Med9	0.551	down	0.002	AKT1	AGC/Akt/AKT1
Q8VCS6-50-S	-50-S	Med9-50-S	Q8VCS6	Med9	0.551	down	0.002	AKT2	AGC/Akt/AKT2
Q8VCS6-50-S	-50-S	Med9-50-S	Q8VCS6	Med9	0.551	down	0.002	AKT3	AGC/Akt/AKT3
Q8VCS6-50-S	-50-S	Med9-50-S	Q8VCS6	Med9	0.551	down	0.002	PDPK1	AGC/PDK1/PDPK1
Q8VCS6-50-S	-50-S	Med9-50-S	Q8VCS6	Med9	0.551	down	0.002	PKACA	AGC/PKA/PKACA
Q8VCS6-50-S	-50-S	Med9-50-S	Q8VCS6	Med9	0.551	down	0.002	PRKACB	AGC/PKA/PRKACB
Q8VCS6-50-S	-50-S	Med9-50-S	Q8VCS6	Med9	0.551	down	0.002	PRKG1	AGC/PKG/PRKG1
Q8VCS6-50-S	-50-S	Med9-50-S	Q8VCS6	Med9	0.551	down	0.002	SGK1	AGC/SGK/SGK1
Q8VCS6-50-S	-50-S	Med9-50-S	Q8VCS6	Med9	0.551	down	0.002	SGK3	AGC/SGK/SGK3
Q8VCS6-50-S	-50-S	Med9-50-S	Q8VCS6	Med9	0.551	down	0.002	CAMK2A	CAMK/CAMK2/CAMK2A
Q8VCS6-50-S	-50-S	Med9-50-S	Q8VCS6	Med9	0.551	down	0.002	CAMK2D	CAMK/CAMK2/CAMK2D
Q8VCS6-50-S	-50-S	Med9-50-S	Q8VCS6	Med9	0.551	down	0.002	CAMK2G	CAMK/CAMK2/CAMK2G
Q8VCS6-50-S	-50-S	Med9-50-S	Q8VCS6	Med9	0.551	down	0.002	PIM3	CAMK/PIM/PIM3
Q8VCS6-50-S	-50-S	Med9-50-S	Q8VCS6	Med9	0.551	down	0.002	PRKD1	CAMK/PKD/PRKD1
Q8VCS6-50-S	-50-S	Med9-50-S	Q8VCS6	Med9	0.551	down	0.002	CHEK2	CAMK/RAD53/CHEK2
Q8VCS6-50-S	-50-S	Med9-50-S	Q8VCS6	Med9	0.551	down	0.002	TTBK1	CK1/TTBK/TTBK1
Q8VCS6-50-S	-50-S	Med9-50-S	Q8VCS6	Med9	0.551	down	0.002	CCRK	CMGC/CDK/CCRK
Q8VCS6-50-S	-50-S	Med9-50-S	Q8VCS6	Med9	0.551	down	0.002	CDC2	CMGC/CDK/CDC2
Q8VCS6-50-S	-50-S	Med9-50-S	Q8VCS6	Med9	0.551	down	0.002	CDK2	CMGC/CDK/CDK2
Q8VCS6-50-S	-50-S	Med9-50-S	Q8VCS6	Med9	0.551	down	0.002	GSK3A	CMGC/GSK/GSK3A
Q8VCS6-50-S	-50-S	Med9-50-S	Q8VCS6	Med9	0.551	down	0.002	GSK3B	CMGC/GSK/GSK3B
Q8VCS6-50-S	-50-S	Med9-50-S	Q8VCS6	Med9	0.551	down	0.002	MAK	CMGC/RCK/MAK
Q8VCS6-50-S	-50-S	Med9-50-S	Q8VCS6	Med9	0.551	down	0.002	SRPK1	CMGC/SRPK/SRPK1
Q8VCS6-50-S	-50-S	Med9-50-S	Q8VCS6	Med9	0.551	down	0.002	PAKB	STE/STE20/PAKB
Q8VCS6-50-S	-50-S	Med9-50-S	Q8VCS6	Med9	0.551	down	0.002	IRAK1	TKL/IRAK/IRAK1
Q8VCS6-50-S	-50-S	Med9-50-S	Q8VCS6	Med9	0.551	down	0.002	TAF1	Atypical/TAF1/TAF1
Q8VCS6-50-S	-50-S	Med9-50-S	Q8VCS6	Med9	0.551	down	0.002	BUB1	Other/BUB/BUB1
Q8VCS6-50-S	-50-S	Med9-50-S	Q8VCS6	Med9	0.551	down	0.002	HASPIN	Other/Haspin/HASPIN
Q8VCS6-50-S	-50-S	Med9-50-S	Q8VCS6	Med9	0.551	down	0.002	UHMK1	Other/KIS/UHMK1
Q8VCS6-50-S	-50-S	Med9-50-S	Q8VCS6	Med9	0.551	down	0.002	MOS	Other/MOS/MOS
Q8VCS6-50-S	-50-S	Med9-50-S	Q8VCS6	Med9	0.551	down	0.002	CDC42BPA	AGC/DMPK/GEK/CDC42BPA
Q8VCS6-50-S	-50-S	Med9-50-S	Q8VCS6	Med9	0.551	down	0.002	LATS1	AGC/NDR/LATS/LATS1
Q8VCS6-50-S	-50-S	Med9-50-S	Q8VCS6	Med9	0.551	down	0.002	LATS2	AGC/NDR/LATS/LATS2
Q8VCS6-50-S	-50-S	Med9-50-S	Q8VCS6	Med9	0.551	down	0.002	STK38	AGC/NDR/NDR/STK38
Q8VCS6-50-S	-50-S	Med9-50-S	Q8VCS6	Med9	0.551	down	0.002	PRKCQ	AGC/PKC/PKCd/PRKCQ
Q8VCS6-50-S	-50-S	Med9-50-S	Q8VCS6	Med9	0.551	down	0.002	PRKCZ	AGC/PKC/PKCi/PRKCZ
Q8VCS6-50-S	-50-S	Med9-50-S	Q8VCS6	Med9	0.551	down	0.002	RPS6KA5	AGC/RSK/MSK/RPS6KA5
Q8VCS6-50-S	-50-S	Med9-50-S	Q8VCS6	Med9	0.551	down	0.002	RPS6KB2	AGC/RSK/RSKp70/RPS6KB2
Q8VCS6-50-S	-50-S	Med9-50-S	Q8VCS6	Med9	0.551	down	0.002	RPS6KA2	AGC/RSK/RSKp90/RPS6KA2
Q8VCS6-50-S	-50-S	Med9-50-S	Q8VCS6	Med9	0.551	down	0.002	RPS6KA3	AGC/RSK/RSKp90/RPS6KA3
Q8VCS6-50-S	-50-S	Med9-50-S	Q8VCS6	Med9	0.551	down	0.002	MELK	CAMK/CAMKL/MELK/MELK
Q8VCS6-50-S	-50-S	Med9-50-S	Q8VCS6	Med9	0.551	down	0.002	DAPK3	CAMK/DAPK/DAPK/DAPK3
Q8VCS6-50-S	-50-S	Med9-50-S	Q8VCS6	Med9	0.551	down	0.002	MAPKAPK2	CAMK/MAPKAPK/MK2/MAPKAPK2
Q8VCS6-50-S	-50-S	Med9-50-S	Q8VCS6	Med9	0.551	down	0.002	MAPKAPK3	CAMK/MAPKAPK/MK2/MAPKAPK3
Q8VCS6-50-S	-50-S	Med9-50-S	Q8VCS6	Med9	0.551	down	0.002	MAPKAPK5	CAMK/MAPKAPK/MK5/MAPKAPK5
Q8VCS6-50-S	-50-S	Med9-50-S	Q8VCS6	Med9	0.551	down	0.002	MKNK2	CAMK/MAPKAPK/MNK/MKNK2
Q8VCS6-50-S	-50-S	Med9-50-S	Q8VCS6	Med9	0.551	down	0.002	CDK20	CMGC/CDK/CCRK/CDK20
Q8VCS6-50-S	-50-S	Med9-50-S	Q8VCS6	Med9	0.551	down	0.002	CDK2	CMGC/CDK/CDK2/CDK2
Q8VCS6-50-S	-50-S	Med9-50-S	Q8VCS6	Med9	0.551	down	0.002	CDK4	CMGC/CDK/CDK4/CDK4
Q8VCS6-50-S	-50-S	Med9-50-S	Q8VCS6	Med9	0.551	down	0.002	CDK6	CMGC/CDK/CDK4/CDK6
Q8VCS6-50-S	-50-S	Med9-50-S	Q8VCS6	Med9	0.551	down	0.002	CDK5	CMGC/CDK/CDK5/CDK5
Q8VCS6-50-S	-50-S	Med9-50-S	Q8VCS6	Med9	0.551	down	0.002	CDK19	CMGC/CDK/CDK8/CDK19
Q8VCS6-50-S	-50-S	Med9-50-S	Q8VCS6	Med9	0.551	down	0.002	CDK8	CMGC/CDK/CDK8/CDK8
Q8VCS6-50-S	-50-S	Med9-50-S	Q8VCS6	Med9	0.551	down	0.002	CDK9	CMGC/CDK/CDK9/CDK9
Q8VCS6-50-S	-50-S	Med9-50-S	Q8VCS6	Med9	0.551	down	0.002	CDK12	CMGC/CDK/CRK7/CDK12
Q8VCS6-50-S	-50-S	Med9-50-S	Q8VCS6	Med9	0.551	down	0.002	DYRK1A	CMGC/DYRK/DYRK1/DYRK1A
Q8VCS6-50-S	-50-S	Med9-50-S	Q8VCS6	Med9	0.551	down	0.002	DYRK1B	CMGC/DYRK/DYRK1/DYRK1B
Q8VCS6-50-S	-50-S	Med9-50-S	Q8VCS6	Med9	0.551	down	0.002	DYRK2	CMGC/DYRK/DYRK2/DYRK2
Q8VCS6-50-S	-50-S	Med9-50-S	Q8VCS6	Med9	0.551	down	0.002	DYRK3	CMGC/DYRK/DYRK2/DYRK3
Q8VCS6-50-S	-50-S	Med9-50-S	Q8VCS6	Med9	0.551	down	0.002	HIPK3	CMGC/DYRK/HIPK/HIPK3
Q8VCS6-50-S	-50-S	Med9-50-S	Q8VCS6	Med9	0.551	down	0.002	MAPK1	CMGC/MAPK/ERK1/MAPK1
Q8VCS6-50-S	-50-S	Med9-50-S	Q8VCS6	Med9	0.551	down	0.002	MAPK3	CMGC/MAPK/ERK1/MAPK3
Q8VCS6-50-S	-50-S	Med9-50-S	Q8VCS6	Med9	0.551	down	0.002	MAPK7	CMGC/MAPK/ERK5/MAPK7
Q8VCS6-50-S	-50-S	Med9-50-S	Q8VCS6	Med9	0.551	down	0.002	MAPK10	CMGC/MAPK/JNK/MAPK10
Q8VCS6-50-S	-50-S	Med9-50-S	Q8VCS6	Med9	0.551	down	0.002	MAPK8	CMGC/MAPK/JNK/MAPK8
Q8VCS6-50-S	-50-S	Med9-50-S	Q8VCS6	Med9	0.551	down	0.002	MAPK9	CMGC/MAPK/JNK/MAPK9
Q8VCS6-50-S	-50-S	Med9-50-S	Q8VCS6	Med9	0.551	down	0.002	NLK	CMGC/MAPK/nmo/NLK
Q8VCS6-50-S	-50-S	Med9-50-S	Q8VCS6	Med9	0.551	down	0.002	MAPK11	CMGC/MAPK/p38/MAPK11
Q8VCS6-50-S	-50-S	Med9-50-S	Q8VCS6	Med9	0.551	down	0.002	MAPK12	CMGC/MAPK/p38/MAPK12
Q8VCS6-50-S	-50-S	Med9-50-S	Q8VCS6	Med9	0.551	down	0.002	MAPK14	CMGC/MAPK/p38/MAPK14
Q8VCS6-50-S	-50-S	Med9-50-S	Q8VCS6	Med9	0.551	down	0.002	ICK	CMGC/RCK/MAK/ICK
Q8VCS6-50-S	-50-S	Med9-50-S	Q8VCS6	Med9	0.551	down	0.002	MAP4K3	STE/STE20/KHS/MAP4K3
Q8VCS6-50-S	-50-S	Med9-50-S	Q8VCS6	Med9	0.551	down	0.002	PAK1	STE/STE20/PAKA/PAK1
Q8VCS6-50-S	-50-S	Med9-50-S	Q8VCS6	Med9	0.551	down	0.002	PAK4	STE/STE20/PAKB/PAK4
Q8VCS6-50-S	-50-S	Med9-50-S	Q8VCS6	Med9	0.551	down	0.002	MAP2K6	STE/STE7/MEK3/MAP2K6
Q8VCS6-50-S	-50-S	Med9-50-S	Q8VCS6	Med9	0.551	down	0.002	KSR2	TKL/RAF/KSR/KSR2
Q8VCS6-50-S	-50-S	Med9-50-S	Q8VCS6	Med9	0.551	down	0.002	BMPR1B	TKL/STKR/STKR1/BMPR1B
Q8VCS6-50-S	-50-S	Med9-50-S	Q8VCS6	Med9	0.551	down	0.002	MTOR	Atypical/PIKK/FRAP/MTOR
Q8VCS6-50-S	-50-S	Med9-50-S	Q8VCS6	Med9	0.551	down	0.002	ULK2	Other/ULK/ULK/ULK2
Q8VCS6-50-S	-50-S	Med9-50-S	Q8VCS6	Med9	0.551	down	0.002	ULK3	Other/ULK/ULK/ULK3
Q8R001-199-S	-199-S	Mapre2-199-S	Q8R001	Mapre2	0.553	down	0.0033	PIM3	CAMK/PIM/PIM3
Q8R001-199-S	-199-S	Mapre2-199-S	Q8R001	Mapre2	0.553	down	0.0033	TTBK1	CK1/TTBK/TTBK1
Q8R001-199-S	-199-S	Mapre2-199-S	Q8R001	Mapre2	0.553	down	0.0033	CCRK	CMGC/CDK/CCRK
Q8R001-199-S	-199-S	Mapre2-199-S	Q8R001	Mapre2	0.553	down	0.0033	CDC2	CMGC/CDK/CDC2
Q8R001-199-S	-199-S	Mapre2-199-S	Q8R001	Mapre2	0.553	down	0.0033	CDK2	CMGC/CDK/CDK2
Q8R001-199-S	-199-S	Mapre2-199-S	Q8R001	Mapre2	0.553	down	0.0033	CLK2	CMGC/CLK/CLK2
Q8R001-199-S	-199-S	Mapre2-199-S	Q8R001	Mapre2	0.553	down	0.0033	MEK1	STE/STE7/MEK1
Q8R001-199-S	-199-S	Mapre2-199-S	Q8R001	Mapre2	0.553	down	0.0033	BUB1	Other/BUB/BUB1
Q8R001-199-S	-199-S	Mapre2-199-S	Q8R001	Mapre2	0.553	down	0.0033	CDC7	Other/CDC7/CDC7
Q8R001-199-S	-199-S	Mapre2-199-S	Q8R001	Mapre2	0.553	down	0.0033	GRK1	AGC/GRK/GRK/GRK1
Q8R001-199-S	-199-S	Mapre2-199-S	Q8R001	Mapre2	0.553	down	0.0033	MASTL	AGC/MAST/MASTL/MASTL
Q8R001-199-S	-199-S	Mapre2-199-S	Q8R001	Mapre2	0.553	down	0.0033	STK38L	AGC/NDR/NDR/STK38L
Q8R001-199-S	-199-S	Mapre2-199-S	Q8R001	Mapre2	0.553	down	0.0033	RPS6KB1	AGC/RSK/RSKp70/RPS6KB1
Q8R001-199-S	-199-S	Mapre2-199-S	Q8R001	Mapre2	0.553	down	0.0033	MARK2	CAMK/CAMKL/MARK/MARK2
Q8R001-199-S	-199-S	Mapre2-199-S	Q8R001	Mapre2	0.553	down	0.0033	MARK4	CAMK/CAMKL/MARK/MARK4
Q8R001-199-S	-199-S	Mapre2-199-S	Q8R001	Mapre2	0.553	down	0.0033	CDK20	CMGC/CDK/CCRK/CDK20
Q8R001-199-S	-199-S	Mapre2-199-S	Q8R001	Mapre2	0.553	down	0.0033	CDK2	CMGC/CDK/CDK2/CDK2
Q8R001-199-S	-199-S	Mapre2-199-S	Q8R001	Mapre2	0.553	down	0.0033	CDK4	CMGC/CDK/CDK4/CDK4
Q8R001-199-S	-199-S	Mapre2-199-S	Q8R001	Mapre2	0.553	down	0.0033	CDK6	CMGC/CDK/CDK4/CDK6
Q8R001-199-S	-199-S	Mapre2-199-S	Q8R001	Mapre2	0.553	down	0.0033	CDK5	CMGC/CDK/CDK5/CDK5
Q8R001-199-S	-199-S	Mapre2-199-S	Q8R001	Mapre2	0.553	down	0.0033	CDK7	CMGC/CDK/CDK7/CDK7
Q8R001-199-S	-199-S	Mapre2-199-S	Q8R001	Mapre2	0.553	down	0.0033	CDK8	CMGC/CDK/CDK8/CDK8
Q8R001-199-S	-199-S	Mapre2-199-S	Q8R001	Mapre2	0.553	down	0.0033	CDK9	CMGC/CDK/CDK9/CDK9
Q8R001-199-S	-199-S	Mapre2-199-S	Q8R001	Mapre2	0.553	down	0.0033	CDK12	CMGC/CDK/CRK7/CDK12
Q8R001-199-S	-199-S	Mapre2-199-S	Q8R001	Mapre2	0.553	down	0.0033	HIPK1	CMGC/DYRK/HIPK/HIPK1
Q8R001-199-S	-199-S	Mapre2-199-S	Q8R001	Mapre2	0.553	down	0.0033	HIPK2	CMGC/DYRK/HIPK/HIPK2
Q8R001-199-S	-199-S	Mapre2-199-S	Q8R001	Mapre2	0.553	down	0.0033	HIPK3	CMGC/DYRK/HIPK/HIPK3
Q8R001-199-S	-199-S	Mapre2-199-S	Q8R001	Mapre2	0.553	down	0.0033	MAPK1	CMGC/MAPK/ERK1/MAPK1
Q8R001-199-S	-199-S	Mapre2-199-S	Q8R001	Mapre2	0.553	down	0.0033	MAPK3	CMGC/MAPK/ERK1/MAPK3
Q8R001-199-S	-199-S	Mapre2-199-S	Q8R001	Mapre2	0.553	down	0.0033	MAPK4	CMGC/MAPK/ERK3/MAPK4
Q8R001-199-S	-199-S	Mapre2-199-S	Q8R001	Mapre2	0.553	down	0.0033	MAPK7	CMGC/MAPK/ERK5/MAPK7
Q8R001-199-S	-199-S	Mapre2-199-S	Q8R001	Mapre2	0.553	down	0.0033	MAPK10	CMGC/MAPK/JNK/MAPK10
Q8R001-199-S	-199-S	Mapre2-199-S	Q8R001	Mapre2	0.553	down	0.0033	MAPK8	CMGC/MAPK/JNK/MAPK8
Q8R001-199-S	-199-S	Mapre2-199-S	Q8R001	Mapre2	0.553	down	0.0033	MAPK9	CMGC/MAPK/JNK/MAPK9
Q8R001-199-S	-199-S	Mapre2-199-S	Q8R001	Mapre2	0.553	down	0.0033	NLK	CMGC/MAPK/nmo/NLK
Q8R001-199-S	-199-S	Mapre2-199-S	Q8R001	Mapre2	0.553	down	0.0033	MAPK12	CMGC/MAPK/p38/MAPK12
Q8R001-199-S	-199-S	Mapre2-199-S	Q8R001	Mapre2	0.553	down	0.0033	MAPK13	CMGC/MAPK/p38/MAPK13
Q8R001-199-S	-199-S	Mapre2-199-S	Q8R001	Mapre2	0.553	down	0.0033	MAPK14	CMGC/MAPK/p38/MAPK14
Q8R001-199-S	-199-S	Mapre2-199-S	Q8R001	Mapre2	0.553	down	0.0033	OXSR1	STE/STE20/FRAY/OXSR1
Q8R001-199-S	-199-S	Mapre2-199-S	Q8R001	Mapre2	0.553	down	0.0033	STK39	STE/STE20/FRAY/STK39
Q8R001-199-S	-199-S	Mapre2-199-S	Q8R001	Mapre2	0.553	down	0.0033	MAP4K1	STE/STE20/KHS/MAP4K1
Q8R001-199-S	-199-S	Mapre2-199-S	Q8R001	Mapre2	0.553	down	0.0033	PAK3	STE/STE20/PAKA/PAK3
Q8R001-199-S	-199-S	Mapre2-199-S	Q8R001	Mapre2	0.553	down	0.0033	PAK4	STE/STE20/PAKB/PAK4
Q8R001-199-S	-199-S	Mapre2-199-S	Q8R001	Mapre2	0.553	down	0.0033	MAP2K1	STE/STE7/MEK1/MAP2K1
Q8R001-199-S	-199-S	Mapre2-199-S	Q8R001	Mapre2	0.553	down	0.0033	MAP3K10	TKL/MLK/MLK/MAP3K10
Q8R001-199-S	-199-S	Mapre2-199-S	Q8R001	Mapre2	0.553	down	0.0033	BRAF	TKL/RAF/RAF/BRAF
Q8R001-199-S	-199-S	Mapre2-199-S	Q8R001	Mapre2	0.553	down	0.0033	PRKDC	Atypical/PIKK/DNAPK/PRKDC
Q8R001-199-S	-199-S	Mapre2-199-S	Q8R001	Mapre2	0.553	down	0.0033	NEK7	Other/NEK/NEK6/NEK7
Q8R001-199-S	-199-S	Mapre2-199-S	Q8R001	Mapre2	0.553	down	0.0033	NEK9	Other/NEK/NEK9/NEK9
Q8R001-199-S	-199-S	Mapre2-199-S	Q8R001	Mapre2	0.553	down	0.0033	ULK1	Other/ULK/ULK/ULK1
Q8R001-199-S	-199-S	Mapre2-199-S	Q8R001	Mapre2	0.553	down	0.0033	SYK	Dual/TK/Syk/SYK
P62900-98-S	-98-S	Rpl31-98-S	P62900	Rpl31	0.554	down	0.0006	CDC2	CMGC/CDK/CDC2
P62900-98-S	-98-S	Rpl31-98-S	P62900	Rpl31	0.554	down	0.0006	CDK2	CMGC/CDK/CDK2
P62900-98-S	-98-S	Rpl31-98-S	P62900	Rpl31	0.554	down	0.0006	GSK3A	CMGC/GSK/GSK3A
P62900-98-S	-98-S	Rpl31-98-S	P62900	Rpl31	0.554	down	0.0006	IRAK4	TKL/IRAK/IRAK4
P62900-98-S	-98-S	Rpl31-98-S	P62900	Rpl31	0.554	down	0.0006	BUB1	Other/BUB/BUB1
P62900-98-S	-98-S	Rpl31-98-S	P62900	Rpl31	0.554	down	0.0006	IKBKB	Other/IKK/IKBKB
P62900-98-S	-98-S	Rpl31-98-S	P62900	Rpl31	0.554	down	0.0006	TBK1	Other/IKK/TBK1
P62900-98-S	-98-S	Rpl31-98-S	P62900	Rpl31	0.554	down	0.0006	UHMK1	Other/KIS/UHMK1
P62900-98-S	-98-S	Rpl31-98-S	P62900	Rpl31	0.554	down	0.0006	TLK2	Other/TLK/TLK2
P62900-98-S	-98-S	Rpl31-98-S	P62900	Rpl31	0.554	down	0.0006	TTK	Other/TTK/TTK
P62900-98-S	-98-S	Rpl31-98-S	P62900	Rpl31	0.554	down	0.0006	WNK1	Other/WNK/WNK1
P62900-98-S	-98-S	Rpl31-98-S	P62900	Rpl31	0.554	down	0.0006	WNK2	Other/WNK/WNK2
P62900-98-S	-98-S	Rpl31-98-S	P62900	Rpl31	0.554	down	0.0006	GRK2	AGC/GRK/BARK/GRK2
P62900-98-S	-98-S	Rpl31-98-S	P62900	Rpl31	0.554	down	0.0006	MARK1	CAMK/CAMKL/MARK/MARK1
P62900-98-S	-98-S	Rpl31-98-S	P62900	Rpl31	0.554	down	0.0006	MARK2	CAMK/CAMKL/MARK/MARK2
P62900-98-S	-98-S	Rpl31-98-S	P62900	Rpl31	0.554	down	0.0006	STK17B	CAMK/DAPK/DRAK/STK17B
P62900-98-S	-98-S	Rpl31-98-S	P62900	Rpl31	0.554	down	0.0006	CSNK1A1	CK1/CK1/CK1-A/CSNK1A1
P62900-98-S	-98-S	Rpl31-98-S	P62900	Rpl31	0.554	down	0.0006	CSNK1D	CK1/CK1/CK1-D/CSNK1D
P62900-98-S	-98-S	Rpl31-98-S	P62900	Rpl31	0.554	down	0.0006	CDK1	CMGC/CDK/CDC2/CDK1
P62900-98-S	-98-S	Rpl31-98-S	P62900	Rpl31	0.554	down	0.0006	CDK2	CMGC/CDK/CDK2/CDK2
P62900-98-S	-98-S	Rpl31-98-S	P62900	Rpl31	0.554	down	0.0006	CDK4	CMGC/CDK/CDK4/CDK4
P62900-98-S	-98-S	Rpl31-98-S	P62900	Rpl31	0.554	down	0.0006	CDK6	CMGC/CDK/CDK4/CDK6
P62900-98-S	-98-S	Rpl31-98-S	P62900	Rpl31	0.554	down	0.0006	CDK5	CMGC/CDK/CDK5/CDK5
P62900-98-S	-98-S	Rpl31-98-S	P62900	Rpl31	0.554	down	0.0006	CDK8	CMGC/CDK/CDK8/CDK8
P62900-98-S	-98-S	Rpl31-98-S	P62900	Rpl31	0.554	down	0.0006	CDK9	CMGC/CDK/CDK9/CDK9
P62900-98-S	-98-S	Rpl31-98-S	P62900	Rpl31	0.554	down	0.0006	CDK12	CMGC/CDK/CRK7/CDK12
P62900-98-S	-98-S	Rpl31-98-S	P62900	Rpl31	0.554	down	0.0006	DYRK1A	CMGC/DYRK/DYRK1/DYRK1A
P62900-98-S	-98-S	Rpl31-98-S	P62900	Rpl31	0.554	down	0.0006	DYRK2	CMGC/DYRK/DYRK2/DYRK2
P62900-98-S	-98-S	Rpl31-98-S	P62900	Rpl31	0.554	down	0.0006	HIPK1	CMGC/DYRK/HIPK/HIPK1
P62900-98-S	-98-S	Rpl31-98-S	P62900	Rpl31	0.554	down	0.0006	HIPK3	CMGC/DYRK/HIPK/HIPK3
P62900-98-S	-98-S	Rpl31-98-S	P62900	Rpl31	0.554	down	0.0006	MAPK1	CMGC/MAPK/ERK1/MAPK1
P62900-98-S	-98-S	Rpl31-98-S	P62900	Rpl31	0.554	down	0.0006	MAPK3	CMGC/MAPK/ERK1/MAPK3
P62900-98-S	-98-S	Rpl31-98-S	P62900	Rpl31	0.554	down	0.0006	MAPK4	CMGC/MAPK/ERK3/MAPK4
P62900-98-S	-98-S	Rpl31-98-S	P62900	Rpl31	0.554	down	0.0006	MAPK10	CMGC/MAPK/JNK/MAPK10
P62900-98-S	-98-S	Rpl31-98-S	P62900	Rpl31	0.554	down	0.0006	MAPK8	CMGC/MAPK/JNK/MAPK8
P62900-98-S	-98-S	Rpl31-98-S	P62900	Rpl31	0.554	down	0.0006	MAPK9	CMGC/MAPK/JNK/MAPK9
P62900-98-S	-98-S	Rpl31-98-S	P62900	Rpl31	0.554	down	0.0006	NLK	CMGC/MAPK/nmo/NLK
P62900-98-S	-98-S	Rpl31-98-S	P62900	Rpl31	0.554	down	0.0006	MAPK11	CMGC/MAPK/p38/MAPK11
P62900-98-S	-98-S	Rpl31-98-S	P62900	Rpl31	0.554	down	0.0006	MAPK13	CMGC/MAPK/p38/MAPK13
P62900-98-S	-98-S	Rpl31-98-S	P62900	Rpl31	0.554	down	0.0006	MAPK14	CMGC/MAPK/p38/MAPK14
P62900-98-S	-98-S	Rpl31-98-S	P62900	Rpl31	0.554	down	0.0006	MAP3K10	TKL/MLK/MLK/MAP3K10
P62900-98-S	-98-S	Rpl31-98-S	P62900	Rpl31	0.554	down	0.0006	ACVRL1	TKL/STKR/STKR1/ACVRL1
P62900-98-S	-98-S	Rpl31-98-S	P62900	Rpl31	0.554	down	0.0006	BMPR1B	TKL/STKR/STKR1/BMPR1B
P62900-98-S	-98-S	Rpl31-98-S	P62900	Rpl31	0.554	down	0.0006	TGFBR2	TKL/STKR/STKR2/TGFBR2
P62900-98-S	-98-S	Rpl31-98-S	P62900	Rpl31	0.554	down	0.0006	ATM	Atypical/PIKK/ATM/ATM
P62900-98-S	-98-S	Rpl31-98-S	P62900	Rpl31	0.554	down	0.0006	MTOR	Atypical/PIKK/FRAP/MTOR
P62900-98-S	-98-S	Rpl31-98-S	P62900	Rpl31	0.554	down	0.0006	ULK1	Other/ULK/ULK/ULK1
Q6ZQ03-472-S	-472-S	Fnbp4-472-S	Q6ZQ03	Fnbp4	0.554	down	0.0007	AKT1	AGC/Akt/AKT1
Q6ZQ03-472-S	-472-S	Fnbp4-472-S	Q6ZQ03	Fnbp4	0.554	down	0.0007	AKT3	AGC/Akt/AKT3
Q6ZQ03-472-S	-472-S	Fnbp4-472-S	Q6ZQ03	Fnbp4	0.554	down	0.0007	PDPK1	AGC/PDK1/PDPK1
Q6ZQ03-472-S	-472-S	Fnbp4-472-S	Q6ZQ03	Fnbp4	0.554	down	0.0007	PRKACB	AGC/PKA/PRKACB
Q6ZQ03-472-S	-472-S	Fnbp4-472-S	Q6ZQ03	Fnbp4	0.554	down	0.0007	PRKG1	AGC/PKG/PRKG1
Q6ZQ03-472-S	-472-S	Fnbp4-472-S	Q6ZQ03	Fnbp4	0.554	down	0.0007	PKN1	AGC/PKN/PKN1
Q6ZQ03-472-S	-472-S	Fnbp4-472-S	Q6ZQ03	Fnbp4	0.554	down	0.0007	SGK3	AGC/SGK/SGK3
Q6ZQ03-472-S	-472-S	Fnbp4-472-S	Q6ZQ03	Fnbp4	0.554	down	0.0007	CAMK1	CAMK/CAMK1/CAMK1
Q6ZQ03-472-S	-472-S	Fnbp4-472-S	Q6ZQ03	Fnbp4	0.554	down	0.0007	CAMK4	CAMK/CAMK1/CAMK4
Q6ZQ03-472-S	-472-S	Fnbp4-472-S	Q6ZQ03	Fnbp4	0.554	down	0.0007	CAMK2A	CAMK/CAMK2/CAMK2A
Q6ZQ03-472-S	-472-S	Fnbp4-472-S	Q6ZQ03	Fnbp4	0.554	down	0.0007	CAMK2D	CAMK/CAMK2/CAMK2D
Q6ZQ03-472-S	-472-S	Fnbp4-472-S	Q6ZQ03	Fnbp4	0.554	down	0.0007	CAMK2G	CAMK/CAMK2/CAMK2G
Q6ZQ03-472-S	-472-S	Fnbp4-472-S	Q6ZQ03	Fnbp4	0.554	down	0.0007	DCLK1	CAMK/DCAMKL/DCLK1
Q6ZQ03-472-S	-472-S	Fnbp4-472-S	Q6ZQ03	Fnbp4	0.554	down	0.0007	MYLK2	CAMK/MLCK/MYLK2
Q6ZQ03-472-S	-472-S	Fnbp4-472-S	Q6ZQ03	Fnbp4	0.554	down	0.0007	PHKG1	CAMK/PHK/PHKG1
Q6ZQ03-472-S	-472-S	Fnbp4-472-S	Q6ZQ03	Fnbp4	0.554	down	0.0007	PIM1	CAMK/PIM/PIM1
Q6ZQ03-472-S	-472-S	Fnbp4-472-S	Q6ZQ03	Fnbp4	0.554	down	0.0007	PRKD1	CAMK/PKD/PRKD1
Q6ZQ03-472-S	-472-S	Fnbp4-472-S	Q6ZQ03	Fnbp4	0.554	down	0.0007	PRKD2	CAMK/PKD/PRKD2
Q6ZQ03-472-S	-472-S	Fnbp4-472-S	Q6ZQ03	Fnbp4	0.554	down	0.0007	CHEK2	CAMK/RAD53/CHEK2
Q6ZQ03-472-S	-472-S	Fnbp4-472-S	Q6ZQ03	Fnbp4	0.554	down	0.0007	TTBK1	CK1/TTBK/TTBK1
Q6ZQ03-472-S	-472-S	Fnbp4-472-S	Q6ZQ03	Fnbp4	0.554	down	0.0007	TTBK2	CK1/TTBK/TTBK2
Q6ZQ03-472-S	-472-S	Fnbp4-472-S	Q6ZQ03	Fnbp4	0.554	down	0.0007	VRK2	CK1/VRK/VRK2
Q6ZQ03-472-S	-472-S	Fnbp4-472-S	Q6ZQ03	Fnbp4	0.554	down	0.0007	CCRK	CMGC/CDK/CCRK
Q6ZQ03-472-S	-472-S	Fnbp4-472-S	Q6ZQ03	Fnbp4	0.554	down	0.0007	CDC2	CMGC/CDK/CDC2
Q6ZQ03-472-S	-472-S	Fnbp4-472-S	Q6ZQ03	Fnbp4	0.554	down	0.0007	CDK2	CMGC/CDK/CDK2
Q6ZQ03-472-S	-472-S	Fnbp4-472-S	Q6ZQ03	Fnbp4	0.554	down	0.0007	GSK3A	CMGC/GSK/GSK3A
Q6ZQ03-472-S	-472-S	Fnbp4-472-S	Q6ZQ03	Fnbp4	0.554	down	0.0007	GSK3B	CMGC/GSK/GSK3B
Q6ZQ03-472-S	-472-S	Fnbp4-472-S	Q6ZQ03	Fnbp4	0.554	down	0.0007	SRPK1	CMGC/SRPK/SRPK1
Q6ZQ03-472-S	-472-S	Fnbp4-472-S	Q6ZQ03	Fnbp4	0.554	down	0.0007	MAP3K8	STE/STE-Unique/MAP3K8
Q6ZQ03-472-S	-472-S	Fnbp4-472-S	Q6ZQ03	Fnbp4	0.554	down	0.0007	SLK	STE/STE20/SLK
Q6ZQ03-472-S	-472-S	Fnbp4-472-S	Q6ZQ03	Fnbp4	0.554	down	0.0007	IRAK4	TKL/IRAK/IRAK4
Q6ZQ03-472-S	-472-S	Fnbp4-472-S	Q6ZQ03	Fnbp4	0.554	down	0.0007	RIPK3	TKL/RIPK/RIPK3
Q6ZQ03-472-S	-472-S	Fnbp4-472-S	Q6ZQ03	Fnbp4	0.554	down	0.0007	BUB1	Other/BUB/BUB1
Q6ZQ03-472-S	-472-S	Fnbp4-472-S	Q6ZQ03	Fnbp4	0.554	down	0.0007	CDC7	Other/CDC7/CDC7
Q6ZQ03-472-S	-472-S	Fnbp4-472-S	Q6ZQ03	Fnbp4	0.554	down	0.0007	UHMK1	Other/KIS/UHMK1
Q6ZQ03-472-S	-472-S	Fnbp4-472-S	Q6ZQ03	Fnbp4	0.554	down	0.0007	WNK1	Other/WNK/WNK1
Q6ZQ03-472-S	-472-S	Fnbp4-472-S	Q6ZQ03	Fnbp4	0.554	down	0.0007	GRK1	AGC/GRK/GRK/GRK1
Q6ZQ03-472-S	-472-S	Fnbp4-472-S	Q6ZQ03	Fnbp4	0.554	down	0.0007	LATS1	AGC/NDR/LATS/LATS1
Q6ZQ03-472-S	-472-S	Fnbp4-472-S	Q6ZQ03	Fnbp4	0.554	down	0.0007	LATS2	AGC/NDR/LATS/LATS2
Q6ZQ03-472-S	-472-S	Fnbp4-472-S	Q6ZQ03	Fnbp4	0.554	down	0.0007	STK38	AGC/NDR/NDR/STK38
Q6ZQ03-472-S	-472-S	Fnbp4-472-S	Q6ZQ03	Fnbp4	0.554	down	0.0007	STK38L	AGC/NDR/NDR/STK38L
Q6ZQ03-472-S	-472-S	Fnbp4-472-S	Q6ZQ03	Fnbp4	0.554	down	0.0007	PRKCQ	AGC/PKC/PKCd/PRKCQ
Q6ZQ03-472-S	-472-S	Fnbp4-472-S	Q6ZQ03	Fnbp4	0.554	down	0.0007	PRKCE	AGC/PKC/PKCh/PRKCE
Q6ZQ03-472-S	-472-S	Fnbp4-472-S	Q6ZQ03	Fnbp4	0.554	down	0.0007	RPS6KA4	AGC/RSK/MSK/RPS6KA4
Q6ZQ03-472-S	-472-S	Fnbp4-472-S	Q6ZQ03	Fnbp4	0.554	down	0.0007	RPS6KA5	AGC/RSK/MSK/RPS6KA5
Q6ZQ03-472-S	-472-S	Fnbp4-472-S	Q6ZQ03	Fnbp4	0.554	down	0.0007	RPS6KB2	AGC/RSK/RSKp70/RPS6KB2
Q6ZQ03-472-S	-472-S	Fnbp4-472-S	Q6ZQ03	Fnbp4	0.554	down	0.0007	RPS6KA3	AGC/RSK/RSKp90/RPS6KA3
Q6ZQ03-472-S	-472-S	Fnbp4-472-S	Q6ZQ03	Fnbp4	0.554	down	0.0007	CHEK1	CAMK/CAMKL/CHK1/CHEK1
Q6ZQ03-472-S	-472-S	Fnbp4-472-S	Q6ZQ03	Fnbp4	0.554	down	0.0007	MARK3	CAMK/CAMKL/MARK/MARK3
Q6ZQ03-472-S	-472-S	Fnbp4-472-S	Q6ZQ03	Fnbp4	0.554	down	0.0007	DAPK3	CAMK/DAPK/DAPK/DAPK3
Q6ZQ03-472-S	-472-S	Fnbp4-472-S	Q6ZQ03	Fnbp4	0.554	down	0.0007	MAPKAPK2	CAMK/MAPKAPK/MK2/MAPKAPK2
Q6ZQ03-472-S	-472-S	Fnbp4-472-S	Q6ZQ03	Fnbp4	0.554	down	0.0007	MAPKAPK3	CAMK/MAPKAPK/MK2/MAPKAPK3
Q6ZQ03-472-S	-472-S	Fnbp4-472-S	Q6ZQ03	Fnbp4	0.554	down	0.0007	MAPKAPK5	CAMK/MAPKAPK/MK5/MAPKAPK5
Q6ZQ03-472-S	-472-S	Fnbp4-472-S	Q6ZQ03	Fnbp4	0.554	down	0.0007	CSNK1E	CK1/CK1/CK1-D/CSNK1E
Q6ZQ03-472-S	-472-S	Fnbp4-472-S	Q6ZQ03	Fnbp4	0.554	down	0.0007	CDK20	CMGC/CDK/CCRK/CDK20
Q6ZQ03-472-S	-472-S	Fnbp4-472-S	Q6ZQ03	Fnbp4	0.554	down	0.0007	CDK2	CMGC/CDK/CDK2/CDK2
Q6ZQ03-472-S	-472-S	Fnbp4-472-S	Q6ZQ03	Fnbp4	0.554	down	0.0007	CDK4	CMGC/CDK/CDK4/CDK4
Q6ZQ03-472-S	-472-S	Fnbp4-472-S	Q6ZQ03	Fnbp4	0.554	down	0.0007	CDK6	CMGC/CDK/CDK4/CDK6
Q6ZQ03-472-S	-472-S	Fnbp4-472-S	Q6ZQ03	Fnbp4	0.554	down	0.0007	CDK5	CMGC/CDK/CDK5/CDK5
Q6ZQ03-472-S	-472-S	Fnbp4-472-S	Q6ZQ03	Fnbp4	0.554	down	0.0007	CDK8	CMGC/CDK/CDK8/CDK8
Q6ZQ03-472-S	-472-S	Fnbp4-472-S	Q6ZQ03	Fnbp4	0.554	down	0.0007	CDK9	CMGC/CDK/CDK9/CDK9
Q6ZQ03-472-S	-472-S	Fnbp4-472-S	Q6ZQ03	Fnbp4	0.554	down	0.0007	CDK12	CMGC/CDK/CRK7/CDK12
Q6ZQ03-472-S	-472-S	Fnbp4-472-S	Q6ZQ03	Fnbp4	0.554	down	0.0007	DYRK1B	CMGC/DYRK/DYRK1/DYRK1B
Q6ZQ03-472-S	-472-S	Fnbp4-472-S	Q6ZQ03	Fnbp4	0.554	down	0.0007	DYRK2	CMGC/DYRK/DYRK2/DYRK2
Q6ZQ03-472-S	-472-S	Fnbp4-472-S	Q6ZQ03	Fnbp4	0.554	down	0.0007	DYRK3	CMGC/DYRK/DYRK2/DYRK3
Q6ZQ03-472-S	-472-S	Fnbp4-472-S	Q6ZQ03	Fnbp4	0.554	down	0.0007	HIPK1	CMGC/DYRK/HIPK/HIPK1
Q6ZQ03-472-S	-472-S	Fnbp4-472-S	Q6ZQ03	Fnbp4	0.554	down	0.0007	HIPK2	CMGC/DYRK/HIPK/HIPK2
Q6ZQ03-472-S	-472-S	Fnbp4-472-S	Q6ZQ03	Fnbp4	0.554	down	0.0007	HIPK3	CMGC/DYRK/HIPK/HIPK3
Q6ZQ03-472-S	-472-S	Fnbp4-472-S	Q6ZQ03	Fnbp4	0.554	down	0.0007	MAPK1	CMGC/MAPK/ERK1/MAPK1
Q6ZQ03-472-S	-472-S	Fnbp4-472-S	Q6ZQ03	Fnbp4	0.554	down	0.0007	MAPK3	CMGC/MAPK/ERK1/MAPK3
Q6ZQ03-472-S	-472-S	Fnbp4-472-S	Q6ZQ03	Fnbp4	0.554	down	0.0007	MAPK4	CMGC/MAPK/ERK3/MAPK4
Q6ZQ03-472-S	-472-S	Fnbp4-472-S	Q6ZQ03	Fnbp4	0.554	down	0.0007	MAPK6	CMGC/MAPK/ERK3/MAPK6
Q6ZQ03-472-S	-472-S	Fnbp4-472-S	Q6ZQ03	Fnbp4	0.554	down	0.0007	MAPK10	CMGC/MAPK/JNK/MAPK10
Q6ZQ03-472-S	-472-S	Fnbp4-472-S	Q6ZQ03	Fnbp4	0.554	down	0.0007	MAPK8	CMGC/MAPK/JNK/MAPK8
Q6ZQ03-472-S	-472-S	Fnbp4-472-S	Q6ZQ03	Fnbp4	0.554	down	0.0007	MAPK9	CMGC/MAPK/JNK/MAPK9
Q6ZQ03-472-S	-472-S	Fnbp4-472-S	Q6ZQ03	Fnbp4	0.554	down	0.0007	MAPK11	CMGC/MAPK/p38/MAPK11
Q6ZQ03-472-S	-472-S	Fnbp4-472-S	Q6ZQ03	Fnbp4	0.554	down	0.0007	MAPK12	CMGC/MAPK/p38/MAPK12
Q6ZQ03-472-S	-472-S	Fnbp4-472-S	Q6ZQ03	Fnbp4	0.554	down	0.0007	MAPK13	CMGC/MAPK/p38/MAPK13
Q6ZQ03-472-S	-472-S	Fnbp4-472-S	Q6ZQ03	Fnbp4	0.554	down	0.0007	MAPK14	CMGC/MAPK/p38/MAPK14
Q6ZQ03-472-S	-472-S	Fnbp4-472-S	Q6ZQ03	Fnbp4	0.554	down	0.0007	PAK4	STE/STE20/PAKB/PAK4
Q6ZQ03-472-S	-472-S	Fnbp4-472-S	Q6ZQ03	Fnbp4	0.554	down	0.0007	MAP3K10	TKL/MLK/MLK/MAP3K10
Q6ZQ03-472-S	-472-S	Fnbp4-472-S	Q6ZQ03	Fnbp4	0.554	down	0.0007	KSR2	TKL/RAF/KSR/KSR2
Q6ZQ03-472-S	-472-S	Fnbp4-472-S	Q6ZQ03	Fnbp4	0.554	down	0.0007	EEF2K	Atypical/Alpha/eEF2K/EEF2K
Q6ZQ03-472-S	-472-S	Fnbp4-472-S	Q6ZQ03	Fnbp4	0.554	down	0.0007	BCKDK	Atypical/PDHK/BCKDK/BCKDK
Q6ZQ03-472-S	-472-S	Fnbp4-472-S	Q6ZQ03	Fnbp4	0.554	down	0.0007	PDK1	Atypical/PDHK/PDHK/PDK1
Q6ZQ03-472-S	-472-S	Fnbp4-472-S	Q6ZQ03	Fnbp4	0.554	down	0.0007	PDK3	Atypical/PDHK/PDHK/PDK3
Q6ZQ03-472-S	-472-S	Fnbp4-472-S	Q6ZQ03	Fnbp4	0.554	down	0.0007	MTOR	Atypical/PIKK/FRAP/MTOR
Q6ZQ03-472-S	-472-S	Fnbp4-472-S	Q6ZQ03	Fnbp4	0.554	down	0.0007	NEK11	Other/NEK/NEK11/NEK11
Q6ZQ03-472-S	-472-S	Fnbp4-472-S	Q6ZQ03	Fnbp4	0.554	down	0.0007	LMTK2	Dual/TK/Lmr/LMTK2
Q6ZQ03-472-S	-472-S	Fnbp4-472-S	Q6ZQ03	Fnbp4	0.554	down	0.0007	BTK	Dual/TK/Tec/BTK
Q8K093-788-T	-788-T	Trhde-788-T	Q8K093	Trhde	0.569	down	0.0004	TSSK4	CAMK/TSSK/TSSK4
Q8K093-788-T	-788-T	Trhde-788-T	Q8K093	Trhde	0.569	down	0.0004	TAK1	TKL/MLK/TAK1
Q8K093-788-T	-788-T	Trhde-788-T	Q8K093	Trhde	0.569	down	0.0004	PRKCH	AGC/PKC/PKCh/PRKCH
Q8K093-788-T	-788-T	Trhde-788-T	Q8K093	Trhde	0.569	down	0.0004	MAP2K3	STE/STE7/MEK3/MAP2K3
Q8K093-788-T	-788-T	Trhde-788-T	Q8K093	Trhde	0.569	down	0.0004	MAP3K20	TKL/MLK/ZAK/MAP3K20
Q8K093-788-T	-788-T	Trhde-788-T	Q8K093	Trhde	0.569	down	0.0004	TRPM6	Atypical/Alpha/ChaK/TRPM6
Q8K093-788-T	-788-T	Trhde-788-T	Q8K093	Trhde	0.569	down	0.0004	ULK3	Other/ULK/ULK/ULK3
O88569-231-S	-231-S	Hnrnpa2b1-231-S	O88569	Hnrnpa2b1	0.574	down	0.0005	AKT1	AGC/Akt/AKT1
O88569-231-S	-231-S	Hnrnpa2b1-231-S	O88569	Hnrnpa2b1	0.574	down	0.0005	PRKG1	AGC/PKG/PRKG1
O88569-231-S	-231-S	Hnrnpa2b1-231-S	O88569	Hnrnpa2b1	0.574	down	0.0005	PRKG2	AGC/PKG/PRKG2
O88569-231-S	-231-S	Hnrnpa2b1-231-S	O88569	Hnrnpa2b1	0.574	down	0.0005	PKN1	AGC/PKN/PKN1
O88569-231-S	-231-S	Hnrnpa2b1-231-S	O88569	Hnrnpa2b1	0.574	down	0.0005	SGK1	AGC/SGK/SGK1
O88569-231-S	-231-S	Hnrnpa2b1-231-S	O88569	Hnrnpa2b1	0.574	down	0.0005	SGK3	AGC/SGK/SGK3
O88569-231-S	-231-S	Hnrnpa2b1-231-S	O88569	Hnrnpa2b1	0.574	down	0.0005	CAMK2A	CAMK/CAMK2/CAMK2A
O88569-231-S	-231-S	Hnrnpa2b1-231-S	O88569	Hnrnpa2b1	0.574	down	0.0005	PIM1	CAMK/PIM/PIM1
O88569-231-S	-231-S	Hnrnpa2b1-231-S	O88569	Hnrnpa2b1	0.574	down	0.0005	PRKD1	CAMK/PKD/PRKD1
O88569-231-S	-231-S	Hnrnpa2b1-231-S	O88569	Hnrnpa2b1	0.574	down	0.0005	PRKD2	CAMK/PKD/PRKD2
O88569-231-S	-231-S	Hnrnpa2b1-231-S	O88569	Hnrnpa2b1	0.574	down	0.0005	CDKL5	CMGC/CDKL/CDKL5
O88569-231-S	-231-S	Hnrnpa2b1-231-S	O88569	Hnrnpa2b1	0.574	down	0.0005	CLK1	CMGC/CLK/CLK1
O88569-231-S	-231-S	Hnrnpa2b1-231-S	O88569	Hnrnpa2b1	0.574	down	0.0005	CLK2	CMGC/CLK/CLK2
O88569-231-S	-231-S	Hnrnpa2b1-231-S	O88569	Hnrnpa2b1	0.574	down	0.0005	MAK	CMGC/RCK/MAK
O88569-231-S	-231-S	Hnrnpa2b1-231-S	O88569	Hnrnpa2b1	0.574	down	0.0005	SRPK1	CMGC/SRPK/SRPK1
O88569-231-S	-231-S	Hnrnpa2b1-231-S	O88569	Hnrnpa2b1	0.574	down	0.0005	MAP3K14	STE/STE-Unique/MAP3K14
O88569-231-S	-231-S	Hnrnpa2b1-231-S	O88569	Hnrnpa2b1	0.574	down	0.0005	MAP3K8	STE/STE-Unique/MAP3K8
O88569-231-S	-231-S	Hnrnpa2b1-231-S	O88569	Hnrnpa2b1	0.574	down	0.0005	RIPK1	TKL/RIPK/RIPK1
O88569-231-S	-231-S	Hnrnpa2b1-231-S	O88569	Hnrnpa2b1	0.574	down	0.0005	BUB1	Other/BUB/BUB1
O88569-231-S	-231-S	Hnrnpa2b1-231-S	O88569	Hnrnpa2b1	0.574	down	0.0005	TTK	Other/TTK/TTK
O88569-231-S	-231-S	Hnrnpa2b1-231-S	O88569	Hnrnpa2b1	0.574	down	0.0005	CDC42BPA	AGC/DMPK/GEK/CDC42BPA
O88569-231-S	-231-S	Hnrnpa2b1-231-S	O88569	Hnrnpa2b1	0.574	down	0.0005	ROCK1	AGC/DMPK/ROCK/ROCK1
O88569-231-S	-231-S	Hnrnpa2b1-231-S	O88569	Hnrnpa2b1	0.574	down	0.0005	ROCK2	AGC/DMPK/ROCK/ROCK2
O88569-231-S	-231-S	Hnrnpa2b1-231-S	O88569	Hnrnpa2b1	0.574	down	0.0005	GRK2	AGC/GRK/BARK/GRK2
O88569-231-S	-231-S	Hnrnpa2b1-231-S	O88569	Hnrnpa2b1	0.574	down	0.0005	LATS1	AGC/NDR/LATS/LATS1
O88569-231-S	-231-S	Hnrnpa2b1-231-S	O88569	Hnrnpa2b1	0.574	down	0.0005	LATS2	AGC/NDR/LATS/LATS2
O88569-231-S	-231-S	Hnrnpa2b1-231-S	O88569	Hnrnpa2b1	0.574	down	0.0005	STK38	AGC/NDR/NDR/STK38
O88569-231-S	-231-S	Hnrnpa2b1-231-S	O88569	Hnrnpa2b1	0.574	down	0.0005	PRKCA	AGC/PKC/PKCa/PRKCA
O88569-231-S	-231-S	Hnrnpa2b1-231-S	O88569	Hnrnpa2b1	0.574	down	0.0005	PRKCQ	AGC/PKC/PKCd/PRKCQ
O88569-231-S	-231-S	Hnrnpa2b1-231-S	O88569	Hnrnpa2b1	0.574	down	0.0005	PRKCE	AGC/PKC/PKCh/PRKCE
O88569-231-S	-231-S	Hnrnpa2b1-231-S	O88569	Hnrnpa2b1	0.574	down	0.0005	RPS6KA5	AGC/RSK/MSK/RPS6KA5
O88569-231-S	-231-S	Hnrnpa2b1-231-S	O88569	Hnrnpa2b1	0.574	down	0.0005	RPS6KB2	AGC/RSK/RSKp70/RPS6KB2
O88569-231-S	-231-S	Hnrnpa2b1-231-S	O88569	Hnrnpa2b1	0.574	down	0.0005	RPS6KA3	AGC/RSK/RSKp90/RPS6KA3
O88569-231-S	-231-S	Hnrnpa2b1-231-S	O88569	Hnrnpa2b1	0.574	down	0.0005	CHEK1	CAMK/CAMKL/CHK1/CHEK1
O88569-231-S	-231-S	Hnrnpa2b1-231-S	O88569	Hnrnpa2b1	0.574	down	0.0005	MARK2	CAMK/CAMKL/MARK/MARK2
O88569-231-S	-231-S	Hnrnpa2b1-231-S	O88569	Hnrnpa2b1	0.574	down	0.0005	NUAK1	CAMK/CAMKL/NuaK/NUAK1
O88569-231-S	-231-S	Hnrnpa2b1-231-S	O88569	Hnrnpa2b1	0.574	down	0.0005	SIK1	CAMK/CAMKL/QIK/SIK1
O88569-231-S	-231-S	Hnrnpa2b1-231-S	O88569	Hnrnpa2b1	0.574	down	0.0005	DAPK3	CAMK/DAPK/DAPK/DAPK3
O88569-231-S	-231-S	Hnrnpa2b1-231-S	O88569	Hnrnpa2b1	0.574	down	0.0005	MAPKAPK2	CAMK/MAPKAPK/MK2/MAPKAPK2
O88569-231-S	-231-S	Hnrnpa2b1-231-S	O88569	Hnrnpa2b1	0.574	down	0.0005	MAPKAPK3	CAMK/MAPKAPK/MK2/MAPKAPK3
O88569-231-S	-231-S	Hnrnpa2b1-231-S	O88569	Hnrnpa2b1	0.574	down	0.0005	CSNK1A1	CK1/CK1/CK1-A/CSNK1A1
O88569-231-S	-231-S	Hnrnpa2b1-231-S	O88569	Hnrnpa2b1	0.574	down	0.0005	CSNK1G1	CK1/CK1/CK1-G/CSNK1G1
O88569-231-S	-231-S	Hnrnpa2b1-231-S	O88569	Hnrnpa2b1	0.574	down	0.0005	DYRK3	CMGC/DYRK/DYRK2/DYRK3
O88569-231-S	-231-S	Hnrnpa2b1-231-S	O88569	Hnrnpa2b1	0.574	down	0.0005	MAPK4	CMGC/MAPK/ERK3/MAPK4
O88569-231-S	-231-S	Hnrnpa2b1-231-S	O88569	Hnrnpa2b1	0.574	down	0.0005	ICK	CMGC/RCK/MAK/ICK
O88569-231-S	-231-S	Hnrnpa2b1-231-S	O88569	Hnrnpa2b1	0.574	down	0.0005	MAP3K2	STE/STE11/MEKK2/MAP3K2
O88569-231-S	-231-S	Hnrnpa2b1-231-S	O88569	Hnrnpa2b1	0.574	down	0.0005	MAP2K1	STE/STE7/MEK1/MAP2K1
O88569-231-S	-231-S	Hnrnpa2b1-231-S	O88569	Hnrnpa2b1	0.574	down	0.0005	RAF1	TKL/RAF/RAF/RAF1
O88569-231-S	-231-S	Hnrnpa2b1-231-S	O88569	Hnrnpa2b1	0.574	down	0.0005	PDK3	Atypical/PDHK/PDHK/PDK3
O88569-231-S	-231-S	Hnrnpa2b1-231-S	O88569	Hnrnpa2b1	0.574	down	0.0005	NEK1	Other/NEK/NEK1/NEK1
O88569-231-S	-231-S	Hnrnpa2b1-231-S	O88569	Hnrnpa2b1	0.574	down	0.0005	SRC	Dual/TK/Src/SrcA/SRC
Q6NV83-974-S	-974-S	U2surp-974-S	Q6NV83	U2surp	0.575	down	0.0004	PDPK1	AGC/PDK1/PDPK1
Q6NV83-974-S	-974-S	U2surp-974-S	Q6NV83	U2surp	0.575	down	0.0004	PRKACB	AGC/PKA/PRKACB
Q6NV83-974-S	-974-S	U2surp-974-S	Q6NV83	U2surp	0.575	down	0.0004	PRKG2	AGC/PKG/PRKG2
Q6NV83-974-S	-974-S	U2surp-974-S	Q6NV83	U2surp	0.575	down	0.0004	MYLK2	CAMK/MLCK/MYLK2
Q6NV83-974-S	-974-S	U2surp-974-S	Q6NV83	U2surp	0.575	down	0.0004	CHEK2	CAMK/RAD53/CHEK2
Q6NV83-974-S	-974-S	U2surp-974-S	Q6NV83	U2surp	0.575	down	0.0004	TTBK1	CK1/TTBK/TTBK1
Q6NV83-974-S	-974-S	U2surp-974-S	Q6NV83	U2surp	0.575	down	0.0004	CCRK	CMGC/CDK/CCRK
Q6NV83-974-S	-974-S	U2surp-974-S	Q6NV83	U2surp	0.575	down	0.0004	CDC2	CMGC/CDK/CDC2
Q6NV83-974-S	-974-S	U2surp-974-S	Q6NV83	U2surp	0.575	down	0.0004	CDK2	CMGC/CDK/CDK2
Q6NV83-974-S	-974-S	U2surp-974-S	Q6NV83	U2surp	0.575	down	0.0004	CLK2	CMGC/CLK/CLK2
Q6NV83-974-S	-974-S	U2surp-974-S	Q6NV83	U2surp	0.575	down	0.0004	GSK3A	CMGC/GSK/GSK3A
Q6NV83-974-S	-974-S	U2surp-974-S	Q6NV83	U2surp	0.575	down	0.0004	GSK3B	CMGC/GSK/GSK3B
Q6NV83-974-S	-974-S	U2surp-974-S	Q6NV83	U2surp	0.575	down	0.0004	NPR1	RGC/RGC/NPR1
Q6NV83-974-S	-974-S	U2surp-974-S	Q6NV83	U2surp	0.575	down	0.0004	MAP3K8	STE/STE-Unique/MAP3K8
Q6NV83-974-S	-974-S	U2surp-974-S	Q6NV83	U2surp	0.575	down	0.0004	RIPK2	TKL/RIPK/RIPK2
Q6NV83-974-S	-974-S	U2surp-974-S	Q6NV83	U2surp	0.575	down	0.0004	AURKA	Other/Aur/AURKA
Q6NV83-974-S	-974-S	U2surp-974-S	Q6NV83	U2surp	0.575	down	0.0004	BUB1	Other/BUB/BUB1
Q6NV83-974-S	-974-S	U2surp-974-S	Q6NV83	U2surp	0.575	down	0.0004	CHUK	Other/IKK/CHUK
Q6NV83-974-S	-974-S	U2surp-974-S	Q6NV83	U2surp	0.575	down	0.0004	IKBKB	Other/IKK/IKBKB
Q6NV83-974-S	-974-S	U2surp-974-S	Q6NV83	U2surp	0.575	down	0.0004	UHMK1	Other/KIS/UHMK1
Q6NV83-974-S	-974-S	U2surp-974-S	Q6NV83	U2surp	0.575	down	0.0004	TTK	Other/TTK/TTK
Q6NV83-974-S	-974-S	U2surp-974-S	Q6NV83	U2surp	0.575	down	0.0004	WNK1	Other/WNK/WNK1
Q6NV83-974-S	-974-S	U2surp-974-S	Q6NV83	U2surp	0.575	down	0.0004	GRK1	AGC/GRK/GRK/GRK1
Q6NV83-974-S	-974-S	U2surp-974-S	Q6NV83	U2surp	0.575	down	0.0004	MASTL	AGC/MAST/MASTL/MASTL
Q6NV83-974-S	-974-S	U2surp-974-S	Q6NV83	U2surp	0.575	down	0.0004	PRKCA	AGC/PKC/PKCa/PRKCA
Q6NV83-974-S	-974-S	U2surp-974-S	Q6NV83	U2surp	0.575	down	0.0004	PRKCB	AGC/PKC/PKCa/PRKCB
Q6NV83-974-S	-974-S	U2surp-974-S	Q6NV83	U2surp	0.575	down	0.0004	PRKCG	AGC/PKC/PKCa/PRKCG
Q6NV83-974-S	-974-S	U2surp-974-S	Q6NV83	U2surp	0.575	down	0.0004	PRKCD	AGC/PKC/PKCd/PRKCD
Q6NV83-974-S	-974-S	U2surp-974-S	Q6NV83	U2surp	0.575	down	0.0004	PRKCE	AGC/PKC/PKCh/PRKCE
Q6NV83-974-S	-974-S	U2surp-974-S	Q6NV83	U2surp	0.575	down	0.0004	PRKCZ	AGC/PKC/PKCi/PRKCZ
Q6NV83-974-S	-974-S	U2surp-974-S	Q6NV83	U2surp	0.575	down	0.0004	RPS6KB1	AGC/RSK/RSKp70/RPS6KB1
Q6NV83-974-S	-974-S	U2surp-974-S	Q6NV83	U2surp	0.575	down	0.0004	RPS6KA2	AGC/RSK/RSKp90/RPS6KA2
Q6NV83-974-S	-974-S	U2surp-974-S	Q6NV83	U2surp	0.575	down	0.0004	BRSK2	CAMK/CAMKL/BRSK/BRSK2
Q6NV83-974-S	-974-S	U2surp-974-S	Q6NV83	U2surp	0.575	down	0.0004	MARK2	CAMK/CAMKL/MARK/MARK2
Q6NV83-974-S	-974-S	U2surp-974-S	Q6NV83	U2surp	0.575	down	0.0004	DAPK1	CAMK/DAPK/DAPK/DAPK1
Q6NV83-974-S	-974-S	U2surp-974-S	Q6NV83	U2surp	0.575	down	0.0004	CDK20	CMGC/CDK/CCRK/CDK20
Q6NV83-974-S	-974-S	U2surp-974-S	Q6NV83	U2surp	0.575	down	0.0004	CDK2	CMGC/CDK/CDK2/CDK2
Q6NV83-974-S	-974-S	U2surp-974-S	Q6NV83	U2surp	0.575	down	0.0004	CDK4	CMGC/CDK/CDK4/CDK4
Q6NV83-974-S	-974-S	U2surp-974-S	Q6NV83	U2surp	0.575	down	0.0004	CDK6	CMGC/CDK/CDK4/CDK6
Q6NV83-974-S	-974-S	U2surp-974-S	Q6NV83	U2surp	0.575	down	0.0004	CDK5	CMGC/CDK/CDK5/CDK5
Q6NV83-974-S	-974-S	U2surp-974-S	Q6NV83	U2surp	0.575	down	0.0004	CDK8	CMGC/CDK/CDK8/CDK8
Q6NV83-974-S	-974-S	U2surp-974-S	Q6NV83	U2surp	0.575	down	0.0004	CDK9	CMGC/CDK/CDK9/CDK9
Q6NV83-974-S	-974-S	U2surp-974-S	Q6NV83	U2surp	0.575	down	0.0004	CDK12	CMGC/CDK/CRK7/CDK12
Q6NV83-974-S	-974-S	U2surp-974-S	Q6NV83	U2surp	0.575	down	0.0004	HIPK1	CMGC/DYRK/HIPK/HIPK1
Q6NV83-974-S	-974-S	U2surp-974-S	Q6NV83	U2surp	0.575	down	0.0004	HIPK2	CMGC/DYRK/HIPK/HIPK2
Q6NV83-974-S	-974-S	U2surp-974-S	Q6NV83	U2surp	0.575	down	0.0004	HIPK3	CMGC/DYRK/HIPK/HIPK3
Q6NV83-974-S	-974-S	U2surp-974-S	Q6NV83	U2surp	0.575	down	0.0004	MAPK1	CMGC/MAPK/ERK1/MAPK1
Q6NV83-974-S	-974-S	U2surp-974-S	Q6NV83	U2surp	0.575	down	0.0004	MAPK3	CMGC/MAPK/ERK1/MAPK3
Q6NV83-974-S	-974-S	U2surp-974-S	Q6NV83	U2surp	0.575	down	0.0004	MAPK15	CMGC/MAPK/ERK7/MAPK15
Q6NV83-974-S	-974-S	U2surp-974-S	Q6NV83	U2surp	0.575	down	0.0004	MAPK10	CMGC/MAPK/JNK/MAPK10
Q6NV83-974-S	-974-S	U2surp-974-S	Q6NV83	U2surp	0.575	down	0.0004	MAPK8	CMGC/MAPK/JNK/MAPK8
Q6NV83-974-S	-974-S	U2surp-974-S	Q6NV83	U2surp	0.575	down	0.0004	MAPK9	CMGC/MAPK/JNK/MAPK9
Q6NV83-974-S	-974-S	U2surp-974-S	Q6NV83	U2surp	0.575	down	0.0004	NLK	CMGC/MAPK/nmo/NLK
Q6NV83-974-S	-974-S	U2surp-974-S	Q6NV83	U2surp	0.575	down	0.0004	MAPK11	CMGC/MAPK/p38/MAPK11
Q6NV83-974-S	-974-S	U2surp-974-S	Q6NV83	U2surp	0.575	down	0.0004	MAPK12	CMGC/MAPK/p38/MAPK12
Q6NV83-974-S	-974-S	U2surp-974-S	Q6NV83	U2surp	0.575	down	0.0004	MAPK13	CMGC/MAPK/p38/MAPK13
Q6NV83-974-S	-974-S	U2surp-974-S	Q6NV83	U2surp	0.575	down	0.0004	MAPK14	CMGC/MAPK/p38/MAPK14
Q6NV83-974-S	-974-S	U2surp-974-S	Q6NV83	U2surp	0.575	down	0.0004	OXSR1	STE/STE20/FRAY/OXSR1
Q6NV83-974-S	-974-S	U2surp-974-S	Q6NV83	U2surp	0.575	down	0.0004	STK39	STE/STE20/FRAY/STK39
Q6NV83-974-S	-974-S	U2surp-974-S	Q6NV83	U2surp	0.575	down	0.0004	STK3	STE/STE20/MST/STK3
Q6NV83-974-S	-974-S	U2surp-974-S	Q6NV83	U2surp	0.575	down	0.0004	PAK1	STE/STE20/PAKA/PAK1
Q6NV83-974-S	-974-S	U2surp-974-S	Q6NV83	U2surp	0.575	down	0.0004	MAP3K12	TKL/MLK/LZK/MAP3K12
Q6NV83-974-S	-974-S	U2surp-974-S	Q6NV83	U2surp	0.575	down	0.0004	ARAF	TKL/RAF/RAF/ARAF
Q6NV83-974-S	-974-S	U2surp-974-S	Q6NV83	U2surp	0.575	down	0.0004	EEF2K	Atypical/Alpha/eEF2K/EEF2K
Q6NV83-974-S	-974-S	U2surp-974-S	Q6NV83	U2surp	0.575	down	0.0004	BCKDK	Atypical/PDHK/BCKDK/BCKDK
Q6NV83-974-S	-974-S	U2surp-974-S	Q6NV83	U2surp	0.575	down	0.0004	MTOR	Atypical/PIKK/FRAP/MTOR
Q6NV83-974-S	-974-S	U2surp-974-S	Q6NV83	U2surp	0.575	down	0.0004	NEK11	Other/NEK/NEK11/NEK11
E9Q5C9-585-S	-585-S	Nolc1-585-S	E9Q5C9	Nolc1	0.576	down	0.0006	PRKACB	AGC/PKA/PRKACB
E9Q5C9-585-S	-585-S	Nolc1-585-S	E9Q5C9	Nolc1	0.576	down	0.0006	PRKG1	AGC/PKG/PRKG1
E9Q5C9-585-S	-585-S	Nolc1-585-S	E9Q5C9	Nolc1	0.576	down	0.0006	PKN1	AGC/PKN/PKN1
E9Q5C9-585-S	-585-S	Nolc1-585-S	E9Q5C9	Nolc1	0.576	down	0.0006	CAMK2B	CAMK/CAMK2/CAMK2B
E9Q5C9-585-S	-585-S	Nolc1-585-S	E9Q5C9	Nolc1	0.576	down	0.0006	CDK2	CMGC/CDK/CDK2
E9Q5C9-585-S	-585-S	Nolc1-585-S	E9Q5C9	Nolc1	0.576	down	0.0006	CLK2	CMGC/CLK/CLK2
E9Q5C9-585-S	-585-S	Nolc1-585-S	E9Q5C9	Nolc1	0.576	down	0.0006	GSK3A	CMGC/GSK/GSK3A
E9Q5C9-585-S	-585-S	Nolc1-585-S	E9Q5C9	Nolc1	0.576	down	0.0006	MAP3K14	STE/STE-Unique/MAP3K14
E9Q5C9-585-S	-585-S	Nolc1-585-S	E9Q5C9	Nolc1	0.576	down	0.0006	PAKB	STE/STE20/PAKB
E9Q5C9-585-S	-585-S	Nolc1-585-S	E9Q5C9	Nolc1	0.576	down	0.0006	BUB1	Other/BUB/BUB1
E9Q5C9-585-S	-585-S	Nolc1-585-S	E9Q5C9	Nolc1	0.576	down	0.0006	IKBKB	Other/IKK/IKBKB
E9Q5C9-585-S	-585-S	Nolc1-585-S	E9Q5C9	Nolc1	0.576	down	0.0006	WNK1	Other/WNK/WNK1
E9Q5C9-585-S	-585-S	Nolc1-585-S	E9Q5C9	Nolc1	0.576	down	0.0006	WNK2	Other/WNK/WNK2
E9Q5C9-585-S	-585-S	Nolc1-585-S	E9Q5C9	Nolc1	0.576	down	0.0006	GRK2	AGC/GRK/BARK/GRK2
E9Q5C9-585-S	-585-S	Nolc1-585-S	E9Q5C9	Nolc1	0.576	down	0.0006	GRK4	AGC/GRK/GRK/GRK4
E9Q5C9-585-S	-585-S	Nolc1-585-S	E9Q5C9	Nolc1	0.576	down	0.0006	PRKCA	AGC/PKC/PKCa/PRKCA
E9Q5C9-585-S	-585-S	Nolc1-585-S	E9Q5C9	Nolc1	0.576	down	0.0006	PRKCB	AGC/PKC/PKCa/PRKCB
E9Q5C9-585-S	-585-S	Nolc1-585-S	E9Q5C9	Nolc1	0.576	down	0.0006	PRKCG	AGC/PKC/PKCa/PRKCG
E9Q5C9-585-S	-585-S	Nolc1-585-S	E9Q5C9	Nolc1	0.576	down	0.0006	PRKCD	AGC/PKC/PKCd/PRKCD
E9Q5C9-585-S	-585-S	Nolc1-585-S	E9Q5C9	Nolc1	0.576	down	0.0006	PRKCQ	AGC/PKC/PKCd/PRKCQ
E9Q5C9-585-S	-585-S	Nolc1-585-S	E9Q5C9	Nolc1	0.576	down	0.0006	PRKCE	AGC/PKC/PKCh/PRKCE
E9Q5C9-585-S	-585-S	Nolc1-585-S	E9Q5C9	Nolc1	0.576	down	0.0006	PRKCZ	AGC/PKC/PKCi/PRKCZ
E9Q5C9-585-S	-585-S	Nolc1-585-S	E9Q5C9	Nolc1	0.576	down	0.0006	RPS6KA2	AGC/RSK/RSKp90/RPS6KA2
E9Q5C9-585-S	-585-S	Nolc1-585-S	E9Q5C9	Nolc1	0.576	down	0.0006	MARK3	CAMK/CAMKL/MARK/MARK3
E9Q5C9-585-S	-585-S	Nolc1-585-S	E9Q5C9	Nolc1	0.576	down	0.0006	MELK	CAMK/CAMKL/MELK/MELK
E9Q5C9-585-S	-585-S	Nolc1-585-S	E9Q5C9	Nolc1	0.576	down	0.0006	NUAK1	CAMK/CAMKL/NuaK/NUAK1
E9Q5C9-585-S	-585-S	Nolc1-585-S	E9Q5C9	Nolc1	0.576	down	0.0006	DAPK2	CAMK/DAPK/DAPK/DAPK2
E9Q5C9-585-S	-585-S	Nolc1-585-S	E9Q5C9	Nolc1	0.576	down	0.0006	CSNK1E	CK1/CK1/CK1-D/CSNK1E
E9Q5C9-585-S	-585-S	Nolc1-585-S	E9Q5C9	Nolc1	0.576	down	0.0006	CDK2	CMGC/CDK/CDK2/CDK2
E9Q5C9-585-S	-585-S	Nolc1-585-S	E9Q5C9	Nolc1	0.576	down	0.0006	DYRK1A	CMGC/DYRK/DYRK1/DYRK1A
E9Q5C9-585-S	-585-S	Nolc1-585-S	E9Q5C9	Nolc1	0.576	down	0.0006	DYRK3	CMGC/DYRK/DYRK2/DYRK3
E9Q5C9-585-S	-585-S	Nolc1-585-S	E9Q5C9	Nolc1	0.576	down	0.0006	MAP3K3	STE/STE11/MEKK2/MAP3K3
E9Q5C9-585-S	-585-S	Nolc1-585-S	E9Q5C9	Nolc1	0.576	down	0.0006	PAK1	STE/STE20/PAKA/PAK1
E9Q5C9-585-S	-585-S	Nolc1-585-S	E9Q5C9	Nolc1	0.576	down	0.0006	PAK4	STE/STE20/PAKB/PAK4
E9Q5C9-585-S	-585-S	Nolc1-585-S	E9Q5C9	Nolc1	0.576	down	0.0006	STK24	STE/STE20/YSK/STK24
E9Q5C9-585-S	-585-S	Nolc1-585-S	E9Q5C9	Nolc1	0.576	down	0.0006	BMPR1B	TKL/STKR/STKR1/BMPR1B
E9Q5C9-585-S	-585-S	Nolc1-585-S	E9Q5C9	Nolc1	0.576	down	0.0006	BCKDK	Atypical/PDHK/BCKDK/BCKDK
E9Q5C9-585-S	-585-S	Nolc1-585-S	E9Q5C9	Nolc1	0.576	down	0.0006	NEK11	Other/NEK/NEK11/NEK11
E9Q5C9-585-S	-585-S	Nolc1-585-S	E9Q5C9	Nolc1	0.576	down	0.0006	PLK3	Other/PLK/PLK2/PLK3
E9Q5C9-585-S	-585-S	Nolc1-585-S	E9Q5C9	Nolc1	0.576	down	0.0006	SYK	Dual/TK/Syk/SYK
Q8VDD9-911-S	-911-S	Phip-911-S	Q8VDD9	Phip	0.58	down	0.0003	TTBK2	CK1/TTBK/TTBK2
Q8VDD9-911-S	-911-S	Phip-911-S	Q8VDD9	Phip	0.58	down	0.0003	CDC2	CMGC/CDK/CDC2
Q8VDD9-911-S	-911-S	Phip-911-S	Q8VDD9	Phip	0.58	down	0.0003	CDK2	CMGC/CDK/CDK2
Q8VDD9-911-S	-911-S	Phip-911-S	Q8VDD9	Phip	0.58	down	0.0003	CDKL5	CMGC/CDKL/CDKL5
Q8VDD9-911-S	-911-S	Phip-911-S	Q8VDD9	Phip	0.58	down	0.0003	GSK3A	CMGC/GSK/GSK3A
Q8VDD9-911-S	-911-S	Phip-911-S	Q8VDD9	Phip	0.58	down	0.0003	MEK1	STE/STE7/MEK1
Q8VDD9-911-S	-911-S	Phip-911-S	Q8VDD9	Phip	0.58	down	0.0003	RIPK2	TKL/RIPK/RIPK2
Q8VDD9-911-S	-911-S	Phip-911-S	Q8VDD9	Phip	0.58	down	0.0003	BUB1	Other/BUB/BUB1
Q8VDD9-911-S	-911-S	Phip-911-S	Q8VDD9	Phip	0.58	down	0.0003	IKBKB	Other/IKK/IKBKB
Q8VDD9-911-S	-911-S	Phip-911-S	Q8VDD9	Phip	0.58	down	0.0003	UHMK1	Other/KIS/UHMK1
Q8VDD9-911-S	-911-S	Phip-911-S	Q8VDD9	Phip	0.58	down	0.0003	TTK	Other/TTK/TTK
Q8VDD9-911-S	-911-S	Phip-911-S	Q8VDD9	Phip	0.58	down	0.0003	WNK1	Other/WNK/WNK1
Q8VDD9-911-S	-911-S	Phip-911-S	Q8VDD9	Phip	0.58	down	0.0003	GRK2	AGC/GRK/BARK/GRK2
Q8VDD9-911-S	-911-S	Phip-911-S	Q8VDD9	Phip	0.58	down	0.0003	PRKCA	AGC/PKC/PKCa/PRKCA
Q8VDD9-911-S	-911-S	Phip-911-S	Q8VDD9	Phip	0.58	down	0.0003	PRKCB	AGC/PKC/PKCa/PRKCB
Q8VDD9-911-S	-911-S	Phip-911-S	Q8VDD9	Phip	0.58	down	0.0003	PRKCG	AGC/PKC/PKCa/PRKCG
Q8VDD9-911-S	-911-S	Phip-911-S	Q8VDD9	Phip	0.58	down	0.0003	PRKCD	AGC/PKC/PKCd/PRKCD
Q8VDD9-911-S	-911-S	Phip-911-S	Q8VDD9	Phip	0.58	down	0.0003	PRKCE	AGC/PKC/PKCh/PRKCE
Q8VDD9-911-S	-911-S	Phip-911-S	Q8VDD9	Phip	0.58	down	0.0003	MARK3	CAMK/CAMKL/MARK/MARK3
Q8VDD9-911-S	-911-S	Phip-911-S	Q8VDD9	Phip	0.58	down	0.0003	CDK1	CMGC/CDK/CDC2/CDK1
Q8VDD9-911-S	-911-S	Phip-911-S	Q8VDD9	Phip	0.58	down	0.0003	CDK2	CMGC/CDK/CDK2/CDK2
Q8VDD9-911-S	-911-S	Phip-911-S	Q8VDD9	Phip	0.58	down	0.0003	CDK4	CMGC/CDK/CDK4/CDK4
Q8VDD9-911-S	-911-S	Phip-911-S	Q8VDD9	Phip	0.58	down	0.0003	CDK6	CMGC/CDK/CDK4/CDK6
Q8VDD9-911-S	-911-S	Phip-911-S	Q8VDD9	Phip	0.58	down	0.0003	CDK5	CMGC/CDK/CDK5/CDK5
Q8VDD9-911-S	-911-S	Phip-911-S	Q8VDD9	Phip	0.58	down	0.0003	CDK8	CMGC/CDK/CDK8/CDK8
Q8VDD9-911-S	-911-S	Phip-911-S	Q8VDD9	Phip	0.58	down	0.0003	CDK9	CMGC/CDK/CDK9/CDK9
Q8VDD9-911-S	-911-S	Phip-911-S	Q8VDD9	Phip	0.58	down	0.0003	CDK12	CMGC/CDK/CRK7/CDK12
Q8VDD9-911-S	-911-S	Phip-911-S	Q8VDD9	Phip	0.58	down	0.0003	DYRK1A	CMGC/DYRK/DYRK1/DYRK1A
Q8VDD9-911-S	-911-S	Phip-911-S	Q8VDD9	Phip	0.58	down	0.0003	DYRK2	CMGC/DYRK/DYRK2/DYRK2
Q8VDD9-911-S	-911-S	Phip-911-S	Q8VDD9	Phip	0.58	down	0.0003	HIPK1	CMGC/DYRK/HIPK/HIPK1
Q8VDD9-911-S	-911-S	Phip-911-S	Q8VDD9	Phip	0.58	down	0.0003	HIPK2	CMGC/DYRK/HIPK/HIPK2
Q8VDD9-911-S	-911-S	Phip-911-S	Q8VDD9	Phip	0.58	down	0.0003	HIPK3	CMGC/DYRK/HIPK/HIPK3
Q8VDD9-911-S	-911-S	Phip-911-S	Q8VDD9	Phip	0.58	down	0.0003	MAPK1	CMGC/MAPK/ERK1/MAPK1
Q8VDD9-911-S	-911-S	Phip-911-S	Q8VDD9	Phip	0.58	down	0.0003	MAPK3	CMGC/MAPK/ERK1/MAPK3
Q8VDD9-911-S	-911-S	Phip-911-S	Q8VDD9	Phip	0.58	down	0.0003	MAPK7	CMGC/MAPK/ERK5/MAPK7
Q8VDD9-911-S	-911-S	Phip-911-S	Q8VDD9	Phip	0.58	down	0.0003	MAPK10	CMGC/MAPK/JNK/MAPK10
Q8VDD9-911-S	-911-S	Phip-911-S	Q8VDD9	Phip	0.58	down	0.0003	MAPK8	CMGC/MAPK/JNK/MAPK8
Q8VDD9-911-S	-911-S	Phip-911-S	Q8VDD9	Phip	0.58	down	0.0003	MAPK9	CMGC/MAPK/JNK/MAPK9
Q8VDD9-911-S	-911-S	Phip-911-S	Q8VDD9	Phip	0.58	down	0.0003	NLK	CMGC/MAPK/nmo/NLK
Q8VDD9-911-S	-911-S	Phip-911-S	Q8VDD9	Phip	0.58	down	0.0003	MAPK11	CMGC/MAPK/p38/MAPK11
Q8VDD9-911-S	-911-S	Phip-911-S	Q8VDD9	Phip	0.58	down	0.0003	MAPK12	CMGC/MAPK/p38/MAPK12
Q8VDD9-911-S	-911-S	Phip-911-S	Q8VDD9	Phip	0.58	down	0.0003	MAPK13	CMGC/MAPK/p38/MAPK13
Q8VDD9-911-S	-911-S	Phip-911-S	Q8VDD9	Phip	0.58	down	0.0003	MAPK14	CMGC/MAPK/p38/MAPK14
Q8VDD9-911-S	-911-S	Phip-911-S	Q8VDD9	Phip	0.58	down	0.0003	MAP3K3	STE/STE11/MEKK2/MAP3K3
Q8VDD9-911-S	-911-S	Phip-911-S	Q8VDD9	Phip	0.58	down	0.0003	STK24	STE/STE20/YSK/STK24
Q8VDD9-911-S	-911-S	Phip-911-S	Q8VDD9	Phip	0.58	down	0.0003	MAP2K1	STE/STE7/MEK1/MAP2K1
Q8VDD9-911-S	-911-S	Phip-911-S	Q8VDD9	Phip	0.58	down	0.0003	MAP3K9	TKL/MLK/MLK/MAP3K9
Q8VDD9-911-S	-911-S	Phip-911-S	Q8VDD9	Phip	0.58	down	0.0003	BMPR1B	TKL/STKR/STKR1/BMPR1B
Q8VDD9-911-S	-911-S	Phip-911-S	Q8VDD9	Phip	0.58	down	0.0003	BCKDK	Atypical/PDHK/BCKDK/BCKDK
Q8VDD9-911-S	-911-S	Phip-911-S	Q8VDD9	Phip	0.58	down	0.0003	MTOR	Atypical/PIKK/FRAP/MTOR
Q8VDD9-911-S	-911-S	Phip-911-S	Q8VDD9	Phip	0.58	down	0.0003	NEK9	Other/NEK/NEK9/NEK9
Q8VDD9-911-S	-911-S	Phip-911-S	Q8VDD9	Phip	0.58	down	0.0003	PLK3	Other/PLK/PLK2/PLK3
Q8VDD9-911-S	-911-S	Phip-911-S	Q8VDD9	Phip	0.58	down	0.0003	ULK1	Other/ULK/ULK/ULK1
Q8VDD9-911-S	-911-S	Phip-911-S	Q8VDD9	Phip	0.58	down	0.0003	BTK	Dual/TK/Tec/BTK
Q8CBW3-225-S	-225-S	Abi1-225-S	Q8CBW3	Abi1	0.581	down	0.0018	PDPK1	AGC/PDK1/PDPK1
Q8CBW3-225-S	-225-S	Abi1-225-S	Q8CBW3	Abi1	0.581	down	0.0018	PKN1	AGC/PKN/PKN1
Q8CBW3-225-S	-225-S	Abi1-225-S	Q8CBW3	Abi1	0.581	down	0.0018	DCLK1	CAMK/DCAMKL/DCLK1
Q8CBW3-225-S	-225-S	Abi1-225-S	Q8CBW3	Abi1	0.581	down	0.0018	PRKD1	CAMK/PKD/PRKD1
Q8CBW3-225-S	-225-S	Abi1-225-S	Q8CBW3	Abi1	0.581	down	0.0018	TTBK1	CK1/TTBK/TTBK1
Q8CBW3-225-S	-225-S	Abi1-225-S	Q8CBW3	Abi1	0.581	down	0.0018	CCRK	CMGC/CDK/CCRK
Q8CBW3-225-S	-225-S	Abi1-225-S	Q8CBW3	Abi1	0.581	down	0.0018	CDC2	CMGC/CDK/CDC2
Q8CBW3-225-S	-225-S	Abi1-225-S	Q8CBW3	Abi1	0.581	down	0.0018	CDK2	CMGC/CDK/CDK2
Q8CBW3-225-S	-225-S	Abi1-225-S	Q8CBW3	Abi1	0.581	down	0.0018	GSK3A	CMGC/GSK/GSK3A
Q8CBW3-225-S	-225-S	Abi1-225-S	Q8CBW3	Abi1	0.581	down	0.0018	GSK3B	CMGC/GSK/GSK3B
Q8CBW3-225-S	-225-S	Abi1-225-S	Q8CBW3	Abi1	0.581	down	0.0018	RIPK2	TKL/RIPK/RIPK2
Q8CBW3-225-S	-225-S	Abi1-225-S	Q8CBW3	Abi1	0.581	down	0.0018	BUB1	Other/BUB/BUB1
Q8CBW3-225-S	-225-S	Abi1-225-S	Q8CBW3	Abi1	0.581	down	0.0018	PINK1	Other/NKF2/PINK1
Q8CBW3-225-S	-225-S	Abi1-225-S	Q8CBW3	Abi1	0.581	down	0.0018	WNK1	Other/WNK/WNK1
Q8CBW3-225-S	-225-S	Abi1-225-S	Q8CBW3	Abi1	0.581	down	0.0018	WNK3	Other/WNK/WNK3
Q8CBW3-225-S	-225-S	Abi1-225-S	Q8CBW3	Abi1	0.581	down	0.0018	GRK1	AGC/GRK/GRK/GRK1
Q8CBW3-225-S	-225-S	Abi1-225-S	Q8CBW3	Abi1	0.581	down	0.0018	MARK3	CAMK/CAMKL/MARK/MARK3
Q8CBW3-225-S	-225-S	Abi1-225-S	Q8CBW3	Abi1	0.581	down	0.0018	MARK4	CAMK/CAMKL/MARK/MARK4
Q8CBW3-225-S	-225-S	Abi1-225-S	Q8CBW3	Abi1	0.581	down	0.0018	SIK1	CAMK/CAMKL/QIK/SIK1
Q8CBW3-225-S	-225-S	Abi1-225-S	Q8CBW3	Abi1	0.581	down	0.0018	CDK20	CMGC/CDK/CCRK/CDK20
Q8CBW3-225-S	-225-S	Abi1-225-S	Q8CBW3	Abi1	0.581	down	0.0018	CDK2	CMGC/CDK/CDK2/CDK2
Q8CBW3-225-S	-225-S	Abi1-225-S	Q8CBW3	Abi1	0.581	down	0.0018	CDK4	CMGC/CDK/CDK4/CDK4
Q8CBW3-225-S	-225-S	Abi1-225-S	Q8CBW3	Abi1	0.581	down	0.0018	CDK6	CMGC/CDK/CDK4/CDK6
Q8CBW3-225-S	-225-S	Abi1-225-S	Q8CBW3	Abi1	0.581	down	0.0018	CDK5	CMGC/CDK/CDK5/CDK5
Q8CBW3-225-S	-225-S	Abi1-225-S	Q8CBW3	Abi1	0.581	down	0.0018	CDK7	CMGC/CDK/CDK7/CDK7
Q8CBW3-225-S	-225-S	Abi1-225-S	Q8CBW3	Abi1	0.581	down	0.0018	CDK8	CMGC/CDK/CDK8/CDK8
Q8CBW3-225-S	-225-S	Abi1-225-S	Q8CBW3	Abi1	0.581	down	0.0018	CDK9	CMGC/CDK/CDK9/CDK9
Q8CBW3-225-S	-225-S	Abi1-225-S	Q8CBW3	Abi1	0.581	down	0.0018	CDK12	CMGC/CDK/CRK7/CDK12
Q8CBW3-225-S	-225-S	Abi1-225-S	Q8CBW3	Abi1	0.581	down	0.0018	HIPK2	CMGC/DYRK/HIPK/HIPK2
Q8CBW3-225-S	-225-S	Abi1-225-S	Q8CBW3	Abi1	0.581	down	0.0018	HIPK3	CMGC/DYRK/HIPK/HIPK3
Q8CBW3-225-S	-225-S	Abi1-225-S	Q8CBW3	Abi1	0.581	down	0.0018	MAPK1	CMGC/MAPK/ERK1/MAPK1
Q8CBW3-225-S	-225-S	Abi1-225-S	Q8CBW3	Abi1	0.581	down	0.0018	MAPK3	CMGC/MAPK/ERK1/MAPK3
Q8CBW3-225-S	-225-S	Abi1-225-S	Q8CBW3	Abi1	0.581	down	0.0018	MAPK4	CMGC/MAPK/ERK3/MAPK4
Q8CBW3-225-S	-225-S	Abi1-225-S	Q8CBW3	Abi1	0.581	down	0.0018	MAPK15	CMGC/MAPK/ERK7/MAPK15
Q8CBW3-225-S	-225-S	Abi1-225-S	Q8CBW3	Abi1	0.581	down	0.0018	MAPK10	CMGC/MAPK/JNK/MAPK10
Q8CBW3-225-S	-225-S	Abi1-225-S	Q8CBW3	Abi1	0.581	down	0.0018	MAPK8	CMGC/MAPK/JNK/MAPK8
Q8CBW3-225-S	-225-S	Abi1-225-S	Q8CBW3	Abi1	0.581	down	0.0018	MAPK9	CMGC/MAPK/JNK/MAPK9
Q8CBW3-225-S	-225-S	Abi1-225-S	Q8CBW3	Abi1	0.581	down	0.0018	NLK	CMGC/MAPK/nmo/NLK
Q8CBW3-225-S	-225-S	Abi1-225-S	Q8CBW3	Abi1	0.581	down	0.0018	MAPK11	CMGC/MAPK/p38/MAPK11
Q8CBW3-225-S	-225-S	Abi1-225-S	Q8CBW3	Abi1	0.581	down	0.0018	MAPK12	CMGC/MAPK/p38/MAPK12
Q8CBW3-225-S	-225-S	Abi1-225-S	Q8CBW3	Abi1	0.581	down	0.0018	MAPK13	CMGC/MAPK/p38/MAPK13
Q8CBW3-225-S	-225-S	Abi1-225-S	Q8CBW3	Abi1	0.581	down	0.0018	MAPK14	CMGC/MAPK/p38/MAPK14
Q8CBW3-225-S	-225-S	Abi1-225-S	Q8CBW3	Abi1	0.581	down	0.0018	MAP3K2	STE/STE11/MEKK2/MAP3K2
Q8CBW3-225-S	-225-S	Abi1-225-S	Q8CBW3	Abi1	0.581	down	0.0018	MAP2K3	STE/STE7/MEK3/MAP2K3
Q8CBW3-225-S	-225-S	Abi1-225-S	Q8CBW3	Abi1	0.581	down	0.0018	MAP3K10	TKL/MLK/MLK/MAP3K10
Q8CBW3-225-S	-225-S	Abi1-225-S	Q8CBW3	Abi1	0.581	down	0.0018	TGFBR1	TKL/STKR/STKR1/TGFBR1
Q8CBW3-225-S	-225-S	Abi1-225-S	Q8CBW3	Abi1	0.581	down	0.0018	SYK	Dual/TK/Syk/SYK
Q8BZ03-397-S	-397-S	Prkd2-397-S	Q8BZ03	Prkd2	0.582	down	0.0004	AKT1	AGC/Akt/AKT1
Q8BZ03-397-S	-397-S	Prkd2-397-S	Q8BZ03	Prkd2	0.582	down	0.0004	AKT2	AGC/Akt/AKT2
Q8BZ03-397-S	-397-S	Prkd2-397-S	Q8BZ03	Prkd2	0.582	down	0.0004	AKT3	AGC/Akt/AKT3
Q8BZ03-397-S	-397-S	Prkd2-397-S	Q8BZ03	Prkd2	0.582	down	0.0004	PKACA	AGC/PKA/PKACA
Q8BZ03-397-S	-397-S	Prkd2-397-S	Q8BZ03	Prkd2	0.582	down	0.0004	PRKACB	AGC/PKA/PRKACB
Q8BZ03-397-S	-397-S	Prkd2-397-S	Q8BZ03	Prkd2	0.582	down	0.0004	PRKG1	AGC/PKG/PRKG1
Q8BZ03-397-S	-397-S	Prkd2-397-S	Q8BZ03	Prkd2	0.582	down	0.0004	PRKG2	AGC/PKG/PRKG2
Q8BZ03-397-S	-397-S	Prkd2-397-S	Q8BZ03	Prkd2	0.582	down	0.0004	SGK1	AGC/SGK/SGK1
Q8BZ03-397-S	-397-S	Prkd2-397-S	Q8BZ03	Prkd2	0.582	down	0.0004	SGK3	AGC/SGK/SGK3
Q8BZ03-397-S	-397-S	Prkd2-397-S	Q8BZ03	Prkd2	0.582	down	0.0004	CAMK1	CAMK/CAMK1/CAMK1
Q8BZ03-397-S	-397-S	Prkd2-397-S	Q8BZ03	Prkd2	0.582	down	0.0004	CAMK4	CAMK/CAMK1/CAMK4
Q8BZ03-397-S	-397-S	Prkd2-397-S	Q8BZ03	Prkd2	0.582	down	0.0004	CAMK2A	CAMK/CAMK2/CAMK2A
Q8BZ03-397-S	-397-S	Prkd2-397-S	Q8BZ03	Prkd2	0.582	down	0.0004	CAMK2B	CAMK/CAMK2/CAMK2B
Q8BZ03-397-S	-397-S	Prkd2-397-S	Q8BZ03	Prkd2	0.582	down	0.0004	CAMK2G	CAMK/CAMK2/CAMK2G
Q8BZ03-397-S	-397-S	Prkd2-397-S	Q8BZ03	Prkd2	0.582	down	0.0004	PIM1	CAMK/PIM/PIM1
Q8BZ03-397-S	-397-S	Prkd2-397-S	Q8BZ03	Prkd2	0.582	down	0.0004	PRKD1	CAMK/PKD/PRKD1
Q8BZ03-397-S	-397-S	Prkd2-397-S	Q8BZ03	Prkd2	0.582	down	0.0004	CHEK2	CAMK/RAD53/CHEK2
Q8BZ03-397-S	-397-S	Prkd2-397-S	Q8BZ03	Prkd2	0.582	down	0.0004	SRPK1	CMGC/SRPK/SRPK1
Q8BZ03-397-S	-397-S	Prkd2-397-S	Q8BZ03	Prkd2	0.582	down	0.0004	PAKB	STE/STE20/PAKB
Q8BZ03-397-S	-397-S	Prkd2-397-S	Q8BZ03	Prkd2	0.582	down	0.0004	RIPK1	TKL/RIPK/RIPK1
Q8BZ03-397-S	-397-S	Prkd2-397-S	Q8BZ03	Prkd2	0.582	down	0.0004	AURKC	Other/Aur/AURKC
Q8BZ03-397-S	-397-S	Prkd2-397-S	Q8BZ03	Prkd2	0.582	down	0.0004	BUB1	Other/BUB/BUB1
Q8BZ03-397-S	-397-S	Prkd2-397-S	Q8BZ03	Prkd2	0.582	down	0.0004	TLK1	Other/TLK/TLK1
Q8BZ03-397-S	-397-S	Prkd2-397-S	Q8BZ03	Prkd2	0.582	down	0.0004	WNK1	Other/WNK/WNK1
Q8BZ03-397-S	-397-S	Prkd2-397-S	Q8BZ03	Prkd2	0.582	down	0.0004	LATS1	AGC/NDR/LATS/LATS1
Q8BZ03-397-S	-397-S	Prkd2-397-S	Q8BZ03	Prkd2	0.582	down	0.0004	LATS2	AGC/NDR/LATS/LATS2
Q8BZ03-397-S	-397-S	Prkd2-397-S	Q8BZ03	Prkd2	0.582	down	0.0004	STK38	AGC/NDR/NDR/STK38
Q8BZ03-397-S	-397-S	Prkd2-397-S	Q8BZ03	Prkd2	0.582	down	0.0004	PRKCB	AGC/PKC/PKCa/PRKCB
Q8BZ03-397-S	-397-S	Prkd2-397-S	Q8BZ03	Prkd2	0.582	down	0.0004	PRKCD	AGC/PKC/PKCd/PRKCD
Q8BZ03-397-S	-397-S	Prkd2-397-S	Q8BZ03	Prkd2	0.582	down	0.0004	PRKCQ	AGC/PKC/PKCd/PRKCQ
Q8BZ03-397-S	-397-S	Prkd2-397-S	Q8BZ03	Prkd2	0.582	down	0.0004	PRKCZ	AGC/PKC/PKCi/PRKCZ
Q8BZ03-397-S	-397-S	Prkd2-397-S	Q8BZ03	Prkd2	0.582	down	0.0004	RPS6KA5	AGC/RSK/MSK/RPS6KA5
Q8BZ03-397-S	-397-S	Prkd2-397-S	Q8BZ03	Prkd2	0.582	down	0.0004	RPS6KB2	AGC/RSK/RSKp70/RPS6KB2
Q8BZ03-397-S	-397-S	Prkd2-397-S	Q8BZ03	Prkd2	0.582	down	0.0004	RPS6KA3	AGC/RSK/RSKp90/RPS6KA3
Q8BZ03-397-S	-397-S	Prkd2-397-S	Q8BZ03	Prkd2	0.582	down	0.0004	PRKAA1	CAMK/CAMKL/AMPK/PRKAA1
Q8BZ03-397-S	-397-S	Prkd2-397-S	Q8BZ03	Prkd2	0.582	down	0.0004	BRSK1	CAMK/CAMKL/BRSK/BRSK1
Q8BZ03-397-S	-397-S	Prkd2-397-S	Q8BZ03	Prkd2	0.582	down	0.0004	CHEK1	CAMK/CAMKL/CHK1/CHEK1
Q8BZ03-397-S	-397-S	Prkd2-397-S	Q8BZ03	Prkd2	0.582	down	0.0004	SIK1	CAMK/CAMKL/QIK/SIK1
Q8BZ03-397-S	-397-S	Prkd2-397-S	Q8BZ03	Prkd2	0.582	down	0.0004	DAPK3	CAMK/DAPK/DAPK/DAPK3
Q8BZ03-397-S	-397-S	Prkd2-397-S	Q8BZ03	Prkd2	0.582	down	0.0004	MAPKAPK2	CAMK/MAPKAPK/MK2/MAPKAPK2
Q8BZ03-397-S	-397-S	Prkd2-397-S	Q8BZ03	Prkd2	0.582	down	0.0004	MAPKAPK3	CAMK/MAPKAPK/MK2/MAPKAPK3
Q8BZ03-397-S	-397-S	Prkd2-397-S	Q8BZ03	Prkd2	0.582	down	0.0004	MAPKAPK5	CAMK/MAPKAPK/MK5/MAPKAPK5
Q8BZ03-397-S	-397-S	Prkd2-397-S	Q8BZ03	Prkd2	0.582	down	0.0004	MKNK1	CAMK/MAPKAPK/MNK/MKNK1
Q8BZ03-397-S	-397-S	Prkd2-397-S	Q8BZ03	Prkd2	0.582	down	0.0004	DYRK2	CMGC/DYRK/DYRK2/DYRK2
Q8BZ03-397-S	-397-S	Prkd2-397-S	Q8BZ03	Prkd2	0.582	down	0.0004	OXSR1	STE/STE20/FRAY/OXSR1
Q8BZ03-397-S	-397-S	Prkd2-397-S	Q8BZ03	Prkd2	0.582	down	0.0004	PAK1	STE/STE20/PAKA/PAK1
Q8BZ03-397-S	-397-S	Prkd2-397-S	Q8BZ03	Prkd2	0.582	down	0.0004	PAK2	STE/STE20/PAKA/PAK2
Q8BZ03-397-S	-397-S	Prkd2-397-S	Q8BZ03	Prkd2	0.582	down	0.0004	PAK4	STE/STE20/PAKB/PAK4
Q8BZ03-397-S	-397-S	Prkd2-397-S	Q8BZ03	Prkd2	0.582	down	0.0004	MAP2K3	STE/STE7/MEK3/MAP2K3
Q8BZ03-397-S	-397-S	Prkd2-397-S	Q8BZ03	Prkd2	0.582	down	0.0004	MAP2K4	STE/STE7/MEK4/MAP2K4
Q8BZ03-397-S	-397-S	Prkd2-397-S	Q8BZ03	Prkd2	0.582	down	0.0004	TESK1	TKL/LISK/TESK/TESK1
Q8BZ03-397-S	-397-S	Prkd2-397-S	Q8BZ03	Prkd2	0.582	down	0.0004	BRAF	TKL/RAF/RAF/BRAF
E9Q6J5-1071-S	-1071-S	Bod1l-1071-S	E9Q6J5	Bod1l	0.583	down	0.0007	AKT1	AGC/Akt/AKT1
E9Q6J5-1071-S	-1071-S	Bod1l-1071-S	E9Q6J5	Bod1l	0.583	down	0.0007	AKT2	AGC/Akt/AKT2
E9Q6J5-1071-S	-1071-S	Bod1l-1071-S	E9Q6J5	Bod1l	0.583	down	0.0007	PKACA	AGC/PKA/PKACA
E9Q6J5-1071-S	-1071-S	Bod1l-1071-S	E9Q6J5	Bod1l	0.583	down	0.0007	PRKG1	AGC/PKG/PRKG1
E9Q6J5-1071-S	-1071-S	Bod1l-1071-S	E9Q6J5	Bod1l	0.583	down	0.0007	PRKG2	AGC/PKG/PRKG2
E9Q6J5-1071-S	-1071-S	Bod1l-1071-S	E9Q6J5	Bod1l	0.583	down	0.0007	SGK1	AGC/SGK/SGK1
E9Q6J5-1071-S	-1071-S	Bod1l-1071-S	E9Q6J5	Bod1l	0.583	down	0.0007	SGK3	AGC/SGK/SGK3
E9Q6J5-1071-S	-1071-S	Bod1l-1071-S	E9Q6J5	Bod1l	0.583	down	0.0007	CAMK1	CAMK/CAMK1/CAMK1
E9Q6J5-1071-S	-1071-S	Bod1l-1071-S	E9Q6J5	Bod1l	0.583	down	0.0007	CAMK4	CAMK/CAMK1/CAMK4
E9Q6J5-1071-S	-1071-S	Bod1l-1071-S	E9Q6J5	Bod1l	0.583	down	0.0007	CAMK2A	CAMK/CAMK2/CAMK2A
E9Q6J5-1071-S	-1071-S	Bod1l-1071-S	E9Q6J5	Bod1l	0.583	down	0.0007	CAMK2B	CAMK/CAMK2/CAMK2B
E9Q6J5-1071-S	-1071-S	Bod1l-1071-S	E9Q6J5	Bod1l	0.583	down	0.0007	CAMK2D	CAMK/CAMK2/CAMK2D
E9Q6J5-1071-S	-1071-S	Bod1l-1071-S	E9Q6J5	Bod1l	0.583	down	0.0007	CAMK2G	CAMK/CAMK2/CAMK2G
E9Q6J5-1071-S	-1071-S	Bod1l-1071-S	E9Q6J5	Bod1l	0.583	down	0.0007	PIM1	CAMK/PIM/PIM1
E9Q6J5-1071-S	-1071-S	Bod1l-1071-S	E9Q6J5	Bod1l	0.583	down	0.0007	PIM3	CAMK/PIM/PIM3
E9Q6J5-1071-S	-1071-S	Bod1l-1071-S	E9Q6J5	Bod1l	0.583	down	0.0007	PRKD1	CAMK/PKD/PRKD1
E9Q6J5-1071-S	-1071-S	Bod1l-1071-S	E9Q6J5	Bod1l	0.583	down	0.0007	PRKD2	CAMK/PKD/PRKD2
E9Q6J5-1071-S	-1071-S	Bod1l-1071-S	E9Q6J5	Bod1l	0.583	down	0.0007	TTBK2	CK1/TTBK/TTBK2
E9Q6J5-1071-S	-1071-S	Bod1l-1071-S	E9Q6J5	Bod1l	0.583	down	0.0007	CLK1	CMGC/CLK/CLK1
E9Q6J5-1071-S	-1071-S	Bod1l-1071-S	E9Q6J5	Bod1l	0.583	down	0.0007	MAK	CMGC/RCK/MAK
E9Q6J5-1071-S	-1071-S	Bod1l-1071-S	E9Q6J5	Bod1l	0.583	down	0.0007	SRPK1	CMGC/SRPK/SRPK1
E9Q6J5-1071-S	-1071-S	Bod1l-1071-S	E9Q6J5	Bod1l	0.583	down	0.0007	MAP3K8	STE/STE-Unique/MAP3K8
E9Q6J5-1071-S	-1071-S	Bod1l-1071-S	E9Q6J5	Bod1l	0.583	down	0.0007	PAKB	STE/STE20/PAKB
E9Q6J5-1071-S	-1071-S	Bod1l-1071-S	E9Q6J5	Bod1l	0.583	down	0.0007	RIPK2	TKL/RIPK/RIPK2
E9Q6J5-1071-S	-1071-S	Bod1l-1071-S	E9Q6J5	Bod1l	0.583	down	0.0007	BCR	Atypical/BCR/BCR
E9Q6J5-1071-S	-1071-S	Bod1l-1071-S	E9Q6J5	Bod1l	0.583	down	0.0007	AURKA	Other/Aur/AURKA
E9Q6J5-1071-S	-1071-S	Bod1l-1071-S	E9Q6J5	Bod1l	0.583	down	0.0007	AURKC	Other/Aur/AURKC
E9Q6J5-1071-S	-1071-S	Bod1l-1071-S	E9Q6J5	Bod1l	0.583	down	0.0007	BUB1	Other/BUB/BUB1
E9Q6J5-1071-S	-1071-S	Bod1l-1071-S	E9Q6J5	Bod1l	0.583	down	0.0007	IKBKB	Other/IKK/IKBKB
E9Q6J5-1071-S	-1071-S	Bod1l-1071-S	E9Q6J5	Bod1l	0.583	down	0.0007	TTK	Other/TTK/TTK
E9Q6J5-1071-S	-1071-S	Bod1l-1071-S	E9Q6J5	Bod1l	0.583	down	0.0007	WNK1	Other/WNK/WNK1
E9Q6J5-1071-S	-1071-S	Bod1l-1071-S	E9Q6J5	Bod1l	0.583	down	0.0007	DMPK	AGC/DMPK/GEK/DMPK
E9Q6J5-1071-S	-1071-S	Bod1l-1071-S	E9Q6J5	Bod1l	0.583	down	0.0007	ROCK1	AGC/DMPK/ROCK/ROCK1
E9Q6J5-1071-S	-1071-S	Bod1l-1071-S	E9Q6J5	Bod1l	0.583	down	0.0007	ROCK2	AGC/DMPK/ROCK/ROCK2
E9Q6J5-1071-S	-1071-S	Bod1l-1071-S	E9Q6J5	Bod1l	0.583	down	0.0007	LATS1	AGC/NDR/LATS/LATS1
E9Q6J5-1071-S	-1071-S	Bod1l-1071-S	E9Q6J5	Bod1l	0.583	down	0.0007	LATS2	AGC/NDR/LATS/LATS2
E9Q6J5-1071-S	-1071-S	Bod1l-1071-S	E9Q6J5	Bod1l	0.583	down	0.0007	STK38	AGC/NDR/NDR/STK38
E9Q6J5-1071-S	-1071-S	Bod1l-1071-S	E9Q6J5	Bod1l	0.583	down	0.0007	PRKCA	AGC/PKC/PKCa/PRKCA
E9Q6J5-1071-S	-1071-S	Bod1l-1071-S	E9Q6J5	Bod1l	0.583	down	0.0007	PRKCD	AGC/PKC/PKCd/PRKCD
E9Q6J5-1071-S	-1071-S	Bod1l-1071-S	E9Q6J5	Bod1l	0.583	down	0.0007	PRKCQ	AGC/PKC/PKCd/PRKCQ
E9Q6J5-1071-S	-1071-S	Bod1l-1071-S	E9Q6J5	Bod1l	0.583	down	0.0007	RPS6KA4	AGC/RSK/MSK/RPS6KA4
E9Q6J5-1071-S	-1071-S	Bod1l-1071-S	E9Q6J5	Bod1l	0.583	down	0.0007	RPS6KA5	AGC/RSK/MSK/RPS6KA5
E9Q6J5-1071-S	-1071-S	Bod1l-1071-S	E9Q6J5	Bod1l	0.583	down	0.0007	RPS6KB1	AGC/RSK/RSKp70/RPS6KB1
E9Q6J5-1071-S	-1071-S	Bod1l-1071-S	E9Q6J5	Bod1l	0.583	down	0.0007	RPS6KB2	AGC/RSK/RSKp70/RPS6KB2
E9Q6J5-1071-S	-1071-S	Bod1l-1071-S	E9Q6J5	Bod1l	0.583	down	0.0007	RPS6KA2	AGC/RSK/RSKp90/RPS6KA2
E9Q6J5-1071-S	-1071-S	Bod1l-1071-S	E9Q6J5	Bod1l	0.583	down	0.0007	RPS6KA3	AGC/RSK/RSKp90/RPS6KA3
E9Q6J5-1071-S	-1071-S	Bod1l-1071-S	E9Q6J5	Bod1l	0.583	down	0.0007	PRKAA2	CAMK/CAMKL/AMPK/PRKAA2
E9Q6J5-1071-S	-1071-S	Bod1l-1071-S	E9Q6J5	Bod1l	0.583	down	0.0007	MARK2	CAMK/CAMKL/MARK/MARK2
E9Q6J5-1071-S	-1071-S	Bod1l-1071-S	E9Q6J5	Bod1l	0.583	down	0.0007	NUAK1	CAMK/CAMKL/NuaK/NUAK1
E9Q6J5-1071-S	-1071-S	Bod1l-1071-S	E9Q6J5	Bod1l	0.583	down	0.0007	SIK1	CAMK/CAMKL/QIK/SIK1
E9Q6J5-1071-S	-1071-S	Bod1l-1071-S	E9Q6J5	Bod1l	0.583	down	0.0007	DAPK1	CAMK/DAPK/DAPK/DAPK1
E9Q6J5-1071-S	-1071-S	Bod1l-1071-S	E9Q6J5	Bod1l	0.583	down	0.0007	DAPK2	CAMK/DAPK/DAPK/DAPK2
E9Q6J5-1071-S	-1071-S	Bod1l-1071-S	E9Q6J5	Bod1l	0.583	down	0.0007	DAPK3	CAMK/DAPK/DAPK/DAPK3
E9Q6J5-1071-S	-1071-S	Bod1l-1071-S	E9Q6J5	Bod1l	0.583	down	0.0007	MAPKAPK2	CAMK/MAPKAPK/MK2/MAPKAPK2
E9Q6J5-1071-S	-1071-S	Bod1l-1071-S	E9Q6J5	Bod1l	0.583	down	0.0007	MAPKAPK3	CAMK/MAPKAPK/MK2/MAPKAPK3
E9Q6J5-1071-S	-1071-S	Bod1l-1071-S	E9Q6J5	Bod1l	0.583	down	0.0007	MAPKAPK5	CAMK/MAPKAPK/MK5/MAPKAPK5
E9Q6J5-1071-S	-1071-S	Bod1l-1071-S	E9Q6J5	Bod1l	0.583	down	0.0007	DYRK2	CMGC/DYRK/DYRK2/DYRK2
E9Q6J5-1071-S	-1071-S	Bod1l-1071-S	E9Q6J5	Bod1l	0.583	down	0.0007	DYRK3	CMGC/DYRK/DYRK2/DYRK3
E9Q6J5-1071-S	-1071-S	Bod1l-1071-S	E9Q6J5	Bod1l	0.583	down	0.0007	ICK	CMGC/RCK/MAK/ICK
E9Q6J5-1071-S	-1071-S	Bod1l-1071-S	E9Q6J5	Bod1l	0.583	down	0.0007	MAP3K1	STE/STE11/MEKK1/MAP3K1
E9Q6J5-1071-S	-1071-S	Bod1l-1071-S	E9Q6J5	Bod1l	0.583	down	0.0007	PAK4	STE/STE20/PAKB/PAK4
E9Q6J5-1071-S	-1071-S	Bod1l-1071-S	E9Q6J5	Bod1l	0.583	down	0.0007	PAK5	STE/STE20/PAKB/PAK5
E9Q6J5-1071-S	-1071-S	Bod1l-1071-S	E9Q6J5	Bod1l	0.583	down	0.0007	MAP3K11	TKL/MLK/MLK/MAP3K11
E9Q6J5-1071-S	-1071-S	Bod1l-1071-S	E9Q6J5	Bod1l	0.583	down	0.0007	MAP3K9	TKL/MLK/MLK/MAP3K9
E9Q6J5-1071-S	-1071-S	Bod1l-1071-S	E9Q6J5	Bod1l	0.583	down	0.0007	ARAF	TKL/RAF/RAF/ARAF
E9Q6J5-1071-S	-1071-S	Bod1l-1071-S	E9Q6J5	Bod1l	0.583	down	0.0007	TRPM7	Atypical/Alpha/ChaK/TRPM7
E9Q6J5-1071-S	-1071-S	Bod1l-1071-S	E9Q6J5	Bod1l	0.583	down	0.0007	PDK3	Atypical/PDHK/PDHK/PDK3
E9Q6J5-1071-S	-1071-S	Bod1l-1071-S	E9Q6J5	Bod1l	0.583	down	0.0007	BTK	Dual/TK/Tec/BTK
Q5PSV9-623-T	-623-T	Mdc1-623-T	Q5PSV9	Mdc1	0.584	down	0.0007	AKT2	AGC/Akt/AKT2
Q5PSV9-623-T	-623-T	Mdc1-623-T	Q5PSV9	Mdc1	0.584	down	0.0007	PDPK1	AGC/PDK1/PDPK1
Q5PSV9-623-T	-623-T	Mdc1-623-T	Q5PSV9	Mdc1	0.584	down	0.0007	SGK1	AGC/SGK/SGK1
Q5PSV9-623-T	-623-T	Mdc1-623-T	Q5PSV9	Mdc1	0.584	down	0.0007	PIM1	CAMK/PIM/PIM1
Q5PSV9-623-T	-623-T	Mdc1-623-T	Q5PSV9	Mdc1	0.584	down	0.0007	CDC2	CMGC/CDK/CDC2
Q5PSV9-623-T	-623-T	Mdc1-623-T	Q5PSV9	Mdc1	0.584	down	0.0007	CDK2	CMGC/CDK/CDK2
Q5PSV9-623-T	-623-T	Mdc1-623-T	Q5PSV9	Mdc1	0.584	down	0.0007	CLK2	CMGC/CLK/CLK2
Q5PSV9-623-T	-623-T	Mdc1-623-T	Q5PSV9	Mdc1	0.584	down	0.0007	GSK3B	CMGC/GSK/GSK3B
Q5PSV9-623-T	-623-T	Mdc1-623-T	Q5PSV9	Mdc1	0.584	down	0.0007	BUB1	Other/BUB/BUB1
Q5PSV9-623-T	-623-T	Mdc1-623-T	Q5PSV9	Mdc1	0.584	down	0.0007	TBK1	Other/IKK/TBK1
Q5PSV9-623-T	-623-T	Mdc1-623-T	Q5PSV9	Mdc1	0.584	down	0.0007	WNK2	Other/WNK/WNK2
Q5PSV9-623-T	-623-T	Mdc1-623-T	Q5PSV9	Mdc1	0.584	down	0.0007	STK38L	AGC/NDR/NDR/STK38L
Q5PSV9-623-T	-623-T	Mdc1-623-T	Q5PSV9	Mdc1	0.584	down	0.0007	PRKCI	AGC/PKC/PKCi/PRKCI
Q5PSV9-623-T	-623-T	Mdc1-623-T	Q5PSV9	Mdc1	0.584	down	0.0007	STK11	CAMK/CAMKL/LKB/STK11
Q5PSV9-623-T	-623-T	Mdc1-623-T	Q5PSV9	Mdc1	0.584	down	0.0007	CSNK1E	CK1/CK1/CK1-D/CSNK1E
Q5PSV9-623-T	-623-T	Mdc1-623-T	Q5PSV9	Mdc1	0.584	down	0.0007	CDK2	CMGC/CDK/CDK2/CDK2
Q5PSV9-623-T	-623-T	Mdc1-623-T	Q5PSV9	Mdc1	0.584	down	0.0007	CDK4	CMGC/CDK/CDK4/CDK4
Q5PSV9-623-T	-623-T	Mdc1-623-T	Q5PSV9	Mdc1	0.584	down	0.0007	CDK6	CMGC/CDK/CDK4/CDK6
Q5PSV9-623-T	-623-T	Mdc1-623-T	Q5PSV9	Mdc1	0.584	down	0.0007	CDK5	CMGC/CDK/CDK5/CDK5
Q5PSV9-623-T	-623-T	Mdc1-623-T	Q5PSV9	Mdc1	0.584	down	0.0007	CDK7	CMGC/CDK/CDK7/CDK7
Q5PSV9-623-T	-623-T	Mdc1-623-T	Q5PSV9	Mdc1	0.584	down	0.0007	CDK9	CMGC/CDK/CDK9/CDK9
Q5PSV9-623-T	-623-T	Mdc1-623-T	Q5PSV9	Mdc1	0.584	down	0.0007	CDK12	CMGC/CDK/CRK7/CDK12
Q5PSV9-623-T	-623-T	Mdc1-623-T	Q5PSV9	Mdc1	0.584	down	0.0007	HIPK1	CMGC/DYRK/HIPK/HIPK1
Q5PSV9-623-T	-623-T	Mdc1-623-T	Q5PSV9	Mdc1	0.584	down	0.0007	HIPK2	CMGC/DYRK/HIPK/HIPK2
Q5PSV9-623-T	-623-T	Mdc1-623-T	Q5PSV9	Mdc1	0.584	down	0.0007	HIPK3	CMGC/DYRK/HIPK/HIPK3
Q5PSV9-623-T	-623-T	Mdc1-623-T	Q5PSV9	Mdc1	0.584	down	0.0007	MAPK1	CMGC/MAPK/ERK1/MAPK1
Q5PSV9-623-T	-623-T	Mdc1-623-T	Q5PSV9	Mdc1	0.584	down	0.0007	MAPK3	CMGC/MAPK/ERK1/MAPK3
Q5PSV9-623-T	-623-T	Mdc1-623-T	Q5PSV9	Mdc1	0.584	down	0.0007	MAPK10	CMGC/MAPK/JNK/MAPK10
Q5PSV9-623-T	-623-T	Mdc1-623-T	Q5PSV9	Mdc1	0.584	down	0.0007	MAPK8	CMGC/MAPK/JNK/MAPK8
Q5PSV9-623-T	-623-T	Mdc1-623-T	Q5PSV9	Mdc1	0.584	down	0.0007	MAPK9	CMGC/MAPK/JNK/MAPK9
Q5PSV9-623-T	-623-T	Mdc1-623-T	Q5PSV9	Mdc1	0.584	down	0.0007	MAPK11	CMGC/MAPK/p38/MAPK11
Q5PSV9-623-T	-623-T	Mdc1-623-T	Q5PSV9	Mdc1	0.584	down	0.0007	MAPK12	CMGC/MAPK/p38/MAPK12
Q5PSV9-623-T	-623-T	Mdc1-623-T	Q5PSV9	Mdc1	0.584	down	0.0007	MAPK13	CMGC/MAPK/p38/MAPK13
Q5PSV9-623-T	-623-T	Mdc1-623-T	Q5PSV9	Mdc1	0.584	down	0.0007	MAPK14	CMGC/MAPK/p38/MAPK14
Q5PSV9-623-T	-623-T	Mdc1-623-T	Q5PSV9	Mdc1	0.584	down	0.0007	MAP3K3	STE/STE11/MEKK2/MAP3K3
Q5PSV9-623-T	-623-T	Mdc1-623-T	Q5PSV9	Mdc1	0.584	down	0.0007	OXSR1	STE/STE20/FRAY/OXSR1
Q5PSV9-623-T	-623-T	Mdc1-623-T	Q5PSV9	Mdc1	0.584	down	0.0007	MYO3A	STE/STE20/NinaC/MYO3A
Q5PSV9-623-T	-623-T	Mdc1-623-T	Q5PSV9	Mdc1	0.584	down	0.0007	MTOR	Atypical/PIKK/FRAP/MTOR
Q8VDD9-659-S	-659-S	Phip-659-S	Q8VDD9	Phip	0.585	down	0.0007	PRKG2	AGC/PKG/PRKG2
Q8VDD9-659-S	-659-S	Phip-659-S	Q8VDD9	Phip	0.585	down	0.0007	PRKD3	CAMK/PKD/PRKD3
Q8VDD9-659-S	-659-S	Phip-659-S	Q8VDD9	Phip	0.585	down	0.0007	AURKC	Other/Aur/AURKC
Q8VDD9-659-S	-659-S	Phip-659-S	Q8VDD9	Phip	0.585	down	0.0007	BUB1	Other/BUB/BUB1
Q8VDD9-659-S	-659-S	Phip-659-S	Q8VDD9	Phip	0.585	down	0.0007	TBK1	Other/IKK/TBK1
Q8VDD9-659-S	-659-S	Phip-659-S	Q8VDD9	Phip	0.585	down	0.0007	WNK1	Other/WNK/WNK1
Q8VDD9-659-S	-659-S	Phip-659-S	Q8VDD9	Phip	0.585	down	0.0007	CDC42BPA	AGC/DMPK/GEK/CDC42BPA
Q8VDD9-659-S	-659-S	Phip-659-S	Q8VDD9	Phip	0.585	down	0.0007	GRK2	AGC/GRK/BARK/GRK2
Q8VDD9-659-S	-659-S	Phip-659-S	Q8VDD9	Phip	0.585	down	0.0007	STK38L	AGC/NDR/NDR/STK38L
Q8VDD9-659-S	-659-S	Phip-659-S	Q8VDD9	Phip	0.585	down	0.0007	PRKCH	AGC/PKC/PKCh/PRKCH
Q8VDD9-659-S	-659-S	Phip-659-S	Q8VDD9	Phip	0.585	down	0.0007	RPS6KA5	AGC/RSK/MSK/RPS6KA5
Q8VDD9-659-S	-659-S	Phip-659-S	Q8VDD9	Phip	0.585	down	0.0007	RPS6KA3	AGC/RSK/RSKp90/RPS6KA3
Q8VDD9-659-S	-659-S	Phip-659-S	Q8VDD9	Phip	0.585	down	0.0007	MARK2	CAMK/CAMKL/MARK/MARK2
Q8VDD9-659-S	-659-S	Phip-659-S	Q8VDD9	Phip	0.585	down	0.0007	DYRK2	CMGC/DYRK/DYRK2/DYRK2
Q8VDD9-659-S	-659-S	Phip-659-S	Q8VDD9	Phip	0.585	down	0.0007	DYRK3	CMGC/DYRK/DYRK2/DYRK3
Q8VDD9-659-S	-659-S	Phip-659-S	Q8VDD9	Phip	0.585	down	0.0007	PAK1	STE/STE20/PAKA/PAK1
Q8VDD9-659-S	-659-S	Phip-659-S	Q8VDD9	Phip	0.585	down	0.0007	PAK4	STE/STE20/PAKB/PAK4
Q8VDD9-659-S	-659-S	Phip-659-S	Q8VDD9	Phip	0.585	down	0.0007	STK24	STE/STE20/YSK/STK24
Q8VDD9-659-S	-659-S	Phip-659-S	Q8VDD9	Phip	0.585	down	0.0007	CAMKK1	Other/CAMKK/CAMKK-Meta/CAMKK1
Q8VDD9-659-S	-659-S	Phip-659-S	Q8VDD9	Phip	0.585	down	0.0007	NEK2	Other/NEK/NEK2/NEK2
Q8VDD9-659-S	-659-S	Phip-659-S	Q8VDD9	Phip	0.585	down	0.0007	NEK6	Other/NEK/NEK6/NEK6
Q8VDD9-659-S	-659-S	Phip-659-S	Q8VDD9	Phip	0.585	down	0.0007	ULK1	Other/ULK/ULK/ULK1
Q8VDD9-659-S	-659-S	Phip-659-S	Q8VDD9	Phip	0.585	down	0.0007	LMTK2	Dual/TK/Lmr/LMTK2
O88466-431-S	-431-S	Znf106-431-S	O88466	Znf106	0.586	down	0	PNCK	CAMK/CAMK1/PNCK
O88466-431-S	-431-S	Znf106-431-S	O88466	Znf106	0.586	down	0	TTBK1	CK1/TTBK/TTBK1
O88466-431-S	-431-S	Znf106-431-S	O88466	Znf106	0.586	down	0	CDC2	CMGC/CDK/CDC2
O88466-431-S	-431-S	Znf106-431-S	O88466	Znf106	0.586	down	0	CDK2	CMGC/CDK/CDK2
O88466-431-S	-431-S	Znf106-431-S	O88466	Znf106	0.586	down	0	GSK3A	CMGC/GSK/GSK3A
O88466-431-S	-431-S	Znf106-431-S	O88466	Znf106	0.586	down	0	RIPK2	TKL/RIPK/RIPK2
O88466-431-S	-431-S	Znf106-431-S	O88466	Znf106	0.586	down	0	BUB1	Other/BUB/BUB1
O88466-431-S	-431-S	Znf106-431-S	O88466	Znf106	0.586	down	0	UHMK1	Other/KIS/UHMK1
O88466-431-S	-431-S	Znf106-431-S	O88466	Znf106	0.586	down	0	WNK1	Other/WNK/WNK1
O88466-431-S	-431-S	Znf106-431-S	O88466	Znf106	0.586	down	0	GRK1	AGC/GRK/GRK/GRK1
O88466-431-S	-431-S	Znf106-431-S	O88466	Znf106	0.586	down	0	MARK1	CAMK/CAMKL/MARK/MARK1
O88466-431-S	-431-S	Znf106-431-S	O88466	Znf106	0.586	down	0	CDK2	CMGC/CDK/CDK2/CDK2
O88466-431-S	-431-S	Znf106-431-S	O88466	Znf106	0.586	down	0	CDK4	CMGC/CDK/CDK4/CDK4
O88466-431-S	-431-S	Znf106-431-S	O88466	Znf106	0.586	down	0	CDK6	CMGC/CDK/CDK4/CDK6
O88466-431-S	-431-S	Znf106-431-S	O88466	Znf106	0.586	down	0	CDK5	CMGC/CDK/CDK5/CDK5
O88466-431-S	-431-S	Znf106-431-S	O88466	Znf106	0.586	down	0	CDK7	CMGC/CDK/CDK7/CDK7
O88466-431-S	-431-S	Znf106-431-S	O88466	Znf106	0.586	down	0	CDK19	CMGC/CDK/CDK8/CDK19
O88466-431-S	-431-S	Znf106-431-S	O88466	Znf106	0.586	down	0	CDK8	CMGC/CDK/CDK8/CDK8
O88466-431-S	-431-S	Znf106-431-S	O88466	Znf106	0.586	down	0	CDK9	CMGC/CDK/CDK9/CDK9
O88466-431-S	-431-S	Znf106-431-S	O88466	Znf106	0.586	down	0	CDK12	CMGC/CDK/CRK7/CDK12
O88466-431-S	-431-S	Znf106-431-S	O88466	Znf106	0.586	down	0	DYRK1A	CMGC/DYRK/DYRK1/DYRK1A
O88466-431-S	-431-S	Znf106-431-S	O88466	Znf106	0.586	down	0	DYRK1B	CMGC/DYRK/DYRK1/DYRK1B
O88466-431-S	-431-S	Znf106-431-S	O88466	Znf106	0.586	down	0	DYRK2	CMGC/DYRK/DYRK2/DYRK2
O88466-431-S	-431-S	Znf106-431-S	O88466	Znf106	0.586	down	0	HIPK3	CMGC/DYRK/HIPK/HIPK3
O88466-431-S	-431-S	Znf106-431-S	O88466	Znf106	0.586	down	0	MAPK1	CMGC/MAPK/ERK1/MAPK1
O88466-431-S	-431-S	Znf106-431-S	O88466	Znf106	0.586	down	0	MAPK3	CMGC/MAPK/ERK1/MAPK3
O88466-431-S	-431-S	Znf106-431-S	O88466	Znf106	0.586	down	0	MAPK7	CMGC/MAPK/ERK5/MAPK7
O88466-431-S	-431-S	Znf106-431-S	O88466	Znf106	0.586	down	0	MAPK10	CMGC/MAPK/JNK/MAPK10
O88466-431-S	-431-S	Znf106-431-S	O88466	Znf106	0.586	down	0	MAPK8	CMGC/MAPK/JNK/MAPK8
O88466-431-S	-431-S	Znf106-431-S	O88466	Znf106	0.586	down	0	MAPK9	CMGC/MAPK/JNK/MAPK9
O88466-431-S	-431-S	Znf106-431-S	O88466	Znf106	0.586	down	0	MAPK11	CMGC/MAPK/p38/MAPK11
O88466-431-S	-431-S	Znf106-431-S	O88466	Znf106	0.586	down	0	MAPK12	CMGC/MAPK/p38/MAPK12
O88466-431-S	-431-S	Znf106-431-S	O88466	Znf106	0.586	down	0	MAPK13	CMGC/MAPK/p38/MAPK13
O88466-431-S	-431-S	Znf106-431-S	O88466	Znf106	0.586	down	0	MAPK14	CMGC/MAPK/p38/MAPK14
O88466-431-S	-431-S	Znf106-431-S	O88466	Znf106	0.586	down	0	MAP3K1	STE/STE11/MEKK1/MAP3K1
O88466-431-S	-431-S	Znf106-431-S	O88466	Znf106	0.586	down	0	PRKDC	Atypical/PIKK/DNAPK/PRKDC
O88466-431-S	-431-S	Znf106-431-S	O88466	Znf106	0.586	down	0	MTOR	Atypical/PIKK/FRAP/MTOR
O88466-431-S	-431-S	Znf106-431-S	O88466	Znf106	0.586	down	0	STK16	Other/NAK/MPSK/STK16
O88466-431-S	-431-S	Znf106-431-S	O88466	Znf106	0.586	down	0	NEK6	Other/NEK/NEK6/NEK6
O88466-431-S	-431-S	Znf106-431-S	O88466	Znf106	0.586	down	0	ULK3	Other/ULK/ULK/ULK3
Q62261-2315-S	-2315-S	Sptbn1-2315-S	Q62261	Sptbn1	0.587	down	0.0036	TTBK1	CK1/TTBK/TTBK1
Q62261-2315-S	-2315-S	Sptbn1-2315-S	Q62261	Sptbn1	0.587	down	0.0036	CLK1	CMGC/CLK/CLK1
Q62261-2315-S	-2315-S	Sptbn1-2315-S	Q62261	Sptbn1	0.587	down	0.0036	RIPK2	TKL/RIPK/RIPK2
Q62261-2315-S	-2315-S	Sptbn1-2315-S	Q62261	Sptbn1	0.587	down	0.0036	BUB1	Other/BUB/BUB1
Q62261-2315-S	-2315-S	Sptbn1-2315-S	Q62261	Sptbn1	0.587	down	0.0036	IKBKB	Other/IKK/IKBKB
Q62261-2315-S	-2315-S	Sptbn1-2315-S	Q62261	Sptbn1	0.587	down	0.0036	WNK1	Other/WNK/WNK1
Q62261-2315-S	-2315-S	Sptbn1-2315-S	Q62261	Sptbn1	0.587	down	0.0036	GRK1	AGC/GRK/GRK/GRK1
Q62261-2315-S	-2315-S	Sptbn1-2315-S	Q62261	Sptbn1	0.587	down	0.0036	GRK6	AGC/GRK/GRK/GRK6
Q62261-2315-S	-2315-S	Sptbn1-2315-S	Q62261	Sptbn1	0.587	down	0.0036	LATS1	AGC/NDR/LATS/LATS1
Q62261-2315-S	-2315-S	Sptbn1-2315-S	Q62261	Sptbn1	0.587	down	0.0036	LATS2	AGC/NDR/LATS/LATS2
Q62261-2315-S	-2315-S	Sptbn1-2315-S	Q62261	Sptbn1	0.587	down	0.0036	STK38	AGC/NDR/NDR/STK38
Q62261-2315-S	-2315-S	Sptbn1-2315-S	Q62261	Sptbn1	0.587	down	0.0036	STK38L	AGC/NDR/NDR/STK38L
Q62261-2315-S	-2315-S	Sptbn1-2315-S	Q62261	Sptbn1	0.587	down	0.0036	RPS6KB1	AGC/RSK/RSKp70/RPS6KB1
Q62261-2315-S	-2315-S	Sptbn1-2315-S	Q62261	Sptbn1	0.587	down	0.0036	SIK2	CAMK/CAMKL/QIK/SIK2
Q62261-2315-S	-2315-S	Sptbn1-2315-S	Q62261	Sptbn1	0.587	down	0.0036	MAPKAPK2	CAMK/MAPKAPK/MK2/MAPKAPK2
Q62261-2315-S	-2315-S	Sptbn1-2315-S	Q62261	Sptbn1	0.587	down	0.0036	MAPKAPK3	CAMK/MAPKAPK/MK2/MAPKAPK3
Q62261-2315-S	-2315-S	Sptbn1-2315-S	Q62261	Sptbn1	0.587	down	0.0036	CSNK1E	CK1/CK1/CK1-D/CSNK1E
Q62261-2315-S	-2315-S	Sptbn1-2315-S	Q62261	Sptbn1	0.587	down	0.0036	CSNK1G2	CK1/CK1/CK1-G/CSNK1G2
Q62261-2315-S	-2315-S	Sptbn1-2315-S	Q62261	Sptbn1	0.587	down	0.0036	MAP4K1	STE/STE20/KHS/MAP4K1
Q62261-2315-S	-2315-S	Sptbn1-2315-S	Q62261	Sptbn1	0.587	down	0.0036	MAP2K4	STE/STE7/MEK4/MAP2K4
Q62261-2315-S	-2315-S	Sptbn1-2315-S	Q62261	Sptbn1	0.587	down	0.0036	BCKDK	Atypical/PDHK/BCKDK/BCKDK
Q62261-2315-S	-2315-S	Sptbn1-2315-S	Q62261	Sptbn1	0.587	down	0.0036	NEK9	Other/NEK/NEK9/NEK9
Q62261-2315-S	-2315-S	Sptbn1-2315-S	Q62261	Sptbn1	0.587	down	0.0036	PLK4	Other/PLK/SAK/PLK4
Q8CGC6-97-S	-97-S	Rbm28-97-S	Q8CGC6	Rbm28	0.588	down	0.0004	PDPK1	AGC/PDK1/PDPK1
Q8CGC6-97-S	-97-S	Rbm28-97-S	Q8CGC6	Rbm28	0.588	down	0.0004	PRKACB	AGC/PKA/PRKACB
Q8CGC6-97-S	-97-S	Rbm28-97-S	Q8CGC6	Rbm28	0.588	down	0.0004	CAMK2B	CAMK/CAMK2/CAMK2B
Q8CGC6-97-S	-97-S	Rbm28-97-S	Q8CGC6	Rbm28	0.588	down	0.0004	CASK	CAMK/CASK/CASK
Q8CGC6-97-S	-97-S	Rbm28-97-S	Q8CGC6	Rbm28	0.588	down	0.0004	MYLK2	CAMK/MLCK/MYLK2
Q8CGC6-97-S	-97-S	Rbm28-97-S	Q8CGC6	Rbm28	0.588	down	0.0004	CCRK	CMGC/CDK/CCRK
Q8CGC6-97-S	-97-S	Rbm28-97-S	Q8CGC6	Rbm28	0.588	down	0.0004	CDC2	CMGC/CDK/CDC2
Q8CGC6-97-S	-97-S	Rbm28-97-S	Q8CGC6	Rbm28	0.588	down	0.0004	CDK2	CMGC/CDK/CDK2
Q8CGC6-97-S	-97-S	Rbm28-97-S	Q8CGC6	Rbm28	0.588	down	0.0004	GSK3A	CMGC/GSK/GSK3A
Q8CGC6-97-S	-97-S	Rbm28-97-S	Q8CGC6	Rbm28	0.588	down	0.0004	GSK3B	CMGC/GSK/GSK3B
Q8CGC6-97-S	-97-S	Rbm28-97-S	Q8CGC6	Rbm28	0.588	down	0.0004	SRPK1	CMGC/SRPK/SRPK1
Q8CGC6-97-S	-97-S	Rbm28-97-S	Q8CGC6	Rbm28	0.588	down	0.0004	MAP3K14	STE/STE-Unique/MAP3K14
Q8CGC6-97-S	-97-S	Rbm28-97-S	Q8CGC6	Rbm28	0.588	down	0.0004	IRAK4	TKL/IRAK/IRAK4
Q8CGC6-97-S	-97-S	Rbm28-97-S	Q8CGC6	Rbm28	0.588	down	0.0004	BUB1	Other/BUB/BUB1
Q8CGC6-97-S	-97-S	Rbm28-97-S	Q8CGC6	Rbm28	0.588	down	0.0004	CDC7	Other/CDC7/CDC7
Q8CGC6-97-S	-97-S	Rbm28-97-S	Q8CGC6	Rbm28	0.588	down	0.0004	IKBKB	Other/IKK/IKBKB
Q8CGC6-97-S	-97-S	Rbm28-97-S	Q8CGC6	Rbm28	0.588	down	0.0004	IKBKE	Other/IKK/IKBKE
Q8CGC6-97-S	-97-S	Rbm28-97-S	Q8CGC6	Rbm28	0.588	down	0.0004	UHMK1	Other/KIS/UHMK1
Q8CGC6-97-S	-97-S	Rbm28-97-S	Q8CGC6	Rbm28	0.588	down	0.0004	TTK	Other/TTK/TTK
Q8CGC6-97-S	-97-S	Rbm28-97-S	Q8CGC6	Rbm28	0.588	down	0.0004	WNK1	Other/WNK/WNK1
Q8CGC6-97-S	-97-S	Rbm28-97-S	Q8CGC6	Rbm28	0.588	down	0.0004	CIT	AGC/DMPK/CRIK/CIT
Q8CGC6-97-S	-97-S	Rbm28-97-S	Q8CGC6	Rbm28	0.588	down	0.0004	CDC42BPA	AGC/DMPK/GEK/CDC42BPA
Q8CGC6-97-S	-97-S	Rbm28-97-S	Q8CGC6	Rbm28	0.588	down	0.0004	GRK2	AGC/GRK/BARK/GRK2
Q8CGC6-97-S	-97-S	Rbm28-97-S	Q8CGC6	Rbm28	0.588	down	0.0004	GRK6	AGC/GRK/GRK/GRK6
Q8CGC6-97-S	-97-S	Rbm28-97-S	Q8CGC6	Rbm28	0.588	down	0.0004	PRKCA	AGC/PKC/PKCa/PRKCA
Q8CGC6-97-S	-97-S	Rbm28-97-S	Q8CGC6	Rbm28	0.588	down	0.0004	PRKCD	AGC/PKC/PKCd/PRKCD
Q8CGC6-97-S	-97-S	Rbm28-97-S	Q8CGC6	Rbm28	0.588	down	0.0004	MARK3	CAMK/CAMKL/MARK/MARK3
Q8CGC6-97-S	-97-S	Rbm28-97-S	Q8CGC6	Rbm28	0.588	down	0.0004	CDK20	CMGC/CDK/CCRK/CDK20
Q8CGC6-97-S	-97-S	Rbm28-97-S	Q8CGC6	Rbm28	0.588	down	0.0004	CDK2	CMGC/CDK/CDK2/CDK2
Q8CGC6-97-S	-97-S	Rbm28-97-S	Q8CGC6	Rbm28	0.588	down	0.0004	CDK4	CMGC/CDK/CDK4/CDK4
Q8CGC6-97-S	-97-S	Rbm28-97-S	Q8CGC6	Rbm28	0.588	down	0.0004	CDK6	CMGC/CDK/CDK4/CDK6
Q8CGC6-97-S	-97-S	Rbm28-97-S	Q8CGC6	Rbm28	0.588	down	0.0004	CDK5	CMGC/CDK/CDK5/CDK5
Q8CGC6-97-S	-97-S	Rbm28-97-S	Q8CGC6	Rbm28	0.588	down	0.0004	CDK8	CMGC/CDK/CDK8/CDK8
Q8CGC6-97-S	-97-S	Rbm28-97-S	Q8CGC6	Rbm28	0.588	down	0.0004	CDK9	CMGC/CDK/CDK9/CDK9
Q8CGC6-97-S	-97-S	Rbm28-97-S	Q8CGC6	Rbm28	0.588	down	0.0004	CDK12	CMGC/CDK/CRK7/CDK12
Q8CGC6-97-S	-97-S	Rbm28-97-S	Q8CGC6	Rbm28	0.588	down	0.0004	DYRK1B	CMGC/DYRK/DYRK1/DYRK1B
Q8CGC6-97-S	-97-S	Rbm28-97-S	Q8CGC6	Rbm28	0.588	down	0.0004	DYRK2	CMGC/DYRK/DYRK2/DYRK2
Q8CGC6-97-S	-97-S	Rbm28-97-S	Q8CGC6	Rbm28	0.588	down	0.0004	HIPK1	CMGC/DYRK/HIPK/HIPK1
Q8CGC6-97-S	-97-S	Rbm28-97-S	Q8CGC6	Rbm28	0.588	down	0.0004	HIPK3	CMGC/DYRK/HIPK/HIPK3
Q8CGC6-97-S	-97-S	Rbm28-97-S	Q8CGC6	Rbm28	0.588	down	0.0004	MAPK1	CMGC/MAPK/ERK1/MAPK1
Q8CGC6-97-S	-97-S	Rbm28-97-S	Q8CGC6	Rbm28	0.588	down	0.0004	MAPK3	CMGC/MAPK/ERK1/MAPK3
Q8CGC6-97-S	-97-S	Rbm28-97-S	Q8CGC6	Rbm28	0.588	down	0.0004	MAPK10	CMGC/MAPK/JNK/MAPK10
Q8CGC6-97-S	-97-S	Rbm28-97-S	Q8CGC6	Rbm28	0.588	down	0.0004	MAPK8	CMGC/MAPK/JNK/MAPK8
Q8CGC6-97-S	-97-S	Rbm28-97-S	Q8CGC6	Rbm28	0.588	down	0.0004	MAPK9	CMGC/MAPK/JNK/MAPK9
Q8CGC6-97-S	-97-S	Rbm28-97-S	Q8CGC6	Rbm28	0.588	down	0.0004	NLK	CMGC/MAPK/nmo/NLK
Q8CGC6-97-S	-97-S	Rbm28-97-S	Q8CGC6	Rbm28	0.588	down	0.0004	MAPK13	CMGC/MAPK/p38/MAPK13
Q8CGC6-97-S	-97-S	Rbm28-97-S	Q8CGC6	Rbm28	0.588	down	0.0004	MAPK14	CMGC/MAPK/p38/MAPK14
Q8CGC6-97-S	-97-S	Rbm28-97-S	Q8CGC6	Rbm28	0.588	down	0.0004	MAP2K3	STE/STE7/MEK3/MAP2K3
Q8CGC6-97-S	-97-S	Rbm28-97-S	Q8CGC6	Rbm28	0.588	down	0.0004	ILK	TKL/MLK/ILK/ILK
Q8CGC6-97-S	-97-S	Rbm28-97-S	Q8CGC6	Rbm28	0.588	down	0.0004	MAP3K12	TKL/MLK/LZK/MAP3K12
Q8CGC6-97-S	-97-S	Rbm28-97-S	Q8CGC6	Rbm28	0.588	down	0.0004	BRAF	TKL/RAF/RAF/BRAF
Q8CGC6-97-S	-97-S	Rbm28-97-S	Q8CGC6	Rbm28	0.588	down	0.0004	ACVRL1	TKL/STKR/STKR1/ACVRL1
Q8CGC6-97-S	-97-S	Rbm28-97-S	Q8CGC6	Rbm28	0.588	down	0.0004	EEF2K	Atypical/Alpha/eEF2K/EEF2K
Q8CGC6-97-S	-97-S	Rbm28-97-S	Q8CGC6	Rbm28	0.588	down	0.0004	ATR	Atypical/PIKK/ATR/ATR
Q8CGC6-97-S	-97-S	Rbm28-97-S	Q8CGC6	Rbm28	0.588	down	0.0004	PRKDC	Atypical/PIKK/DNAPK/PRKDC
Q8CGC6-97-S	-97-S	Rbm28-97-S	Q8CGC6	Rbm28	0.588	down	0.0004	CAMKK2	Other/CAMKK/CAMKK-Meta/CAMKK2
Q8CGC6-97-S	-97-S	Rbm28-97-S	Q8CGC6	Rbm28	0.588	down	0.0004	STK16	Other/NAK/MPSK/STK16
Q8CGC6-97-S	-97-S	Rbm28-97-S	Q8CGC6	Rbm28	0.588	down	0.0004	PLK2	Other/PLK/PLK2/PLK2
Q8CGC6-97-S	-97-S	Rbm28-97-S	Q8CGC6	Rbm28	0.588	down	0.0004	BTK	Dual/TK/Tec/BTK
Q6P1G2-751-S	-751-S	Kdm2b-751-S	Q6P1G2	Kdm2b	0.588	down	0.0028	AKT1	AGC/Akt/AKT1
Q6P1G2-751-S	-751-S	Kdm2b-751-S	Q6P1G2	Kdm2b	0.588	down	0.0028	AKT3	AGC/Akt/AKT3
Q6P1G2-751-S	-751-S	Kdm2b-751-S	Q6P1G2	Kdm2b	0.588	down	0.0028	PKACA	AGC/PKA/PKACA
Q6P1G2-751-S	-751-S	Kdm2b-751-S	Q6P1G2	Kdm2b	0.588	down	0.0028	PRKACB	AGC/PKA/PRKACB
Q6P1G2-751-S	-751-S	Kdm2b-751-S	Q6P1G2	Kdm2b	0.588	down	0.0028	PRKG1	AGC/PKG/PRKG1
Q6P1G2-751-S	-751-S	Kdm2b-751-S	Q6P1G2	Kdm2b	0.588	down	0.0028	PRKG2	AGC/PKG/PRKG2
Q6P1G2-751-S	-751-S	Kdm2b-751-S	Q6P1G2	Kdm2b	0.588	down	0.0028	SGK1	AGC/SGK/SGK1
Q6P1G2-751-S	-751-S	Kdm2b-751-S	Q6P1G2	Kdm2b	0.588	down	0.0028	SGK3	AGC/SGK/SGK3
Q6P1G2-751-S	-751-S	Kdm2b-751-S	Q6P1G2	Kdm2b	0.588	down	0.0028	CAMK1	CAMK/CAMK1/CAMK1
Q6P1G2-751-S	-751-S	Kdm2b-751-S	Q6P1G2	Kdm2b	0.588	down	0.0028	CAMK4	CAMK/CAMK1/CAMK4
Q6P1G2-751-S	-751-S	Kdm2b-751-S	Q6P1G2	Kdm2b	0.588	down	0.0028	CAMK2A	CAMK/CAMK2/CAMK2A
Q6P1G2-751-S	-751-S	Kdm2b-751-S	Q6P1G2	Kdm2b	0.588	down	0.0028	CAMK2G	CAMK/CAMK2/CAMK2G
Q6P1G2-751-S	-751-S	Kdm2b-751-S	Q6P1G2	Kdm2b	0.588	down	0.0028	PIM1	CAMK/PIM/PIM1
Q6P1G2-751-S	-751-S	Kdm2b-751-S	Q6P1G2	Kdm2b	0.588	down	0.0028	PRKD1	CAMK/PKD/PRKD1
[truncated: 154,516 more rows]
