# Supplementary material for: Proteome and Phosphoproteome Analyses Reveal the Kinase Regulatory Network Involved in Glycogen Synthesis Kinase 3β
Source: Front Genet. 2021 Apr 7;12:657140. doi: 10.3389/fgene.2021.657140 (PMC8059835; doi:10.3389/fgene.2021.657140)
Supplement: Supplementary file 4 [file Table_3.XLSX]

## Sheet: Sheet1
site		genename	site-uniprotID	genename	ratio	up/down	pvalue	kinase	Predictor
P43277-147-T	-147-T	H1-3-147-T	P43277	H1-3	0.486	down	0.0001	GSK3B	CMGC/GSK/GSK3B
Q99K43-478-T	-478-T	Prc1-478-T	Q99K43	Prc1	0.493	down	0.0001	GSK3B	CMGC/GSK/GSK3B
Q9JM96-154-S	-154-S	Cdc42ep4-154-S	Q9JM96	Cdc42ep4	0.508	down	0.0009	GSK3B	CMGC/GSK/GSK3B
P14873-2068-S	-2068-S	Map1b-2068-S	P14873	Map1b	0.509	down	0.0001	GSK3B	CMGC/GSK/GSK3B
Q5PSV9-1128-S	-1128-S	Mdc1-1128-S	Q5PSV9	Mdc1	0.513	down	0.0003	GSK3B	CMGC/GSK/GSK3B
E9PVX6-2333-S	-2333-S	Mki67-2333-S	E9PVX6	Mki67	0.522	down	0.0019	GSK3B	CMGC/GSK/GSK3B
Q9EP97-301-S	-301-S	Senp3-301-S	Q9EP97	Senp3	0.53	down	0.0017	GSK3B	CMGC/GSK/GSK3B
P30999-310-T	-310-T	Ctnnd1-310-T	P30999	Ctnnd1	0.531	down	0.0011	GSK3B	CMGC/GSK/GSK3B
Q8BKT3-66-S	-66-S	Gcfc2-66-S	Q8BKT3	Gcfc2	0.538	down	0.0008	GSK3B	CMGC/GSK/GSK3B
Q8BY02-429-S	-429-S	Nkrf-429-S	Q8BY02	Nkrf	0.548	down	0.001	GSK3B	CMGC/GSK/GSK3B
Q8CI08-354-S	-354-S	Slain2-354-S	Q8CI08	Slain2	0.55	down	0.0007	GSK3B	CMGC/GSK/GSK3B
Q8VCS6-50-S	-50-S	Med9-50-S	Q8VCS6	Med9	0.551	down	0.002	GSK3B	CMGC/GSK/GSK3B
Q6ZQ03-472-S	-472-S	Fnbp4-472-S	Q6ZQ03	Fnbp4	0.554	down	0.0007	GSK3B	CMGC/GSK/GSK3B
Q6NV83-974-S	-974-S	U2surp-974-S	Q6NV83	U2surp	0.575	down	0.0004	GSK3B	CMGC/GSK/GSK3B
Q8CBW3-225-S	-225-S	Abi1-225-S	Q8CBW3	Abi1	0.581	down	0.0018	GSK3B	CMGC/GSK/GSK3B
Q5PSV9-623-T	-623-T	Mdc1-623-T	Q5PSV9	Mdc1	0.584	down	0.0007	GSK3B	CMGC/GSK/GSK3B
Q8CGC6-97-S	-97-S	Rbm28-97-S	Q8CGC6	Rbm28	0.588	down	0.0004	GSK3B	CMGC/GSK/GSK3B
Q3UPF5-553-S	-553-S	Zc3hav1-553-S	Q3UPF5	Zc3hav1	0.591	down	0.0001	GSK3B	CMGC/GSK/GSK3B
O08553-509-T	-509-T	Dpysl2-509-T	O08553	Dpysl2	0.592	down	0.0002	GSK3B	CMGC/GSK/GSK3B
P62821-195-T	-195-T	Rab1A-195-T	P62821	Rab1A	0.595	down	0.0004	GSK3B	CMGC/GSK/GSK3B
P43274-187-S	-187-S	H1-4-187-S	P43274	H1-4	0.599	down	0.0011	GSK3B	CMGC/GSK/GSK3B
Q99P69-247-S	-247-S	Nuf2-247-S	Q99P69	Nuf2	0.605	down	0.0002	GSK3B	CMGC/GSK/GSK3B
Q6PDL0-391-S	-391-S	Dync1li2-391-S	Q6PDL0	Dync1li2	0.609	down	0.0001	GSK3B	CMGC/GSK/GSK3B
A6PWY4-195-S	-195-S	Wdr76-195-S	A6PWY4	Wdr76	0.612	down	0.002	GSK3B	CMGC/GSK/GSK3B
Q9DBZ9-159-S	-159-S	Syde1-159-S	Q9DBZ9	Syde1	0.612	down	0.0046	GSK3B	CMGC/GSK/GSK3B
Q8BRT1-465-S	-465-S	Clasp2-465-S	Q8BRT1	Clasp2	0.615	down	0.0003	GSK3B	CMGC/GSK/GSK3B
Q3TN34-172-S	-172-S	Micall2-172-S	Q3TN34	Micall2	0.615	down	0.0004	GSK3B	CMGC/GSK/GSK3B
Q9WU62-218-S	-218-S	Incenp-218-S	Q9WU62	Incenp	0.617	down	0.0006	GSK3B	CMGC/GSK/GSK3B
Q5I1X5-120-S	-120-S	Ppp1r13l-120-S	Q5I1X5	Ppp1r13l	0.617	down	0.0016	GSK3B	CMGC/GSK/GSK3B
Q91Z96-685-S	-685-S	Bmp2k-685-S	Q91Z96	Bmp2k	0.622	down	0.001	GSK3B	CMGC/GSK/GSK3B
Q8BTI8-1097-S	-1097-S	Srrm2-1097-S	Q8BTI8	Srrm2	0.624	down	0.0001	GSK3B	CMGC/GSK/GSK3B
P23198-93-S	-93-S	Cbx3-93-S	P23198	Cbx3	0.624	down	0.0002	GSK3B	CMGC/GSK/GSK3B
Q7TSH6-1075-S	-1075-S	Scaf4-1075-S	Q7TSH6	Scaf4	0.626	down	0.0036	GSK3B	CMGC/GSK/GSK3B
Q8K2H1-135-S	-135-S	Pphln1-135-S	Q8K2H1	Pphln1	0.63	down	0	GSK3B	CMGC/GSK/GSK3B
B1AY10-147-S	-147-S	Nfx1-147-S	B1AY10	Nfx1	0.632	down	0.0084	GSK3B	CMGC/GSK/GSK3B
P06537-159-T	-159-T	Nr3c1-159-T	P06537	Nr3c1	0.635	down	0.0002	GSK3B	CMGC/GSK/GSK3B
Q8K389-1816-S	-1816-S	Cdk5rap2-1816-S	Q8K389	Cdk5rap2	0.636	down	0.0041	GSK3B	CMGC/GSK/GSK3B
O08784-803-T	-803-T	Tcof1-803-T	O08784	Tcof1	0.638	down	0.0008	GSK3B	CMGC/GSK/GSK3B
Q9CSN1-518-S	-518-S	Snw1-518-S	Q9CSN1	Snw1	0.639	down	0.002	GSK3B	CMGC/GSK/GSK3B
Q9ET54-1129-S	-1129-S	Palld-1129-S	Q9ET54	Palld	0.639	down	0.0046	GSK3B	CMGC/GSK/GSK3B
Q9CWK3-196-S	-196-S	Cd2bp2-196-S	Q9CWK3	Cd2bp2	0.644	down	0.0042	GSK3B	CMGC/GSK/GSK3B
O88477-181-S	-181-S	Igf2bp1-181-S	O88477	Igf2bp1	0.645	down	0.0013	GSK3B	CMGC/GSK/GSK3B
Q76LS9-440-S	-440-S	Mindy1-440-S	Q76LS9	Mindy1	0.646	down	0.0166	GSK3B	CMGC/GSK/GSK3B
Q8BTI8-1774-S	-1774-S	Srrm2-1774-S	Q8BTI8	Srrm2	0.652	down	0.0003	GSK3B	CMGC/GSK/GSK3B
Q8BQ30-212-S	-212-S	Ppp1r18-212-S	Q8BQ30	Ppp1r18	0.653	down	0.0007	GSK3B	CMGC/GSK/GSK3B
Q6PDH0-491-S	-491-S	Phldb1-491-S	Q6PDH0	Phldb1	0.657	down	0.0017	GSK3B	CMGC/GSK/GSK3B
Q9JJ66-59-T	-59-T	Cdc20-59-T	Q9JJ66	Cdc20	0.657	down	0.0053	GSK3B	CMGC/GSK/GSK3B
Q80U72-1599-S	-1599-S	Scrib-1599-S	Q80U72	Scrib	0.66	down	0.0009	GSK3B	CMGC/GSK/GSK3B
Q9DCE5-361-S	-361-S	Pak1ip1-361-S	Q9DCE5	Pak1ip1	0.66	down	0.0009	GSK3B	CMGC/GSK/GSK3B
P97868-1705-S	-1705-S	Rbbp6-1705-S	P97868	Rbbp6	0.663	down	0.0054	GSK3B	CMGC/GSK/GSK3B
E9Q5K9-146-S	-146-S	Ythdc1-146-S	E9Q5K9	Ythdc1	0.665	down	0.0023	GSK3B	CMGC/GSK/GSK3B
Q569Z6-532-S	-532-S	Thrap3-532-S	Q569Z6	Thrap3	0.665	down	0.003	GSK3B	CMGC/GSK/GSK3B
P81122-980-S	-980-S	Irs2-980-S	P81122	Irs2	0.666	down	0.0112	GSK3B	CMGC/GSK/GSK3B
O54916-186-S	-186-S	Reps1-186-S	O54916	Reps1	0.671	down	0.0007	GSK3B	CMGC/GSK/GSK3B
B1AQJ2-960-S	-960-S	Usp36-960-S	B1AQJ2	Usp36	0.671	down	0.0066	GSK3B	CMGC/GSK/GSK3B
Q920B9-1027-S	-1027-S	Supt16h-1027-S	Q920B9	Supt16h	0.676	down	0.005	GSK3B	CMGC/GSK/GSK3B
B1AZA5-16-S	-16-S	Tmem245-16-S	B1AZA5	Tmem245	0.677	down	0.0087	GSK3B	CMGC/GSK/GSK3B
E9Q5C9-212-T	-212-T	Nolc1-212-T	E9Q5C9	Nolc1	0.679	down	0.0001	GSK3B	CMGC/GSK/GSK3B
O70311-38-S	-38-S	Nmt2-38-S	O70311	Nmt2	0.681	down	0.0023	GSK3B	CMGC/GSK/GSK3B
Q8K1N2-203-S	-203-S	Phldb2-203-S	Q8K1N2	Phldb2	0.682	down	0	GSK3B	CMGC/GSK/GSK3B
Q9CYA6-429-S	-429-S	Zcchc8-429-S	Q9CYA6	Zcchc8	0.686	down	0.0035	GSK3B	CMGC/GSK/GSK3B
Q9D2N4-568-S	-568-S	Dtna-568-S	Q9D2N4	Dtna	0.687	down	0.0471	GSK3B	CMGC/GSK/GSK3B
Q5SXY1-133-S	-133-S	Specc1-133-S	Q5SXY1	Specc1	0.693	down	0.0001	GSK3B	CMGC/GSK/GSK3B
Q99MD9-712-S	-712-S	Nasp-712-S	Q99MD9	Nasp	0.693	down	0.0017	GSK3B	CMGC/GSK/GSK3B
Q9ERU9-2113-S	-2113-S	Ranbp2-2113-S	Q9ERU9	Ranbp2	0.694	down	0.0084	GSK3B	CMGC/GSK/GSK3B
P62996-99-S	-99-S	Tra2b-99-S	P62996	Tra2b	0.697	down	0.0001	GSK3B	CMGC/GSK/GSK3B
Q6PCL9-651-S	-651-S	Papolg-651-S	Q6PCL9	Papolg	0.697	down	0.0017	GSK3B	CMGC/GSK/GSK3B
Q6NZJ6-1597-S	-1597-S	Eif4g1-1597-S	Q6NZJ6	Eif4g1	0.698	down	0.0017	GSK3B	CMGC/GSK/GSK3B
O88939-331-S	-331-S	Zbtb7a-331-S	O88939	Zbtb7a	0.699	down	0.0448	GSK3B	CMGC/GSK/GSK3B
Q99MI1-17-S	-17-S	Erc1-17-S	Q99MI1	Erc1	0.7	down	0.0069	GSK3B	CMGC/GSK/GSK3B
Q9JIX8-491-S	-491-S	Acin1-491-S	Q9JIX8	Acin1	0.7	down	0.0081	GSK3B	CMGC/GSK/GSK3B
Q9QYC0-465-S	-465-S	Add1-465-S	Q9QYC0	Add1	0.701	down	0.0007	GSK3B	CMGC/GSK/GSK3B
P39447-175-S	-175-S	Tjp1-175-S	P39447	Tjp1	0.702	down	0.038	GSK3B	CMGC/GSK/GSK3B
Q8K2D3-173-T	-173-T	Edc3-173-T	Q8K2D3	Edc3	0.706	down	0.0023	GSK3B	CMGC/GSK/GSK3B
Q62188-509-T	-509-T	Dpysl3-509-T	Q62188	Dpysl3	0.707	down	0.0008	GSK3B	CMGC/GSK/GSK3B
Q9D4J7-204-S	-204-S	Phf6-204-S	Q9D4J7	Phf6	0.707	down	0.0052	GSK3B	CMGC/GSK/GSK3B
P09405-76-T	-76-T	Ncl-76-T	P09405	Ncl	0.71	down	0	GSK3B	CMGC/GSK/GSK3B
Q9JIX8-583-S	-583-S	Acin1-583-S	Q9JIX8	Acin1	0.71	down	0.0194	GSK3B	CMGC/GSK/GSK3B
Q6PDQ2-1524-S	-1524-S	Chd4-1524-S	Q6PDQ2	Chd4	0.711	down	0.0023	GSK3B	CMGC/GSK/GSK3B
Q02053-4-S	-4-S	Uba1-4-S	Q02053	Uba1	0.711	down	0.0119	GSK3B	CMGC/GSK/GSK3B
Q91Z67-206-S	-206-S	Srgap2-206-S	Q91Z67	Srgap2	0.712	down	0.0042	GSK3B	CMGC/GSK/GSK3B
Q80TV8-572-S	-572-S	Clasp1-572-S	Q80TV8	Clasp1	0.714	down	0.0019	GSK3B	CMGC/GSK/GSK3B
Q8VCG3-383-S	-383-S	Wdr74-383-S	Q8VCG3	Wdr74	0.714	down	0.0304	GSK3B	CMGC/GSK/GSK3B
Q3UL36-75-S	-75-S	Arglu1-75-S	Q3UL36	Arglu1	0.716	down	0.0442	GSK3B	CMGC/GSK/GSK3B
Q8K019-759-S	-759-S	Bclaf1-759-S	Q8K019	Bclaf1	0.719	down	0.0015	GSK3B	CMGC/GSK/GSK3B
Q9WTK5-222-S	-222-S	Nfkb2-222-S	Q9WTK5	Nfkb2	0.719	down	0.0072	GSK3B	CMGC/GSK/GSK3B
Q9JJA7-345-S	-345-S	Ccnl2-345-S	Q9JJA7	Ccnl2	0.72	down	0.0116	GSK3B	CMGC/GSK/GSK3B
Q64727-566-S	-566-S	Vcl-566-S	Q64727	Vcl	0.721	down	0.0013	GSK3B	CMGC/GSK/GSK3B
P48725-2838-S	-2838-S	Pcnt-2838-S	P48725	Pcnt	0.723	down	0.0044	GSK3B	CMGC/GSK/GSK3B
Q3TLH4-189-S	-189-S	Prrc2c-189-S	Q3TLH4	Prrc2c	0.723	down	0.0079	GSK3B	CMGC/GSK/GSK3B
Q80TV8-1088-S	-1088-S	Clasp1-1088-S	Q80TV8	Clasp1	0.724	down	0.0034	GSK3B	CMGC/GSK/GSK3B
Q8BI84-1766-S	-1766-S	Mia3-1766-S	Q8BI84	Mia3	0.725	down	0.0005	GSK3B	CMGC/GSK/GSK3B
Q9Z103-408-S	-408-S	Adnp-408-S	Q9Z103	Adnp	0.728	down	0.0079	GSK3B	CMGC/GSK/GSK3B
Q62261-2319-T	-2319-T	Sptbn1-2319-T	Q62261	Sptbn1	0.729	down	0.0054	GSK3B	CMGC/GSK/GSK3B
Q9CZ44-140-S	-140-S	Nsfl1c-140-S	Q9CZ44	Nsfl1c	0.73	down	0.0009	GSK3B	CMGC/GSK/GSK3B
Q60760-50-S	-50-S	Grb10-50-S	Q60760	Grb10	0.736	down	0.0374	GSK3B	CMGC/GSK/GSK3B
Q8BU85-244-S	-244-S	Msrb3-244-S	Q8BU85	Msrb3	0.737	down	0.0019	GSK3B	CMGC/GSK/GSK3B
Q8CDM8-552-S	-552-S	Fam160b1-552-S	Q8CDM8	Fam160b1	0.738	down	0.0122	GSK3B	CMGC/GSK/GSK3B
Q99PL5-786-S	-786-S	Rrbp1-786-S	Q99PL5	Rrbp1	0.739	down	0.0086	GSK3B	CMGC/GSK/GSK3B
Q91XU0-465-S	-465-S	Wrnip1-465-S	Q91XU0	Wrnip1	0.74	down	0.0001	GSK3B	CMGC/GSK/GSK3B
Q76LS9-382-S	-382-S	Mindy1-382-S	Q76LS9	Mindy1	0.741	down	0.0122	GSK3B	CMGC/GSK/GSK3B
Q9ERU9-781-S	-781-S	Ranbp2-781-S	Q9ERU9	Ranbp2	0.742	down	0.004	GSK3B	CMGC/GSK/GSK3B
O35841-464-S	-464-S	Api5-464-S	O35841	Api5	0.745	down	0.0004	GSK3B	CMGC/GSK/GSK3B
G5E870-1069-S	-1069-S	Trip12-1069-S	G5E870	Trip12	0.746	down	0.0028	GSK3B	CMGC/GSK/GSK3B
Q6ZQ03-487-S	-487-S	Fnbp4-487-S	Q6ZQ03	Fnbp4	0.747	down	0.0001	GSK3B	CMGC/GSK/GSK3B
Q03173-740-S	-740-S	Enah-740-S	Q03173	Enah	0.747	down	0.0005	GSK3B	CMGC/GSK/GSK3B
Q6ZWN5-163-S	-163-S	Rps9-163-S	Q6ZWN5	Rps9	0.747	down	0.0086	GSK3B	CMGC/GSK/GSK3B
Q69ZA1-1147-T	-1147-T	Cdk13-1147-T	Q69ZA1	Cdk13	0.747	down	0.0346	GSK3B	CMGC/GSK/GSK3B
Q80Y81-815-S	-815-S	Elac2-815-S	Q80Y81	Elac2	0.749	down	0.0002	GSK3B	CMGC/GSK/GSK3B
Q8BGD9-504-S	-504-S	Eif4b-504-S	Q8BGD9	Eif4b	0.75	down	0.0004	GSK3B	CMGC/GSK/GSK3B
Q6NV83-49-S	-49-S	U2surp-49-S	Q6NV83	U2surp	0.75	down	0.007	GSK3B	CMGC/GSK/GSK3B
Q6ZQ58-494-S	-494-S	Larp1-494-S	Q6ZQ58	Larp1	0.75	down	0.0107	GSK3B	CMGC/GSK/GSK3B
Q61183-648-S	-648-S	Papola-648-S	Q61183	Papola	0.752	down	0	GSK3B	CMGC/GSK/GSK3B
Q00PI9-163-T	-163-T	Hnrnpul2-163-T	Q00PI9	Hnrnpul2	0.752	down	0.0004	GSK3B	CMGC/GSK/GSK3B
Q80U49-529-T	-529-T	Cep170b-529-T	Q80U49	Cep170b	0.752	down	0.0035	GSK3B	CMGC/GSK/GSK3B
P37913-188-S	-188-S	Lig1-188-S	P37913	Lig1	0.755	down	0.0001	GSK3B	CMGC/GSK/GSK3B
Q3TKT4-1390-T	-1390-T	Smarca4-1390-T	Q3TKT4	Smarca4	0.755	down	0.0004	GSK3B	CMGC/GSK/GSK3B
Q8BJU0-307-S	-307-S	Sgta-307-S	Q8BJU0	Sgta	0.755	down	0.0035	GSK3B	CMGC/GSK/GSK3B
Q91VE6-304-S	-304-S	Nifk-304-S	Q91VE6	Nifk	0.755	down	0.0069	GSK3B	CMGC/GSK/GSK3B
Q99NB9-244-T	-244-T	Sf3b1-244-T	Q99NB9	Sf3b1	0.755	down	0.0194	GSK3B	CMGC/GSK/GSK3B
Q8K310-598-S	-598-S	Matr3-598-S	Q8K310	Matr3	0.756	down	0.0007	GSK3B	CMGC/GSK/GSK3B
Q9DBU6-6-S	-6-S	Rsrc1-6-S	Q9DBU6	Rsrc1	0.756	down	0.0021	GSK3B	CMGC/GSK/GSK3B
Q3U3T8-1143-S	-1143-S	Wdr62-1143-S	Q3U3T8	Wdr62	0.756	down	0.0092	GSK3B	CMGC/GSK/GSK3B
Q8BTI8-1179-S	-1179-S	Srrm2-1179-S	Q8BTI8	Srrm2	0.758	down	0	GSK3B	CMGC/GSK/GSK3B
Q52KI8-378-S	-378-S	Srrm1-378-S	Q52KI8	Srrm1	0.758	down	0.0079	GSK3B	CMGC/GSK/GSK3B
Q52KI8-429-S	-429-S	Srrm1-429-S	Q52KI8	Srrm1	0.76	down	0.0012	GSK3B	CMGC/GSK/GSK3B
Q6PHZ5-628-T	-628-T	Rbm15b-628-T	Q6PHZ5	Rbm15b	0.76	down	0.0014	GSK3B	CMGC/GSK/GSK3B
Q61136-258-S	-258-S	Prpf4b-258-S	Q61136	Prpf4b	0.76	down	0.0044	GSK3B	CMGC/GSK/GSK3B
O88738-495-T	-495-T	Birc6-495-T	O88738	Birc6	0.76	down	0.0146	GSK3B	CMGC/GSK/GSK3B
Q9EPK5-66-S	-66-S	Wwtr1-66-S	Q9EPK5	Wwtr1	0.761	down	0.0321	GSK3B	CMGC/GSK/GSK3B
Q9QXK2-485-S	-485-S	Rad18-485-S	Q9QXK2	Rad18	0.764	down	0.0002	GSK3B	CMGC/GSK/GSK3B
Q8R4U7-395-S	-395-S	Luzp1-395-S	Q8R4U7	Luzp1	0.764	down	0.0029	GSK3B	CMGC/GSK/GSK3B
Q80TZ9-613-S	-613-S	Rere-613-S	Q80TZ9	Rere	0.764	down	0.0098	GSK3B	CMGC/GSK/GSK3B
Q99LD4-459-T	-459-T	Gps1-459-T	Q99LD4	Gps1	0.766	down	0.0036	GSK3B	CMGC/GSK/GSK3B
Q8K1E6-28-S	-28-S	Alkbh3-28-S	Q8K1E6	Alkbh3	0.766	down	0.0059	GSK3B	CMGC/GSK/GSK3B
Q9WTQ5-498-S	-498-S	Akap12-498-S	Q9WTQ5	Akap12	0.767	down	0.0002	GSK3B	CMGC/GSK/GSK3B
Q8CJ19-1154-S	-1154-S	Mical3-1154-S	Q8CJ19	Mical3	0.767	down	0.0012	GSK3B	CMGC/GSK/GSK3B
P19426-181-S	-181-S	Nelfe-181-S	P19426	Nelfe	0.768	down	0.0219	GSK3B	CMGC/GSK/GSK3B
Q6ZQ58-68-S	-68-S	Larp1-68-S	Q6ZQ58	Larp1	0.769	down	0.0068	GSK3B	CMGC/GSK/GSK3B
Q6PHZ5-107-S	-107-S	Rbm15b-107-S	Q6PHZ5	Rbm15b	0.771	down	0.0061	GSK3B	CMGC/GSK/GSK3B
Q7TQH0-687-S	-687-S	Atxn2l-687-S	Q7TQH0	Atxn2l	0.776	down	0.0007	GSK3B	CMGC/GSK/GSK3B
Q9ESZ8-823-S	-823-S	Gtf2i-823-S	Q9ESZ8	Gtf2i	0.777	down	0.0015	GSK3B	CMGC/GSK/GSK3B
O88852-51-S	-51-S	Tspyl1-51-S	O88852	Tspyl1	0.778	down	0.0046	GSK3B	CMGC/GSK/GSK3B
O55022-181-S	-181-S	Pgrmc1-181-S	O55022	Pgrmc1	0.778	down	0.0087	GSK3B	CMGC/GSK/GSK3B
Q8CDM1-780-S	-780-S	Atad2-780-S	Q8CDM1	Atad2	0.778	down	0.02	GSK3B	CMGC/GSK/GSK3B
Q148V8-835-S	-835-S	Fam83h-835-S	Q148V8	Fam83h	0.779	down	0.0283	GSK3B	CMGC/GSK/GSK3B
Q8BTI8-919-T	-919-T	Srrm2-919-T	Q8BTI8	Srrm2	0.78	down	0.0057	GSK3B	CMGC/GSK/GSK3B
Q61818-1520-S	-1520-S	Rai1-1520-S	Q61818	Rai1	0.78	down	0.0366	GSK3B	CMGC/GSK/GSK3B
Q9CT10-58-S	-58-S	Ranbp3-58-S	Q9CT10	Ranbp3	0.782	down	0.0003	GSK3B	CMGC/GSK/GSK3B
E9Q5C9-394-S	-394-S	Nolc1-394-S	E9Q5C9	Nolc1	0.783	down	0.0012	GSK3B	CMGC/GSK/GSK3B
P30999-916-T	-916-T	Ctnnd1-916-T	P30999	Ctnnd1	0.783	down	0.002	GSK3B	CMGC/GSK/GSK3B
Q9WUU9-1917-S	-1917-S	Mcm3ap-1917-S	Q9WUU9	Mcm3ap	0.784	down	0.0194	GSK3B	CMGC/GSK/GSK3B
Q925H1-157-S	-157-S	Trps1-157-S	Q925H1	Trps1	0.785	down	0.0444	GSK3B	CMGC/GSK/GSK3B
Q9QZE7-165-T	-165-T	Tsnax-165-T	Q9QZE7	Tsnax	0.786	down	0	GSK3B	CMGC/GSK/GSK3B
Q80U72-1126-S	-1126-S	Scrib-1126-S	Q80U72	Scrib	0.787	down	0.0219	GSK3B	CMGC/GSK/GSK3B
Q9JI44-455-S	-455-S	Dmap1-455-S	Q9JI44	Dmap1	0.79	down	0.0181	GSK3B	CMGC/GSK/GSK3B
Q9EPE9-22-S	-22-S	Atp13a1-22-S	Q9EPE9	Atp13a1	0.792	down	0.0048	GSK3B	CMGC/GSK/GSK3B
Q9ERG0-607-S	-607-S	Lima1-607-S	Q9ERG0	Lima1	0.792	down	0.008	GSK3B	CMGC/GSK/GSK3B
Q3TN34-655-S	-655-S	Micall2-655-S	Q3TN34	Micall2	0.792	down	0.044	GSK3B	CMGC/GSK/GSK3B
G5E870-239-S	-239-S	Trip12-239-S	G5E870	Trip12	0.792	down	0.0461	GSK3B	CMGC/GSK/GSK3B
P55200-277-S	-277-S	Kmt2a-277-S	P55200	Kmt2a	0.793	down	0.027	GSK3B	CMGC/GSK/GSK3B
Q8VH51-117-S	-117-S	Rbm39-117-S	Q8VH51	Rbm39	0.794	down	0.0042	GSK3B	CMGC/GSK/GSK3B
P26645-113-S	-113-S	Marcks-113-S	P26645	Marcks	0.794	down	0.0097	GSK3B	CMGC/GSK/GSK3B
Q6VN19-386-S	-386-S	Ranbp10-386-S	Q6VN19	Ranbp10	0.794	down	0.0283	GSK3B	CMGC/GSK/GSK3B
Q9QZD4-363-S	-363-S	Ercc4-363-S	Q9QZD4	Ercc4	0.795	down	0.007	GSK3B	CMGC/GSK/GSK3B
Q8BTI8-2381-S	-2381-S	Srrm2-2381-S	Q8BTI8	Srrm2	0.796	down	0.0017	GSK3B	CMGC/GSK/GSK3B
Q63943-437-S	-437-S	Mef2d-437-S	Q63943	Mef2d	0.797	down	0.0005	GSK3B	CMGC/GSK/GSK3B
Q8K3Z9-421-T	-421-T	Pom121-421-T	Q8K3Z9	Pom121	0.799	down	0.0284	GSK3B	CMGC/GSK/GSK3B
Q93092-4-S	-4-S	Taldo1-4-S	Q93092	Taldo1	0.801	down	0.0077	GSK3B	CMGC/GSK/GSK3B
Q52KI8-733-S	-733-S	Srrm1-733-S	Q52KI8	Srrm1	0.802	down	0.0149	GSK3B	CMGC/GSK/GSK3B
Q6PDH0-405-S	-405-S	Phldb1-405-S	Q6PDH0	Phldb1	0.804	down	0.0076	GSK3B	CMGC/GSK/GSK3B
Q8BTI8-454-S	-454-S	Srrm2-454-S	Q8BTI8	Srrm2	0.805	down	0.0048	GSK3B	CMGC/GSK/GSK3B
P62855-96-T	-96-T	Rps26-96-T	P62855	Rps26	0.807	down	0.0126	GSK3B	CMGC/GSK/GSK3B
Q8R3Y8-453-S	-453-S	Irf2bp1-453-S	Q8R3Y8	Irf2bp1	0.808	down	0.0041	GSK3B	CMGC/GSK/GSK3B
Q9JJ66-106-T	-106-T	Cdc20-106-T	Q9JJ66	Cdc20	0.808	down	0.0067	GSK3B	CMGC/GSK/GSK3B
Q3UHH1-53-S	-53-S	Zswim8-53-S	Q3UHH1	Zswim8	0.81	down	0.0021	GSK3B	CMGC/GSK/GSK3B
B2RQC2-936-S	-936-S	Usp42-936-S	B2RQC2	Usp42	0.811	down	0.024	GSK3B	CMGC/GSK/GSK3B
Q5F2E8-965-S	-965-S	Taok1-965-S	Q5F2E8	Taok1	0.811	down	0.0297	GSK3B	CMGC/GSK/GSK3B
Q64512-1021-S	-1021-S	Ptpn13-1021-S	Q64512	Ptpn13	0.812	down	0.0146	GSK3B	CMGC/GSK/GSK3B
Q9JJC9-90-S	-90-S	Herpud2-90-S	Q9JJC9	Herpud2	0.812	down	0.0337	GSK3B	CMGC/GSK/GSK3B
Q3TLH4-1215-S	-1215-S	Prrc2c-1215-S	Q3TLH4	Prrc2c	0.812	down	0.0418	GSK3B	CMGC/GSK/GSK3B
Q6A0A2-721-S	-721-S	Larp4b-721-S	Q6A0A2	Larp4b	0.813	down	0.0098	GSK3B	CMGC/GSK/GSK3B
Q6ZQK5-548-T	-548-T	Acap2-548-T	Q6ZQK5	Acap2	0.814	down	0.0049	GSK3B	CMGC/GSK/GSK3B
P55086-385-S	-385-S	F2rl1-385-S	P55086	F2rl1	0.815	down	0.0226	GSK3B	CMGC/GSK/GSK3B
P20357-1791-S	-1791-S	Map2-1791-S	P20357	Map2	0.815	down	0.0332	GSK3B	CMGC/GSK/GSK3B
P55086-387-S	-387-S	F2rl1-387-S	P55086	F2rl1	0.816	down	0.0028	GSK3B	CMGC/GSK/GSK3B
Q91XU0-65-S	-65-S	Wrnip1-65-S	Q91XU0	Wrnip1	0.816	down	0.0132	GSK3B	CMGC/GSK/GSK3B
Q52KI8-797-S	-797-S	Srrm1-797-S	Q52KI8	Srrm1	0.819	down	0.0141	GSK3B	CMGC/GSK/GSK3B
Q99MI1-21-S	-21-S	Erc1-21-S	Q99MI1	Erc1	0.82	down	0.0293	GSK3B	CMGC/GSK/GSK3B
B1AY13-1940-S	-1940-S	Usp24-1940-S	B1AY13	Usp24	0.823	down	0.0055	GSK3B	CMGC/GSK/GSK3B
Q6PDL0-376-T	-376-T	Dync1li2-376-T	Q6PDL0	Dync1li2	0.824	down	0.0177	GSK3B	CMGC/GSK/GSK3B
Q8R361-486-S	-486-S	Rab11fip5-486-S	Q8R361	Rab11fip5	0.83	down	0.0016	GSK3B	CMGC/GSK/GSK3B
Q9QWF0-294-S	-294-S	Chaf1a-294-S	Q9QWF0	Chaf1a	0.832	down	0.005	GSK3B	CMGC/GSK/GSK3B
Q8K327-204-S	-204-S	Champ1-204-S	Q8K327	Champ1	0.838	down	0.0033	GSK3B	CMGC/GSK/GSK3B
A2TJV2-87-S	-87-S	Palm3-87-S	A2TJV2	Palm3	0.838	down	0.0119	GSK3B	CMGC/GSK/GSK3B
Q52KI8-657-S	-657-S	Srrm1-657-S	Q52KI8	Srrm1	0.838	down	0.0161	GSK3B	CMGC/GSK/GSK3B
Q61687-912-S	-912-S	Atrx-912-S	Q61687	Atrx	0.841	down	0.0075	GSK3B	CMGC/GSK/GSK3B
P16056-975-T	-975-T	Met-975-T	P16056	Met	0.842	down	0.0136	GSK3B	CMGC/GSK/GSK3B
O88554-32-S	-32-S	Parp2-32-S	O88554	Parp2	0.842	down	0.0182	GSK3B	CMGC/GSK/GSK3B
Q8BSQ9-648-S	-648-S	Pbrm1-648-S	Q8BSQ9	Pbrm1	0.845	down	0.0234	GSK3B	CMGC/GSK/GSK3B
A2AWA9-486-S	-486-S	Rabgap1-486-S	A2AWA9	Rabgap1	0.848	down	0.0099	GSK3B	CMGC/GSK/GSK3B
Q4VA53-1381-S	-1381-S	Pds5b-1381-S	Q4VA53	Pds5b	0.849	down	0.0043	GSK3B	CMGC/GSK/GSK3B
P14873-1438-S	-1438-S	Map1b-1438-S	P14873	Map1b	0.85	down	0.0027	GSK3B	CMGC/GSK/GSK3B
Q3UZ39-658-S	-658-S	Lrrfip1-658-S	Q3UZ39	Lrrfip1	0.85	down	0.0343	GSK3B	CMGC/GSK/GSK3B
Q4FK66-209-S	-209-S	Prpf38a-209-S	Q4FK66	Prpf38a	0.851	down	0.0261	GSK3B	CMGC/GSK/GSK3B
Q3UMC0-273-S	-273-S	Spata5-273-S	Q3UMC0	Spata5	0.857	down	0.0027	GSK3B	CMGC/GSK/GSK3B
A6X919-46-S	-46-S	Dpy19l1-46-S	A6X919	Dpy19l1	0.857	down	0.0499	GSK3B	CMGC/GSK/GSK3B
Q8K310-619-S	-619-S	Matr3-619-S	Q8K310	Matr3	0.859	down	0.0075	GSK3B	CMGC/GSK/GSK3B
G5E829-1178-S	-1178-S	Atp2b1-1178-S	G5E829	Atp2b1	0.859	down	0.0214	GSK3B	CMGC/GSK/GSK3B
Q6NZC7-735-S	-735-S	Sec23ip-735-S	Q6NZC7	Sec23ip	0.864	down	0.005	GSK3B	CMGC/GSK/GSK3B
Q6A0A2-739-S	-739-S	Larp4b-739-S	Q6A0A2	Larp4b	0.864	down	0.045	GSK3B	CMGC/GSK/GSK3B
Q99LJ0-548-S	-548-S	Cttnbp2nl-548-S	Q99LJ0	Cttnbp2nl	0.865	down	0.0254	GSK3B	CMGC/GSK/GSK3B
Q922U1-469-T	-469-T	Prpf3-469-T	Q922U1	Prpf3	0.869	down	0.0217	GSK3B	CMGC/GSK/GSK3B
P51125-81-S	-81-S	Cast-81-S	P51125	Cast	0.869	down	0.0495	GSK3B	CMGC/GSK/GSK3B
Q61464-606-S	-606-S	Znf638-606-S	Q61464	Znf638	0.87	down	0.0075	GSK3B	CMGC/GSK/GSK3B
Q6ZQF0-1185-S	-1185-S	Topbp1-1185-S	Q6ZQF0	Topbp1	0.873	down	0.0303	GSK3B	CMGC/GSK/GSK3B
Q9WTV7-78-S	-78-S	Rlim-78-S	Q9WTV7	Rlim	0.874	down	0.0203	GSK3B	CMGC/GSK/GSK3B
Q8R3Y8-384-S	-384-S	Irf2bp1-384-S	Q8R3Y8	Irf2bp1	0.877	down	0.017	GSK3B	CMGC/GSK/GSK3B
Q5SNZ0-1677-S	-1677-S	Ccdc88a-1677-S	Q5SNZ0	Ccdc88a	0.879	down	0.0034	GSK3B	CMGC/GSK/GSK3B
P48678-424-S	-424-S	Lmna-424-S	P48678	Lmna	0.881	down	0.0072	GSK3B	CMGC/GSK/GSK3B
Q3UHJ0-676-S	-676-S	Aak1-676-S	Q3UHJ0	Aak1	0.883	down	0.0252	GSK3B	CMGC/GSK/GSK3B
Q6PDJ1-1192-S	-1192-S	Cachd1-1192-S	Q6PDJ1	Cachd1	0.884	down	0.0021	GSK3B	CMGC/GSK/GSK3B
P35601-365-S	-365-S	Rfc1-365-S	P35601	Rfc1	0.889	down	0.0077	GSK3B	CMGC/GSK/GSK3B
Q8VEK3-4-S	-4-S	Hnrnpu-4-S	Q8VEK3	Hnrnpu	0.889	down	0.0287	GSK3B	CMGC/GSK/GSK3B
Q8R0L9-298-S	-298-S	Tada3-298-S	Q8R0L9	Tada3	0.89	down	0.0411	GSK3B	CMGC/GSK/GSK3B
Q99P72-344-S	-344-S	Rtn4-344-S	Q99P72	Rtn4	0.895	down	0.0093	GSK3B	CMGC/GSK/GSK3B
Q569Z6-248-S	-248-S	Thrap3-248-S	Q569Z6	Thrap3	0.895	down	0.0418	GSK3B	CMGC/GSK/GSK3B
Q8BFY9-32-S	-32-S	Tnpo1-32-S	Q8BFY9	Tnpo1	0.896	down	0.0151	GSK3B	CMGC/GSK/GSK3B
Q64092-553-S	-553-S	Tfe3-553-S	Q64092	Tfe3	0.899	down	0.0299	GSK3B	CMGC/GSK/GSK3B
Q9Z120-262-T	-262-T	Mettl1-262-T	Q9Z120	Mettl1	0.901	down	0.0106	GSK3B	CMGC/GSK/GSK3B
Q8K2H1-219-S	-219-S	Pphln1-219-S	Q8K2H1	Pphln1	0.901	down	0.0406	GSK3B	CMGC/GSK/GSK3B
Q8BVE8-110-T	-110-T	Nsd2-110-T	Q8BVE8	Nsd2	0.902	down	0.0357	GSK3B	CMGC/GSK/GSK3B
Q61029-167-S	-167-S	Tmpo-167-S	Q61029	Tmpo	0.904	down	0.0224	GSK3B	CMGC/GSK/GSK3B
Q00PI9-159-S	-159-S	Hnrnpul2-159-S	Q00PI9	Hnrnpul2	0.907	down	0.0238	GSK3B	CMGC/GSK/GSK3B
P25206-719-T	-719-T	Mcm3-719-T	P25206	Mcm3	0.912	down	0.0015	GSK3B	CMGC/GSK/GSK3B
Q6NZJ6-352-S	-352-S	Eif4g1-352-S	Q6NZJ6	Eif4g1	0.915	down	0.001	GSK3B	CMGC/GSK/GSK3B
Q7TQH0-337-S	-337-S	Atxn2l-337-S	Q7TQH0	Atxn2l	0.917	down	0.0034	GSK3B	CMGC/GSK/GSK3B
E9PVX6-2649-S	-2649-S	Mki67-2649-S	E9PVX6	Mki67	0.917	down	0.0095	GSK3B	CMGC/GSK/GSK3B
Q8BG15-13-S	-13-S	Ctdspl2-13-S	Q8BG15	Ctdspl2	0.917	down	0.03	GSK3B	CMGC/GSK/GSK3B
Q7TPV4-1325-S	-1325-S	Mybbp1a-1325-S	Q7TPV4	Mybbp1a	0.92	down	0.0081	GSK3B	CMGC/GSK/GSK3B
Q8BRN9-455-S	-455-S	Cc2d1b-455-S	Q8BRN9	Cc2d1b	0.921	down	0.0389	GSK3B	CMGC/GSK/GSK3B
Q9Z0U1-811-S	-811-S	Tjp2-811-S	Q9Z0U1	Tjp2	0.922	down	0.003	GSK3B	CMGC/GSK/GSK3B
Q6ZQ58-503-T	-503-T	Larp1-503-T	Q6ZQ58	Larp1	0.94	down	0.0423	GSK3B	CMGC/GSK/GSK3B
P35979-38-S	-38-S	Rpl12-38-S	P35979	Rpl12	0.962	down	0.0333	GSK3B	CMGC/GSK/GSK3B
P14873-1945-T	-1945-T	Map1b-1945-T	P14873	Map1b	1.031	up	0.0377	GSK3B	CMGC/GSK/GSK3B
Q9DBE9-576-S	-576-S	Ftsj3-576-S	Q9DBE9	Ftsj3	1.042	up	0.0214	GSK3B	CMGC/GSK/GSK3B
Q8BT07-426-S	-426-S	Cep55-426-S	Q8BT07	Cep55	1.042	up	0.0246	GSK3B	CMGC/GSK/GSK3B
P52293-62-S	-62-S	Kpna2-62-S	P52293	Kpna2	1.058	up	0.0302	GSK3B	CMGC/GSK/GSK3B
P14873-1911-S	-1911-S	Map1b-1911-S	P14873	Map1b	1.059	up	0	GSK3B	CMGC/GSK/GSK3B
Q61937-70-S	-70-S	Npm1-70-S	Q61937	Npm1	1.061	up	0.0175	GSK3B	CMGC/GSK/GSK3B
O55029-860-S	-860-S	Copb2-860-S	O55029	Copb2	1.064	up	0.0032	GSK3B	CMGC/GSK/GSK3B
P48678-22-S	-22-S	Lmna-22-S	P48678	Lmna	1.064	up	0.0128	GSK3B	CMGC/GSK/GSK3B
Q8CI11-95-S	-95-S	Gnl3-95-S	Q8CI11	Gnl3	1.066	up	0.0162	GSK3B	CMGC/GSK/GSK3B
P97855-268-T	-268-T	G3bp1-268-T	P97855	G3bp1	1.066	up	0.0426	GSK3B	CMGC/GSK/GSK3B
Q8BTM8-2327-S	-2327-S	Flna-2327-S	Q8BTM8	Flna	1.068	up	0.0443	GSK3B	CMGC/GSK/GSK3B
Q501J7-503-S	-503-S	Phactr4-503-S	Q501J7	Phactr4	1.071	up	0.0123	GSK3B	CMGC/GSK/GSK3B
Q9EP82-397-S	-397-S	Wdr4-397-S	Q9EP82	Wdr4	1.072	up	0.008	GSK3B	CMGC/GSK/GSK3B
Q80U44-884-S	-884-S	Zfyve16-884-S	Q80U44	Zfyve16	1.073	up	0.0179	GSK3B	CMGC/GSK/GSK3B
Q61216-2-S	-2-S	Mre11-2-S	Q61216	Mre11	1.074	up	0.0388	GSK3B	CMGC/GSK/GSK3B
Q3UPF5-564-S	-564-S	Zc3hav1-564-S	Q3UPF5	Zc3hav1	1.074	up	0.0498	GSK3B	CMGC/GSK/GSK3B
Q5F2E7-626-S	-626-S	Nufip2-626-S	Q5F2E7	Nufip2	1.076	up	0.0401	GSK3B	CMGC/GSK/GSK3B
Q9Z2V5-21-S	-21-S	Hdac6-21-S	Q9Z2V5	Hdac6	1.076	up	0.0426	GSK3B	CMGC/GSK/GSK3B
Q8BTM8-2128-S	-2128-S	Flna-2128-S	Q8BTM8	Flna	1.076	up	0.0474	GSK3B	CMGC/GSK/GSK3B
Q64512-1348-S	-1348-S	Ptpn13-1348-S	Q64512	Ptpn13	1.077	up	0.0012	GSK3B	CMGC/GSK/GSK3B
Q80YV2-394-S	-394-S	Zc3hc1-394-S	Q80YV2	Zc3hc1	1.078	up	0.0018	GSK3B	CMGC/GSK/GSK3B
Q8C9S4-759-S	-759-S	Ccdc186-759-S	Q8C9S4	Ccdc186	1.078	up	0.0424	GSK3B	CMGC/GSK/GSK3B
Q99P72-109-S	-109-S	Rtn4-109-S	Q99P72	Rtn4	1.08	up	0.0008	GSK3B	CMGC/GSK/GSK3B
Q8CI95-186-S	-186-S	Osbpl11-186-S	Q8CI95	Osbpl11	1.08	up	0.0171	GSK3B	CMGC/GSK/GSK3B
Q60749-58-S	-58-S	Khdrbs1-58-S	Q60749	Khdrbs1	1.08	up	0.0333	GSK3B	CMGC/GSK/GSK3B
Q99JR8-203-S	-203-S	Smarcd2-203-S	Q99JR8	Smarcd2	1.081	up	0.0174	GSK3B	CMGC/GSK/GSK3B
P70333-104-S	-104-S	Hnrnph2-104-S	P70333	Hnrnph2	1.084	up	0.0072	GSK3B	CMGC/GSK/GSK3B
P62996-201-T	-201-T	Tra2b-201-T	P62996	Tra2b	1.084	up	0.0193	GSK3B	CMGC/GSK/GSK3B
Q91YK2-705-S	-705-S	Rrp1b-705-S	Q91YK2	Rrp1b	1.084	up	0.0269	GSK3B	CMGC/GSK/GSK3B
Q61037-1389-S	-1389-S	Tsc2-1389-S	Q61037	Tsc2	1.084	up	0.0495	GSK3B	CMGC/GSK/GSK3B
Q61188-487-T	-487-T	Ezh2-487-T	Q61188	Ezh2	1.085	up	0.0185	GSK3B	CMGC/GSK/GSK3B
O88746-462-S	-462-S	Tom1-462-S	O88746	Tom1	1.085	up	0.0239	GSK3B	CMGC/GSK/GSK3B
Q9DBC7-83-S	-83-S	Prkar1a-83-S	Q9DBC7	Prkar1a	1.085	up	0.0255	GSK3B	CMGC/GSK/GSK3B
Q62261-2137-S	-2137-S	Sptbn1-2137-S	Q62261	Sptbn1	1.089	up	0.001	GSK3B	CMGC/GSK/GSK3B
Q8CDG3-767-S	-767-S	Vcpip1-767-S	Q8CDG3	Vcpip1	1.089	up	0.0206	GSK3B	CMGC/GSK/GSK3B
P58871-568-S	-568-S	Tnks1bp1-568-S	P58871	Tnks1bp1	1.089	up	0.0222	GSK3B	CMGC/GSK/GSK3B
A2A7S8-610-S	-610-S	Kiaa1522-610-S	A2A7S8	Kiaa1522	1.089	up	0.0271	GSK3B	CMGC/GSK/GSK3B
O08539-324-S	-324-S	Bin1-324-S	O08539	Bin1	1.09	up	0.0324	GSK3B	CMGC/GSK/GSK3B
Q7TQH0-109-S	-109-S	Atxn2l-109-S	Q7TQH0	Atxn2l	1.091	up	0.0088	GSK3B	CMGC/GSK/GSK3B
Q9CY58-234-S	-234-S	Serbp1-234-S	Q9CY58	Serbp1	1.091	up	0.0209	GSK3B	CMGC/GSK/GSK3B
Q9JJ89-18-S	-18-S	Ccdc86-18-S	Q9JJ89	Ccdc86	1.091	up	0.0369	GSK3B	CMGC/GSK/GSK3B
Q8CI11-505-S	-505-S	Gnl3-505-S	Q8CI11	Gnl3	1.092	up	0.0052	GSK3B	CMGC/GSK/GSK3B
P81122-728-S	-728-S	Irs2-728-S	P81122	Irs2	1.092	up	0.0152	GSK3B	CMGC/GSK/GSK3B
Q61191-413-T	-413-T	Hcfc1-413-T	Q61191	Hcfc1	1.092	up	0.0203	GSK3B	CMGC/GSK/GSK3B
Q65Z40-226-S	-226-S	Wapl-226-S	Q65Z40	Wapl	1.092	up	0.0214	GSK3B	CMGC/GSK/GSK3B
Q04690-2567-T	-2567-T	Nf1-2567-T	Q04690	Nf1	1.092	up	0.0402	GSK3B	CMGC/GSK/GSK3B
Q01320-1388-S	-1388-S	Top2a-1388-S	Q01320	Top2a	1.093	up	0.0117	GSK3B	CMGC/GSK/GSK3B
B2RRE7-442-S	-442-S	Otud4-442-S	B2RRE7	Otud4	1.094	up	0.0016	GSK3B	CMGC/GSK/GSK3B
Q63932-295-S	-295-S	Map2k2-295-S	Q63932	Map2k2	1.094	up	0.0311	GSK3B	CMGC/GSK/GSK3B
Q8VCB1-434-S	-434-S	Ndc1-434-S	Q8VCB1	Ndc1	1.095	up	0.0217	GSK3B	CMGC/GSK/GSK3B
P23949-416-S	-416-S	Zfp36l2-416-S	P23949	Zfp36l2	1.095	up	0.0416	GSK3B	CMGC/GSK/GSK3B
Q9Z0U1-107-S	-107-S	Tjp2-107-S	Q9Z0U1	Tjp2	1.096	up	0.0033	GSK3B	CMGC/GSK/GSK3B
Q80TZ9-1258-S	-1258-S	Rere-1258-S	Q80TZ9	Rere	1.096	up	0.004	GSK3B	CMGC/GSK/GSK3B
Q6PDQ2-1528-S	-1528-S	Chd4-1528-S	Q6PDQ2	Chd4	1.096	up	0.0164	GSK3B	CMGC/GSK/GSK3B
Q08122-203-S	-203-S	Tle3-203-S	Q08122	Tle3	1.097	up	0.0222	GSK3B	CMGC/GSK/GSK3B
P14873-1307-S	-1307-S	Map1b-1307-S	P14873	Map1b	1.098	up	0.0017	GSK3B	CMGC/GSK/GSK3B
Q80U72-506-S	-506-S	Scrib-506-S	Q80U72	Scrib	1.098	up	0.0074	GSK3B	CMGC/GSK/GSK3B
Q02053-835-S	-835-S	Uba1-835-S	Q02053	Uba1	1.098	up	0.02	GSK3B	CMGC/GSK/GSK3B
P37913-51-S	-51-S	Lig1-51-S	P37913	Lig1	1.099	up	0.0252	GSK3B	CMGC/GSK/GSK3B
Q6PFD9-839-S	-839-S	Nup98-839-S	Q6PFD9	Nup98	1.1	up	0.0056	GSK3B	CMGC/GSK/GSK3B
Q8BI84-1915-S	-1915-S	Mia3-1915-S	Q8BI84	Mia3	1.1	up	0.0125	GSK3B	CMGC/GSK/GSK3B
Q6P5H2-731-S	-731-S	Nes-731-S	Q6P5H2	Nes	1.102	up	0.0116	GSK3B	CMGC/GSK/GSK3B
Q9QXS1-1443-S	-1443-S	Plec-1443-S	Q9QXS1	Plec	1.102	up	0.0435	GSK3B	CMGC/GSK/GSK3B
Q9Z1R2-995-S	-995-S	Bag6-995-S	Q9Z1R2	Bag6	1.103	up	0.0036	GSK3B	CMGC/GSK/GSK3B
Q6P5H2-169-S	-169-S	Nes-169-S	Q6P5H2	Nes	1.103	up	0.0085	GSK3B	CMGC/GSK/GSK3B
Q8VHR5-136-S	-136-S	Gatad2b-136-S	Q8VHR5	Gatad2b	1.103	up	0.0219	GSK3B	CMGC/GSK/GSK3B
O70475-474-T	-474-T	Ugdh-474-T	O70475	Ugdh	1.103	up	0.0439	GSK3B	CMGC/GSK/GSK3B
Q80YS6-680-S	-680-S	Afap1-680-S	Q80YS6	Afap1	1.104	up	0.0054	GSK3B	CMGC/GSK/GSK3B
Q62448-394-S	-394-S	Eif4g2-394-S	Q62448	Eif4g2	1.104	up	0.0092	GSK3B	CMGC/GSK/GSK3B
Q8R2M2-353-S	-353-S	Dnttip2-353-S	Q8R2M2	Dnttip2	1.104	up	0.0098	GSK3B	CMGC/GSK/GSK3B
Q80X90-1505-S	-1505-S	Flnb-1505-S	Q80X90	Flnb	1.104	up	0.0102	GSK3B	CMGC/GSK/GSK3B
Q91YE5-1174-S	-1174-S	Baz2a-1174-S	Q91YE5	Baz2a	1.104	up	0.019	GSK3B	CMGC/GSK/GSK3B
Q8R0F5-317-S	-317-S	Rbmx2-317-S	Q8R0F5	Rbmx2	1.104	up	0.042	GSK3B	CMGC/GSK/GSK3B
Q91W40-502-T	-502-T	Klc3-502-T	Q91W40	Klc3	1.104	up	0.043	GSK3B	CMGC/GSK/GSK3B
Q9CYA6-474-T	-474-T	Zcchc8-474-T	Q9CYA6	Zcchc8	1.104	up	0.0441	GSK3B	CMGC/GSK/GSK3B
O88746-472-S	-472-S	Tom1-472-S	O88746	Tom1	1.105	up	0.0156	GSK3B	CMGC/GSK/GSK3B
Q99J45-431-T	-431-T	Nrbp1-431-T	Q99J45	Nrbp1	1.105	up	0.0482	GSK3B	CMGC/GSK/GSK3B
P13864-150-S	-150-S	Dnmt1-150-S	P13864	Dnmt1	1.106	up	0.0007	GSK3B	CMGC/GSK/GSK3B
Q9Z0U1-239-S	-239-S	Tjp2-239-S	Q9Z0U1	Tjp2	1.106	up	0.0221	GSK3B	CMGC/GSK/GSK3B
Q91YR1-143-S	-143-S	Twf1-143-S	Q91YR1	Twf1	1.107	up	0.005	GSK3B	CMGC/GSK/GSK3B
O70305-753-S	-753-S	Atxn2-753-S	O70305	Atxn2	1.107	up	0.005	GSK3B	CMGC/GSK/GSK3B
A2A7S8-543-S	-543-S	Kiaa1522-543-S	A2A7S8	Kiaa1522	1.107	up	0.008	GSK3B	CMGC/GSK/GSK3B
Q64727-604-T	-604-T	Vcl-604-T	Q64727	Vcl	1.107	up	0.0087	GSK3B	CMGC/GSK/GSK3B
Q8CHI8-735-S	-735-S	Ep400-735-S	Q8CHI8	Ep400	1.108	up	0.0221	GSK3B	CMGC/GSK/GSK3B
P48725-2014-S	-2014-S	Pcnt-2014-S	P48725	Pcnt	1.109	up	0.0094	GSK3B	CMGC/GSK/GSK3B
Q3UPF5-538-S	-538-S	Zc3hav1-538-S	Q3UPF5	Zc3hav1	1.109	up	0.0492	GSK3B	CMGC/GSK/GSK3B
P10711-100-S	-100-S	Tcea1-100-S	P10711	Tcea1	1.11	up	0.0045	GSK3B	CMGC/GSK/GSK3B
P14873-1793-S	-1793-S	Map1b-1793-S	P14873	Map1b	1.11	up	0.0048	GSK3B	CMGC/GSK/GSK3B
Q9D0E1-700-S	-700-S	Hnrnpm-700-S	Q9D0E1	Hnrnpm	1.11	up	0.0072	GSK3B	CMGC/GSK/GSK3B
P20152-56-S	-56-S	Vim-56-S	P20152	Vim	1.11	up	0.0118	GSK3B	CMGC/GSK/GSK3B
P47930-200-S	-200-S	Fosl2-200-S	P47930	Fosl2	1.11	up	0.0161	GSK3B	CMGC/GSK/GSK3B
Q9ERU9-2117-S	-2117-S	Ranbp2-2117-S	Q9ERU9	Ranbp2	1.11	up	0.0297	GSK3B	CMGC/GSK/GSK3B
O54692-438-S	-438-S	Zw10-438-S	O54692	Zw10	1.111	up	0.0005	GSK3B	CMGC/GSK/GSK3B
P70398-2547-S	-2547-S	Usp9x-2547-S	P70398	Usp9x	1.111	up	0.0156	GSK3B	CMGC/GSK/GSK3B
P62996-266-S	-266-S	Tra2b-266-S	P62996	Tra2b	1.111	up	0.0186	GSK3B	CMGC/GSK/GSK3B
P15066-100-S	-100-S	Jund-100-S	P15066	Jund	1.112	up	0.0006	GSK3B	CMGC/GSK/GSK3B
Q99KH8-4-S	-4-S	Stk24-4-S	Q99KH8	Stk24	1.112	up	0.0015	GSK3B	CMGC/GSK/GSK3B
Q91VH2-175-S	-175-S	Snx9-175-S	Q91VH2	Snx9	1.112	up	0.0412	GSK3B	CMGC/GSK/GSK3B
P70698-575-S	-575-S	Ctps1-575-S	P70698	Ctps1	1.113	up	0.0029	GSK3B	CMGC/GSK/GSK3B
P26231-641-S	-641-S	Ctnna1-641-S	P26231	Ctnna1	1.113	up	0.0039	GSK3B	CMGC/GSK/GSK3B
Q7TPV4-6-S	-6-S	Mybbp1a-6-S	Q7TPV4	Mybbp1a	1.114	up	0.0086	GSK3B	CMGC/GSK/GSK3B
O08539-298-S	-298-S	Bin1-298-S	O08539	Bin1	1.114	up	0.0094	GSK3B	CMGC/GSK/GSK3B
Q9JJG0-642-S	-642-S	Tacc2-642-S	Q9JJG0	Tacc2	1.114	up	0.0127	GSK3B	CMGC/GSK/GSK3B
Q921F4-37-S	-37-S	Hnrnpll-37-S	Q921F4	Hnrnpll	1.115	up	0.0336	GSK3B	CMGC/GSK/GSK3B
P13864-140-S	-140-S	Dnmt1-140-S	P13864	Dnmt1	1.115	up	0.0343	GSK3B	CMGC/GSK/GSK3B
Q5SV85-576-S	-576-S	Synrg-576-S	Q5SV85	Synrg	1.118	up	0.0113	GSK3B	CMGC/GSK/GSK3B
A2ARV4-4624-S	-4624-S	Lrp2-4624-S	A2ARV4	Lrp2	1.119	up	0.0098	GSK3B	CMGC/GSK/GSK3B
Q9CW46-14-S	-14-S	Raver1-14-S	Q9CW46	Raver1	1.119	up	0.0368	GSK3B	CMGC/GSK/GSK3B
Q61183-24-S	-24-S	Papola-24-S	Q61183	Papola	1.119	up	0.0393	GSK3B	CMGC/GSK/GSK3B
G5E8K5-606-S	-606-S	Ank3-606-S	G5E8K5	Ank3	1.119	up	0.0463	GSK3B	CMGC/GSK/GSK3B
P97311-689-S	-689-S	Mcm6-689-S	P97311	Mcm6	1.12	up	0.0045	GSK3B	CMGC/GSK/GSK3B
P42859-1179-S	-1179-S	Htt-1179-S	P42859	Htt	1.12	up	0.0399	GSK3B	CMGC/GSK/GSK3B
P70441-275-S	-275-S	Slc9a3r1-275-S	P70441	Slc9a3r1	1.121	up	0.0006	GSK3B	CMGC/GSK/GSK3B
Q8K1N2-333-S	-333-S	Phldb2-333-S	Q8K1N2	Phldb2	1.121	up	0.0018	GSK3B	CMGC/GSK/GSK3B
E9Q7G0-1739-S	-1739-S	Numa1-1739-S	E9Q7G0	Numa1	1.121	up	0.0054	GSK3B	CMGC/GSK/GSK3B
Q3UPL0-531-S	-531-S	Sec31a-531-S	Q3UPL0	Sec31a	1.122	up	0.0348	GSK3B	CMGC/GSK/GSK3B
Q8BSQ9-10-S	-10-S	Pbrm1-10-S	Q8BSQ9	Pbrm1	1.122	up	0.0396	GSK3B	CMGC/GSK/GSK3B
Q52KI8-635-S	-635-S	Srrm1-635-S	Q52KI8	Srrm1	1.123	up	0.0096	GSK3B	CMGC/GSK/GSK3B
Q61191-666-S	-666-S	Hcfc1-666-S	Q61191	Hcfc1	1.123	up	0.0227	GSK3B	CMGC/GSK/GSK3B
Q8R361-640-S	-640-S	Rab11fip5-640-S	Q8R361	Rab11fip5	1.123	up	0.0366	GSK3B	CMGC/GSK/GSK3B
Q921Q7-246-S	-246-S	Rin1-246-S	Q921Q7	Rin1	1.124	up	0.0008	GSK3B	CMGC/GSK/GSK3B
Q8BG15-134-S	-134-S	Ctdspl2-134-S	Q8BG15	Ctdspl2	1.124	up	0.0033	GSK3B	CMGC/GSK/GSK3B
Q9JJG0-763-S	-763-S	Tacc2-763-S	Q9JJG0	Tacc2	1.124	up	0.0085	GSK3B	CMGC/GSK/GSK3B
Q8R4U7-746-S	-746-S	Luzp1-746-S	Q8R4U7	Luzp1	1.124	up	0.0258	GSK3B	CMGC/GSK/GSK3B
Q8K4G5-466-S	-466-S	Ablim1-466-S	Q8K4G5	Ablim1	1.124	up	0.0291	GSK3B	CMGC/GSK/GSK3B
Q99JH1-147-S	-147-S	Rpp25l-147-S	Q99JH1	Rpp25l	1.124	up	0.0387	GSK3B	CMGC/GSK/GSK3B
P26039-425-S	-425-S	Tln1-425-S	P26039	Tln1	1.126	up	0.0005	GSK3B	CMGC/GSK/GSK3B
Q6PAM1-523-S	-523-S	Txlna-523-S	Q6PAM1	Txlna	1.126	up	0.0079	GSK3B	CMGC/GSK/GSK3B
Q60710-52-T	-52-T	Samhd1-52-T	Q60710	Samhd1	1.126	up	0.042	GSK3B	CMGC/GSK/GSK3B
Q61879-1956-S	-1956-S	Myh10-1956-S	Q61879	Myh10	1.127	up	0.0007	GSK3B	CMGC/GSK/GSK3B
Q9ERU9-788-S	-788-S	Ranbp2-788-S	Q9ERU9	Ranbp2	1.127	up	0.0017	GSK3B	CMGC/GSK/GSK3B
Q9Z2Q2-51-S	-51-S	Knop1-51-S	Q9Z2Q2	Knop1	1.127	up	0.0058	GSK3B	CMGC/GSK/GSK3B
O08784-324-T	-324-T	Tcof1-324-T	O08784	Tcof1	1.127	up	0.0265	GSK3B	CMGC/GSK/GSK3B
P97434-617-S	-617-S	Mprip-617-S	P97434	Mprip	1.127	up	0.0304	GSK3B	CMGC/GSK/GSK3B
P04184-13-S	-13-S	Tk1-13-S	P04184	Tk1	1.127	up	0.0375	GSK3B	CMGC/GSK/GSK3B
P21619-385-S	-385-S	Lmnb2-385-S	P21619	Lmnb2	1.129	up	0.0112	GSK3B	CMGC/GSK/GSK3B
P63087-311-T	-311-T	Ppp1cc-311-T	P63087	Ppp1cc	1.129	up	0.0321	GSK3B	CMGC/GSK/GSK3B
Q9WVH4-283-S	-283-S	Foxo3-283-S	Q9WVH4	Foxo3	1.129	up	0.0366	GSK3B	CMGC/GSK/GSK3B
Q6PFD9-1027-S	-1027-S	Nup98-1027-S	Q6PFD9	Nup98	1.129	up	0.0448	GSK3B	CMGC/GSK/GSK3B
Q9WTQ5-270-S	-270-S	Akap12-270-S	Q9WTQ5	Akap12	1.13	up	0.0009	GSK3B	CMGC/GSK/GSK3B
P26369-79-S	-79-S	U2af2-79-S	P26369	U2af2	1.13	up	0.0035	GSK3B	CMGC/GSK/GSK3B
Q9D0B0-205-S	-205-S	Srsf9-205-S	Q9D0B0	Srsf9	1.13	up	0.007	GSK3B	CMGC/GSK/GSK3B
Q9QZM0-25-S	-25-S	Ubqln2-25-S	Q9QZM0	Ubqln2	1.13	up	0.0467	GSK3B	CMGC/GSK/GSK3B
Q8BTM8-968-S	-968-S	Flna-968-S	Q8BTM8	Flna	1.131	up	0.0003	GSK3B	CMGC/GSK/GSK3B
O54931-799-S	-799-S	Akap2-799-S	O54931	Akap2	1.131	up	0.0079	GSK3B	CMGC/GSK/GSK3B
Q3UMY5-146-S	-146-S	Eml4-146-S	Q3UMY5	Eml4	1.131	up	0.0154	GSK3B	CMGC/GSK/GSK3B
Q9CWX9-9-S	-9-S	Ddx47-9-S	Q9CWX9	Ddx47	1.132	up	0.0024	GSK3B	CMGC/GSK/GSK3B
Q8JZQ9-88-S	-88-S	Eif3b-88-S	Q8JZQ9	Eif3b	1.132	up	0.0084	GSK3B	CMGC/GSK/GSK3B
P14873-1621-S	-1621-S	Map1b-1621-S	P14873	Map1b	1.133	up	0.0188	GSK3B	CMGC/GSK/GSK3B
Q8BIW9-91-S	-91-S	Chtf18-91-S	Q8BIW9	Chtf18	1.133	up	0.0219	GSK3B	CMGC/GSK/GSK3B
Q8VDF2-91-S	-91-S	Uhrf1-91-S	Q8VDF2	Uhrf1	1.133	up	0.0449	GSK3B	CMGC/GSK/GSK3B
Q6P5H2-1837-S	-1837-S	Nes-1837-S	Q6P5H2	Nes	1.134	up	0.0004	GSK3B	CMGC/GSK/GSK3B
O70551-311-S	-311-S	Srpk1-311-S	O70551	Srpk1	1.134	up	0.0243	GSK3B	CMGC/GSK/GSK3B
Q61687-590-S	-590-S	Atrx-590-S	Q61687	Atrx	1.134	up	0.0265	GSK3B	CMGC/GSK/GSK3B
P97825-87-S	-87-S	Jpt1-87-S	P97825	Jpt1	1.135	up	0.0006	GSK3B	CMGC/GSK/GSK3B
Q8BY87-911-S	-911-S	Usp47-911-S	Q8BY87	Usp47	1.135	up	0.0037	GSK3B	CMGC/GSK/GSK3B
Q62130-594-S	-594-S	Ptpn14-594-S	Q62130	Ptpn14	1.135	up	0.011	GSK3B	CMGC/GSK/GSK3B
Q01237-356-S	-356-S	Hmgcr-356-S	Q01237	Hmgcr	1.135	up	0.0157	GSK3B	CMGC/GSK/GSK3B
Q3UHJ0-604-T	-604-T	Aak1-604-T	Q3UHJ0	Aak1	1.135	up	0.0367	GSK3B	CMGC/GSK/GSK3B
Q7TPV2-613-S	-613-S	Dzip3-613-S	Q7TPV2	Dzip3	1.135	up	0.039	GSK3B	CMGC/GSK/GSK3B
Q3TXS7-273-T	-273-T	Psmd1-273-T	Q3TXS7	Psmd1	1.136	up	0.0111	GSK3B	CMGC/GSK/GSK3B
O88286-1347-S	-1347-S	Wiz-1347-S	O88286	Wiz	1.136	up	0.0158	GSK3B	CMGC/GSK/GSK3B
P97868-1053-S	-1053-S	Rbbp6-1053-S	P97868	Rbbp6	1.136	up	0.017	GSK3B	CMGC/GSK/GSK3B
Q7TQH0-505-T	-505-T	Atxn2l-505-T	Q7TQH0	Atxn2l	1.136	up	0.0176	GSK3B	CMGC/GSK/GSK3B
Q8BTI8-349-S	-349-S	Srrm2-349-S	Q8BTI8	Srrm2	1.136	up	0.0192	GSK3B	CMGC/GSK/GSK3B
Q501J7-148-S	-148-S	Phactr4-148-S	Q501J7	Phactr4	1.137	up	0.0027	GSK3B	CMGC/GSK/GSK3B
E9PVX6-2425-S	-2425-S	Mki67-2425-S	E9PVX6	Mki67	1.137	up	0.0052	GSK3B	CMGC/GSK/GSK3B
Q61768-933-S	-933-S	Kif5b-933-S	Q61768	Kif5b	1.137	up	0.0196	GSK3B	CMGC/GSK/GSK3B
Q5SSH7-1515-S	-1515-S	Zzef1-1515-S	Q5SSH7	Zzef1	1.137	up	0.0222	GSK3B	CMGC/GSK/GSK3B
O88665-289-S	-289-S	Brd7-289-S	O88665	Brd7	1.137	up	0.0296	GSK3B	CMGC/GSK/GSK3B
Q52KI8-672-S	-672-S	Srrm1-672-S	Q52KI8	Srrm1	1.137	up	0.0357	GSK3B	CMGC/GSK/GSK3B
Q0P678-888-S	-888-S	Zc3h18-888-S	Q0P678	Zc3h18	1.137	up	0.0366	GSK3B	CMGC/GSK/GSK3B
Q9ES00-88-S	-88-S	Ube4b-88-S	Q9ES00	Ube4b	1.137	up	0.0386	GSK3B	CMGC/GSK/GSK3B
Q8BG05-359-S	-359-S	Hnrnpa3-359-S	Q8BG05	Hnrnpa3	1.138	up	0.0018	GSK3B	CMGC/GSK/GSK3B
Q01320-4-S	-4-S	Top2a-4-S	Q01320	Top2a	1.138	up	0.004	GSK3B	CMGC/GSK/GSK3B
Q3UJB9-727-S	-727-S	Edc4-727-S	Q3UJB9	Edc4	1.138	up	0.0056	GSK3B	CMGC/GSK/GSK3B
Q14AX6-1240-T	-1240-T	Cdk12-1240-T	Q14AX6	Cdk12	1.138	up	0.0154	GSK3B	CMGC/GSK/GSK3B
Q810A7-96-S	-96-S	Ddx42-96-S	Q810A7	Ddx42	1.139	up	0.0014	GSK3B	CMGC/GSK/GSK3B
Q8BTM8-1459-S	-1459-S	Flna-1459-S	Q8BTM8	Flna	1.139	up	0.0048	GSK3B	CMGC/GSK/GSK3B
A2ALU4-960-S	-960-S	Shroom2-960-S	A2ALU4	Shroom2	1.139	up	0.0052	GSK3B	CMGC/GSK/GSK3B
Q8C547-1737-S	-1737-S	Heatr5b-1737-S	Q8C547	Heatr5b	1.139	up	0.0104	GSK3B	CMGC/GSK/GSK3B
Q91YD3-335-S	-335-S	Dcp1a-335-S	Q91YD3	Dcp1a	1.139	up	0.0268	GSK3B	CMGC/GSK/GSK3B
Q8CBQ5-11-S	-11-S	Pi4k2b-11-S	Q8CBQ5	Pi4k2b	1.139	up	0.0464	GSK3B	CMGC/GSK/GSK3B
Q80XQ2-578-S	-578-S	Tbc1d5-578-S	Q80XQ2	Tbc1d5	1.14	up	0.0002	GSK3B	CMGC/GSK/GSK3B
Q99P72-690-S	-690-S	Rtn4-690-S	Q99P72	Rtn4	1.14	up	0.0034	GSK3B	CMGC/GSK/GSK3B
A2A4P0-484-S	-484-S	Dhx8-484-S	A2A4P0	Dhx8	1.14	up	0.0293	GSK3B	CMGC/GSK/GSK3B
Q60817-159-T	-159-T	Naca-159-T	Q60817	Naca	1.14	up	0.0318	GSK3B	CMGC/GSK/GSK3B
Q8K1N2-905-S	-905-S	Phldb2-905-S	Q8K1N2	Phldb2	1.141	up	0.0042	GSK3B	CMGC/GSK/GSK3B
Q62318-594-S	-594-S	Trim28-594-S	Q62318	Trim28	1.141	up	0.0197	GSK3B	CMGC/GSK/GSK3B
Q8C079-335-S	-335-S	Strip1-335-S	Q8C079	Strip1	1.142	up	0.0015	GSK3B	CMGC/GSK/GSK3B
P15066-249-S	-249-S	Jund-249-S	P15066	Jund	1.142	up	0.0038	GSK3B	CMGC/GSK/GSK3B
Q8BTI8-2056-T	-2056-T	Srrm2-2056-T	Q8BTI8	Srrm2	1.142	up	0.0089	GSK3B	CMGC/GSK/GSK3B
P60330-1121-S	-1121-S	Espl1-1121-S	P60330	Espl1	1.142	up	0.0192	GSK3B	CMGC/GSK/GSK3B
Q9QXS6-385-S	-385-S	Dbn1-385-S	Q9QXS6	Dbn1	1.143	up	0.0042	GSK3B	CMGC/GSK/GSK3B
P70302-575-S	-575-S	Stim1-575-S	P70302	Stim1	1.143	up	0.0092	GSK3B	CMGC/GSK/GSK3B
Q60855-313-S	-313-S	Ripk1-313-S	Q60855	Ripk1	1.143	up	0.014	GSK3B	CMGC/GSK/GSK3B
Q0P678-530-S	-530-S	Zc3h18-530-S	Q0P678	Zc3h18	1.143	up	0.0294	GSK3B	CMGC/GSK/GSK3B
Q9WTQ5-1355-S	-1355-S	Akap12-1355-S	Q9WTQ5	Akap12	1.144	up	0.0069	GSK3B	CMGC/GSK/GSK3B
Q5I1X5-485-S	-485-S	Ppp1r13l-485-S	Q5I1X5	Ppp1r13l	1.145	up	0.0044	GSK3B	CMGC/GSK/GSK3B
Q99J45-422-S	-422-S	Nrbp1-422-S	Q99J45	Nrbp1	1.145	up	0.0129	GSK3B	CMGC/GSK/GSK3B
Q8BRG8-98-S	-98-S	Tmem209-98-S	Q8BRG8	Tmem209	1.145	up	0.0229	GSK3B	CMGC/GSK/GSK3B
Q60848-486-S	-486-S	Hells-486-S	Q60848	Hells	1.145	up	0.0245	GSK3B	CMGC/GSK/GSK3B
O08539-296-S	-296-S	Bin1-296-S	O08539	Bin1	1.146	up	0.0026	GSK3B	CMGC/GSK/GSK3B
O08856-300-S	-300-S	Ell-300-S	O08856	Ell	1.146	up	0.013	GSK3B	CMGC/GSK/GSK3B
Q8C0I1-57-S	-57-S	Agps-57-S	Q8C0I1	Agps	1.147	up	0.013	GSK3B	CMGC/GSK/GSK3B
P13595-1005-S	-1005-S	Ncam1-1005-S	P13595	Ncam1	1.147	up	0.0285	GSK3B	CMGC/GSK/GSK3B
P14873-1384-S	-1384-S	Map1b-1384-S	P14873	Map1b	1.148	up	0.0045	GSK3B	CMGC/GSK/GSK3B
Q8K019-177-S	-177-S	Bclaf1-177-S	Q8K019	Bclaf1	1.148	up	0.0197	GSK3B	CMGC/GSK/GSK3B
Q8C570-209-S	-209-S	Rae1-209-S	Q8C570	Rae1	1.148	up	0.0249	GSK3B	CMGC/GSK/GSK3B
Q3UZ39-547-S	-547-S	Lrrfip1-547-S	Q3UZ39	Lrrfip1	1.149	up	0.0001	GSK3B	CMGC/GSK/GSK3B
P13864-717-S	-717-S	Dnmt1-717-S	P13864	Dnmt1	1.149	up	0.0009	GSK3B	CMGC/GSK/GSK3B
P61979-116-S	-116-S	Hnrnpk-116-S	P61979	Hnrnpk	1.15	up	0.0031	GSK3B	CMGC/GSK/GSK3B
Q6NWW9-208-S	-208-S	Fndc3b-208-S	Q6NWW9	Fndc3b	1.15	up	0.0248	GSK3B	CMGC/GSK/GSK3B
Q6NZJ6-1231-S	-1231-S	Eif4g1-1231-S	Q6NZJ6	Eif4g1	1.151	up	0.0007	GSK3B	CMGC/GSK/GSK3B
Q9WVK4-456-S	-456-S	Ehd1-456-S	Q9WVK4	Ehd1	1.151	up	0.0013	GSK3B	CMGC/GSK/GSK3B
Q6PR54-391-S	-391-S	Rif1-391-S	Q6PR54	Rif1	1.151	up	0.0014	GSK3B	CMGC/GSK/GSK3B
Q6NZF1-312-S	-312-S	Zc3h11a-312-S	Q6NZF1	Zc3h11a	1.151	up	0.0175	GSK3B	CMGC/GSK/GSK3B
Q80X50-487-S	-487-S	Ubap2l-487-S	Q80X50	Ubap2l	1.151	up	0.038	GSK3B	CMGC/GSK/GSK3B
Q9Z0U1-968-S	-968-S	Tjp2-968-S	Q9Z0U1	Tjp2	1.152	up	0.0017	GSK3B	CMGC/GSK/GSK3B
Q8JZK9-495-S	-495-S	Hmgcs1-495-S	Q8JZK9	Hmgcs1	1.152	up	0.0088	GSK3B	CMGC/GSK/GSK3B
Q8BJS4-39-S	-39-S	Sun2-39-S	Q8BJS4	Sun2	1.152	up	0.0409	GSK3B	CMGC/GSK/GSK3B
O35280-280-S	-280-S	Chek1-280-S	O35280	Chek1	1.152	up	0.043	GSK3B	CMGC/GSK/GSK3B
Q8R5H1-229-S	-229-S	Usp15-229-S	Q8R5H1	Usp15	1.153	up	0.0007	GSK3B	CMGC/GSK/GSK3B
Q99LJ0-522-S	-522-S	Cttnbp2nl-522-S	Q99LJ0	Cttnbp2nl	1.153	up	0.0032	GSK3B	CMGC/GSK/GSK3B
Q0VBL3-655-S	-655-S	Rbm15-655-S	Q0VBL3	Rbm15	1.153	up	0.0233	GSK3B	CMGC/GSK/GSK3B
Q5SF07-164-S	-164-S	Igf2bp2-164-S	Q5SF07	Igf2bp2	1.153	up	0.0259	GSK3B	CMGC/GSK/GSK3B
Q61029-159-T	-159-T	Tmpo-159-T	Q61029	Tmpo	1.154	up	0.001	GSK3B	CMGC/GSK/GSK3B
Q6GYP7-859-S	-859-S	Ralgapa1-859-S	Q6GYP7	Ralgapa1	1.154	up	0.014	GSK3B	CMGC/GSK/GSK3B
P49717-19-T	-19-T	Mcm4-19-T	P49717	Mcm4	1.154	up	0.0496	GSK3B	CMGC/GSK/GSK3B
P27546-254-S	-254-S	Map4-254-S	P27546	Map4	1.155	up	0.0004	GSK3B	CMGC/GSK/GSK3B
Q80U72-1331-S	-1331-S	Scrib-1331-S	Q80U72	Scrib	1.155	up	0.006	GSK3B	CMGC/GSK/GSK3B
Q8CDM1-406-S	-406-S	Atad2-406-S	Q8CDM1	Atad2	1.155	up	0.0111	GSK3B	CMGC/GSK/GSK3B
Q9CSU0-166-S	-166-S	Rprd1b-166-S	Q9CSU0	Rprd1b	1.156	up	0.0046	GSK3B	CMGC/GSK/GSK3B
Q8K2F8-192-S	-192-S	Lsm14a-192-S	Q8K2F8	Lsm14a	1.156	up	0.0125	GSK3B	CMGC/GSK/GSK3B
Q64337-272-T	-272-T	Sqstm1-272-T	Q64337	Sqstm1	1.156	up	0.0159	GSK3B	CMGC/GSK/GSK3B
P51125-11-S	-11-S	Cast-11-S	P51125	Cast	1.156	up	0.041	GSK3B	CMGC/GSK/GSK3B
A2APB8-737-S	-737-S	Tpx2-737-S	A2APB8	Tpx2	1.157	up	0.0015	GSK3B	CMGC/GSK/GSK3B
P97496-329-S	-329-S	Smarcc1-329-S	P97496	Smarcc1	1.158	up	0.0009	GSK3B	CMGC/GSK/GSK3B
Q6P5H2-819-S	-819-S	Nes-819-S	Q6P5H2	Nes	1.158	up	0.0019	GSK3B	CMGC/GSK/GSK3B
Q01279-695-T	-695-T	Egfr-695-T	Q01279	Egfr	1.158	up	0.0043	GSK3B	CMGC/GSK/GSK3B
P98078-401-S	-401-S	Dab2-401-S	P98078	Dab2	1.158	up	0.0126	GSK3B	CMGC/GSK/GSK3B
Q9QYC0-610-T	-610-T	Add1-610-T	Q9QYC0	Add1	1.158	up	0.0239	GSK3B	CMGC/GSK/GSK3B
Q64512-1709-S	-1709-S	Ptpn13-1709-S	Q64512	Ptpn13	1.158	up	0.0249	GSK3B	CMGC/GSK/GSK3B
Q3TXS7-311-T	-311-T	Psmd1-311-T	Q3TXS7	Psmd1	1.159	up	0.005	GSK3B	CMGC/GSK/GSK3B
Q80V94-675-S	-675-S	Ap4e1-675-S	Q80V94	Ap4e1	1.159	up	0.0135	GSK3B	CMGC/GSK/GSK3B
A2AN08-2716-S	-2716-S	Ubr4-2716-S	A2AN08	Ubr4	1.16	up	0.0053	GSK3B	CMGC/GSK/GSK3B
Q80YV2-62-S	-62-S	Zc3hc1-62-S	Q80YV2	Zc3hc1	1.16	up	0.0083	GSK3B	CMGC/GSK/GSK3B
Q6NVF4-1026-S	-1026-S	Helb-1026-S	Q6NVF4	Helb	1.16	up	0.0204	GSK3B	CMGC/GSK/GSK3B
Q9DC40-457-S	-457-S	Telo2-457-S	Q9DC40	Telo2	1.16	up	0.0296	GSK3B	CMGC/GSK/GSK3B
O35379-882-S	-882-S	Abcc1-882-S	O35379	Abcc1	1.16	up	0.0424	GSK3B	CMGC/GSK/GSK3B
Q99LI2-433-S	-433-S	Clcc1-433-S	Q99LI2	Clcc1	1.161	up	0.0019	GSK3B	CMGC/GSK/GSK3B
Q01320-1521-S	-1521-S	Top2a-1521-S	Q01320	Top2a	1.161	up	0.0028	GSK3B	CMGC/GSK/GSK3B
Q5F2E8-421-S	-421-S	Taok1-421-S	Q5F2E8	Taok1	1.161	up	0.0031	GSK3B	CMGC/GSK/GSK3B
D3YXK2-24-S	-24-S	Safb-24-S	D3YXK2	Safb	1.161	up	0.0075	GSK3B	CMGC/GSK/GSK3B
Q922R5-811-S	-811-S	Ppp4r3b-811-S	Q922R5	Ppp4r3b	1.161	up	0.0163	GSK3B	CMGC/GSK/GSK3B
Q8K212-779-S	-779-S	Pacs1-779-S	Q8K212	Pacs1	1.161	up	0.0249	GSK3B	CMGC/GSK/GSK3B
Q91XC0-129-S	-129-S	Ajuba-129-S	Q91XC0	Ajuba	1.161	up	0.0302	GSK3B	CMGC/GSK/GSK3B
A2TJV2-170-S	-170-S	Palm3-170-S	A2TJV2	Palm3	1.162	up	0.0056	GSK3B	CMGC/GSK/GSK3B
Q8BVY0-429-T	-429-T	Rsl1d1-429-T	Q8BVY0	Rsl1d1	1.162	up	0.0072	GSK3B	CMGC/GSK/GSK3B
Q99MQ1-614-S	-614-S	Bicc1-614-S	Q99MQ1	Bicc1	1.162	up	0.0166	GSK3B	CMGC/GSK/GSK3B
P48678-390-S	-390-S	Lmna-390-S	P48678	Lmna	1.162	up	0.0312	GSK3B	CMGC/GSK/GSK3B
P27546-345-S	-345-S	Map4-345-S	P27546	Map4	1.163	up	0.0001	GSK3B	CMGC/GSK/GSK3B
Q9CW46-626-S	-626-S	Raver1-626-S	Q9CW46	Raver1	1.163	up	0.0003	GSK3B	CMGC/GSK/GSK3B
Q8BH43-308-S	-308-S	Wasf2-308-S	Q8BH43	Wasf2	1.163	up	0.0084	GSK3B	CMGC/GSK/GSK3B
Q91YD3-372-S	-372-S	Dcp1a-372-S	Q91YD3	Dcp1a	1.163	up	0.0151	GSK3B	CMGC/GSK/GSK3B
Q6NXI6-777-S	-777-S	Rprd2-777-S	Q6NXI6	Rprd2	1.163	up	0.0444	GSK3B	CMGC/GSK/GSK3B
Q9ET54-648-S	-648-S	Palld-648-S	Q9ET54	Palld	1.164	up	0.0066	GSK3B	CMGC/GSK/GSK3B
Q91VX2-634-S	-634-S	Ubap2-634-S	Q91VX2	Ubap2	1.164	up	0.0129	GSK3B	CMGC/GSK/GSK3B
Q9WU62-147-S	-147-S	Incenp-147-S	Q9WU62	Incenp	1.164	up	0.0257	GSK3B	CMGC/GSK/GSK3B
Q3TJD7-96-T	-96-T	Pdlim7-96-T	Q3TJD7	Pdlim7	1.165	up	0.001	GSK3B	CMGC/GSK/GSK3B
Q9D0L8-64-S	-64-S	Rnmt-64-S	Q9D0L8	Rnmt	1.165	up	0.0034	GSK3B	CMGC/GSK/GSK3B
P22682-481-S	-481-S	Cbl-481-S	P22682	Cbl	1.165	up	0.0116	GSK3B	CMGC/GSK/GSK3B
Q68FH0-509-S	-509-S	Pkp4-509-S	Q68FH0	Pkp4	1.166	up	0.0054	GSK3B	CMGC/GSK/GSK3B
Q61136-847-T	-847-T	Prpf4b-847-T	Q61136	Prpf4b	1.166	up	0.0077	GSK3B	CMGC/GSK/GSK3B
Q9CYA6-503-S	-503-S	Zcchc8-503-S	Q9CYA6	Zcchc8	1.166	up	0.0274	GSK3B	CMGC/GSK/GSK3B
P14873-1293-S	-1293-S	Map1b-1293-S	P14873	Map1b	1.167	up	0.001	GSK3B	CMGC/GSK/GSK3B
Q920Q6-6-S	-6-S	Msi2-6-S	Q920Q6	Msi2	1.167	up	0.0096	GSK3B	CMGC/GSK/GSK3B
Q5PSV9-1113-T	-1113-T	Mdc1-1113-T	Q5PSV9	Mdc1	1.167	up	0.0149	GSK3B	CMGC/GSK/GSK3B
Q8R1Q8-510-S	-510-S	Dync1li1-510-S	Q8R1Q8	Dync1li1	1.167	up	0.0217	GSK3B	CMGC/GSK/GSK3B
Q8K3Z9-99-S	-99-S	Pom121-99-S	Q8K3Z9	Pom121	1.167	up	0.026	GSK3B	CMGC/GSK/GSK3B
Q99P31-349-S	-349-S	Hspbp1-349-S	Q99P31	Hspbp1	1.167	up	0.0423	GSK3B	CMGC/GSK/GSK3B
Q61140-143-S	-143-S	Bcar1-143-S	Q61140	Bcar1	1.168	up	0.0016	GSK3B	CMGC/GSK/GSK3B
P51125-219-S	-219-S	Cast-219-S	P51125	Cast	1.168	up	0.0034	GSK3B	CMGC/GSK/GSK3B
Q8BGT6-128-S	-128-S	Micall1-128-S	Q8BGT6	Micall1	1.168	up	0.0095	GSK3B	CMGC/GSK/GSK3B
Q61937-10-S	-10-S	Npm1-10-S	Q61937	Npm1	1.169	up	0	GSK3B	CMGC/GSK/GSK3B
P27546-667-S	-667-S	Map4-667-S	P27546	Map4	1.169	up	0.0002	GSK3B	CMGC/GSK/GSK3B
Q6ZQ58-828-S	-828-S	Larp1-828-S	Q6ZQ58	Larp1	1.169	up	0.0006	GSK3B	CMGC/GSK/GSK3B
Q8BTM8-1010-S	-1010-S	Flna-1010-S	Q8BTM8	Flna	1.169	up	0.0011	GSK3B	CMGC/GSK/GSK3B
Q8K4G5-411-S	-411-S	Ablim1-411-S	Q8K4G5	Ablim1	1.169	up	0.0012	GSK3B	CMGC/GSK/GSK3B
Q5SF07-162-S	-162-S	Igf2bp2-162-S	Q5SF07	Igf2bp2	1.169	up	0.0019	GSK3B	CMGC/GSK/GSK3B
Q8BIQ5-527-S	-527-S	Cstf2-527-S	Q8BIQ5	Cstf2	1.169	up	0.0041	GSK3B	CMGC/GSK/GSK3B
Q8CJF7-1138-S	-1138-S	Ahctf1-1138-S	Q8CJF7	Ahctf1	1.169	up	0.0041	GSK3B	CMGC/GSK/GSK3B
Q80U44-906-S	-906-S	Zfyve16-906-S	Q80U44	Zfyve16	1.169	up	0.0046	GSK3B	CMGC/GSK/GSK3B
Q920Q8-277-S	-277-S	Ivns1abp-277-S	Q920Q8	Ivns1abp	1.169	up	0.007	GSK3B	CMGC/GSK/GSK3B
Q6Y685-401-S	-401-S	Tacc1-401-S	Q6Y685	Tacc1	1.169	up	0.0079	GSK3B	CMGC/GSK/GSK3B
Q9D2E2-5-S	-5-S	Toe1-5-S	Q9D2E2	Toe1	1.169	up	0.0088	GSK3B	CMGC/GSK/GSK3B
P52800-263-S	-263-S	Efnb2-263-S	P52800	Efnb2	1.169	up	0.0154	GSK3B	CMGC/GSK/GSK3B
Q61029-207-T	-207-T	Tmpo-207-T	Q61029	Tmpo	1.169	up	0.029	GSK3B	CMGC/GSK/GSK3B
Q8BTI8-2404-S	-2404-S	Srrm2-2404-S	Q8BTI8	Srrm2	1.17	up	0.0006	GSK3B	CMGC/GSK/GSK3B
Q9QZQ1-1211-S	-1211-S	Afdn-1211-S	Q9QZQ1	Afdn	1.17	up	0.0015	GSK3B	CMGC/GSK/GSK3B
Q811D0-575-S	-575-S	Dlg1-575-S	Q811D0	Dlg1	1.171	up	0.0012	GSK3B	CMGC/GSK/GSK3B
Q6PDL0-194-S	-194-S	Dync1li2-194-S	Q6PDL0	Dync1li2	1.172	up	0.0004	GSK3B	CMGC/GSK/GSK3B
Q6PDQ2-1538-T	-1538-T	Chd4-1538-T	Q6PDQ2	Chd4	1.172	up	0.0007	GSK3B	CMGC/GSK/GSK3B
Q9CQJ6-73-S	-73-S	Denr-73-S	Q9CQJ6	Denr	1.172	up	0.0149	GSK3B	CMGC/GSK/GSK3B
A2A8U2-441-S	-441-S	Tmem201-441-S	A2A8U2	Tmem201	1.172	up	0.0277	GSK3B	CMGC/GSK/GSK3B
Q61033-422-S	-422-S	Tmpo-422-S	Q61033	Tmpo	1.173	up	0	GSK3B	CMGC/GSK/GSK3B
Q8BWW4-579-S	-579-S	Larp4-579-S	Q8BWW4	Larp4	1.173	up	0.0003	GSK3B	CMGC/GSK/GSK3B
F8VPU2-433-S	-433-S	Farp1-433-S	F8VPU2	Farp1	1.173	up	0.0006	GSK3B	CMGC/GSK/GSK3B
B1AZI6-1417-S	-1417-S	Thoc2-1417-S	B1AZI6	Thoc2	1.173	up	0.0028	GSK3B	CMGC/GSK/GSK3B
Q148V8-937-S	-937-S	Fam83h-937-S	Q148V8	Fam83h	1.173	up	0.0138	GSK3B	CMGC/GSK/GSK3B
Q8CBW3-183-S	-183-S	Abi1-183-S	Q8CBW3	Abi1	1.173	up	0.0163	GSK3B	CMGC/GSK/GSK3B
Q99MN1-592-S	-592-S	Kars1-592-S	Q99MN1	Kars1	1.173	up	0.0393	GSK3B	CMGC/GSK/GSK3B
Q5NCQ5-418-S	-418-S	Dph1-418-S	Q5NCQ5	Dph1	1.174	up	0.0064	GSK3B	CMGC/GSK/GSK3B
Q91ZU6-2631-S	-2631-S	Dst-2631-S	Q91ZU6	Dst	1.175	up	0.0125	GSK3B	CMGC/GSK/GSK3B
Q8BJ71-767-S	-767-S	Nup93-767-S	Q8BJ71	Nup93	1.175	up	0.014	GSK3B	CMGC/GSK/GSK3B
P58871-602-S	-602-S	Tnks1bp1-602-S	P58871	Tnks1bp1	1.175	up	0.0244	GSK3B	CMGC/GSK/GSK3B
Q8BWW4-69-S	-69-S	Larp4-69-S	Q8BWW4	Larp4	1.175	up	0.0319	GSK3B	CMGC/GSK/GSK3B
Q9CWW7-228-S	-228-S	Cxxc1-228-S	Q9CWW7	Cxxc1	1.175	up	0.0419	GSK3B	CMGC/GSK/GSK3B
P14873-1373-S	-1373-S	Map1b-1373-S	P14873	Map1b	1.176	up	0.0003	GSK3B	CMGC/GSK/GSK3B
Q99KW3-1604-S	-1604-S	Triobp-1604-S	Q99KW3	Triobp	1.176	up	0.0034	GSK3B	CMGC/GSK/GSK3B
O89032-546-S	-546-S	Sh3pxd2a-546-S	O89032	Sh3pxd2a	1.176	up	0.004	GSK3B	CMGC/GSK/GSK3B
Q8CFI0-504-S	-504-S	Nedd4l-504-S	Q8CFI0	Nedd4l	1.176	up	0.0182	GSK3B	CMGC/GSK/GSK3B
A2AHC3-1069-S	-1069-S	Camsap1-1069-S	A2AHC3	Camsap1	1.176	up	0.0315	GSK3B	CMGC/GSK/GSK3B
O08736-104-S	-104-S	Casp12-104-S	O08736	Casp12	1.176	up	0.0452	GSK3B	CMGC/GSK/GSK3B
Q8BTM8-1750-T	-1750-T	Flna-1750-T	Q8BTM8	Flna	1.177	up	0.0017	GSK3B	CMGC/GSK/GSK3B
P23927-19-S	-19-S	Cryab-19-S	P23927	Cryab	1.177	up	0.0031	GSK3B	CMGC/GSK/GSK3B
Q8BJS8-633-S	-633-S	Mtbp-633-S	Q8BJS8	Mtbp	1.177	up	0.0059	GSK3B	CMGC/GSK/GSK3B
F8VPU2-512-S	-512-S	Farp1-512-S	F8VPU2	Farp1	1.177	up	0.0089	GSK3B	CMGC/GSK/GSK3B
Q8BGZ4-588-S	-588-S	Cdc23-588-S	Q8BGZ4	Cdc23	1.177	up	0.0092	GSK3B	CMGC/GSK/GSK3B
Q8R4R6-307-T	-307-T	Nup35-307-T	Q8R4R6	Nup35	1.177	up	0.0111	GSK3B	CMGC/GSK/GSK3B
Q9R207-433-S	-433-S	Nbn-433-S	Q9R207	Nbn	1.177	up	0.0322	GSK3B	CMGC/GSK/GSK3B
P58871-247-S	-247-S	Tnks1bp1-247-S	P58871	Tnks1bp1	1.178	up	0.0069	GSK3B	CMGC/GSK/GSK3B
Q80T69-80-S	-80-S	Rsbn1-80-S	Q80T69	Rsbn1	1.178	up	0.0439	GSK3B	CMGC/GSK/GSK3B
Q6ZWQ0-4184-S	-4184-S	Syne2-4184-S	Q6ZWQ0	Syne2	1.179	up	0.0021	GSK3B	CMGC/GSK/GSK3B
Q5SVQ0-90-T	-90-T	Kat7-90-T	Q5SVQ0	Kat7	1.179	up	0.0023	GSK3B	CMGC/GSK/GSK3B
Q8CC35-567-S	-567-S	Synpo-567-S	Q8CC35	Synpo	1.179	up	0.0027	GSK3B	CMGC/GSK/GSK3B
Q99KG3-723-S	-723-S	Rbm10-723-S	Q99KG3	Rbm10	1.179	up	0.0052	GSK3B	CMGC/GSK/GSK3B
Q62393-223-S	-223-S	Tpd52-223-S	Q62393	Tpd52	1.179	up	0.0054	GSK3B	CMGC/GSK/GSK3B
Q8BJQ2-474-S	-474-S	Usp1-474-S	Q8BJQ2	Usp1	1.179	up	0.0062	GSK3B	CMGC/GSK/GSK3B
Q80TG1-1013-S	-1013-S	Kansl1-1013-S	Q80TG1	Kansl1	1.179	up	0.0123	GSK3B	CMGC/GSK/GSK3B
Q8C4Y3-557-S	-557-S	Nelfb-557-S	Q8C4Y3	Nelfb	1.179	up	0.0128	GSK3B	CMGC/GSK/GSK3B
Q9JI13-37-S	-37-S	Utp3-37-S	Q9JI13	Utp3	1.18	up	0.0025	GSK3B	CMGC/GSK/GSK3B
Q9QZD9-238-S	-238-S	Eif3i-238-S	Q9QZD9	Eif3i	1.18	up	0.032	GSK3B	CMGC/GSK/GSK3B
P30999-864-S	-864-S	Ctnnd1-864-S	P30999	Ctnnd1	1.181	up	0	GSK3B	CMGC/GSK/GSK3B
Q6P5H2-623-S	-623-S	Nes-623-S	Q6P5H2	Nes	1.181	up	0.0001	GSK3B	CMGC/GSK/GSK3B
Q6PFD9-623-S	-623-S	Nup98-623-S	Q6PFD9	Nup98	1.181	up	0.0003	GSK3B	CMGC/GSK/GSK3B
Q6PFD9-670-T	-670-T	Nup98-670-T	Q6PFD9	Nup98	1.181	up	0.0017	GSK3B	CMGC/GSK/GSK3B
Q8VDS4-156-S	-156-S	Rprd1a-156-S	Q8VDS4	Rprd1a	1.181	up	0.0039	GSK3B	CMGC/GSK/GSK3B
O35382-226-S	-226-S	Exoc4-226-S	O35382	Exoc4	1.181	up	0.0084	GSK3B	CMGC/GSK/GSK3B
Q9QY06-1264-S	-1264-S	Myo9b-1264-S	Q9QY06	Myo9b	1.181	up	0.0098	GSK3B	CMGC/GSK/GSK3B
Q811D0-688-S	-688-S	Dlg1-688-S	Q811D0	Dlg1	1.181	up	0.0203	GSK3B	CMGC/GSK/GSK3B
Q9Z0P4-124-S	-124-S	Palm-124-S	Q9Z0P4	Palm	1.181	up	0.023	GSK3B	CMGC/GSK/GSK3B
Q01279-993-S	-993-S	Egfr-993-S	Q01279	Egfr	1.181	up	0.0244	GSK3B	CMGC/GSK/GSK3B
Q62073-367-S	-367-S	Map3k7-367-S	Q62073	Map3k7	1.181	up	0.0443	GSK3B	CMGC/GSK/GSK3B
O88447-459-S	-459-S	Klc1-459-S	O88447	Klc1	1.182	up	0.0003	GSK3B	CMGC/GSK/GSK3B
Q99P72-16-S	-16-S	Rtn4-16-S	Q99P72	Rtn4	1.182	up	0.0004	GSK3B	CMGC/GSK/GSK3B
P09450-252-T	-252-T	Junb-252-T	P09450	Junb	1.182	up	0.0103	GSK3B	CMGC/GSK/GSK3B
Q6P5F7-496-S	-496-S	Ttyh3-496-S	Q6P5F7	Ttyh3	1.183	up	0.0001	GSK3B	CMGC/GSK/GSK3B
Q8R010-36-S	-36-S	Aimp2-36-S	Q8R010	Aimp2	1.183	up	0.016	GSK3B	CMGC/GSK/GSK3B
Q9R0L6-1729-S	-1729-S	Pcm1-1729-S	Q9R0L6	Pcm1	1.183	up	0.046	GSK3B	CMGC/GSK/GSK3B
Q8K3X4-526-S	-526-S	Irf2bpl-526-S	Q8K3X4	Irf2bpl	1.184	up	0.0005	GSK3B	CMGC/GSK/GSK3B
Q8CI51-137-S	-137-S	Pdlim5-137-S	Q8CI51	Pdlim5	1.184	up	0.0031	GSK3B	CMGC/GSK/GSK3B
Q9CXG3-178-S	-178-S	Ppil4-178-S	Q9CXG3	Ppil4	1.184	up	0.0248	GSK3B	CMGC/GSK/GSK3B
Q9CXL3-48-S	-48-S	---48-S	Q9CXL3	--	1.184	up	0.0308	GSK3B	CMGC/GSK/GSK3B
Q6ZQ58-751-S	-751-S	Larp1-751-S	Q6ZQ58	Larp1	1.185	up	0.0033	GSK3B	CMGC/GSK/GSK3B
Q9DBV4-423-S	-423-S	Mxra8-423-S	Q9DBV4	Mxra8	1.185	up	0.0203	GSK3B	CMGC/GSK/GSK3B
Q5FWK3-51-S	-51-S	Arhgap1-51-S	Q5FWK3	Arhgap1	1.185	up	0.0338	GSK3B	CMGC/GSK/GSK3B
Q6P9P0-68-S	-68-S	Slf2-68-S	Q6P9P0	Slf2	1.185	up	0.0356	GSK3B	CMGC/GSK/GSK3B
Q8VE37-11-S	-11-S	Rcc1-11-S	Q8VE37	Rcc1	1.186	up	0.0001	GSK3B	CMGC/GSK/GSK3B
Q8K019-656-S	-656-S	Bclaf1-656-S	Q8K019	Bclaf1	1.186	up	0.0021	GSK3B	CMGC/GSK/GSK3B
P70279-97-S	-97-S	Surf6-97-S	P70279	Surf6	1.186	up	0.0154	GSK3B	CMGC/GSK/GSK3B
Q5DTU0-541-T	-541-T	Afap1l2-541-T	Q5DTU0	Afap1l2	1.186	up	0.0239	GSK3B	CMGC/GSK/GSK3B
Q6PFD9-934-S	-934-S	Nup98-934-S	Q6PFD9	Nup98	1.186	up	0.0241	GSK3B	CMGC/GSK/GSK3B
Q8BJ05-343-S	-343-S	Zc3h14-343-S	Q8BJ05	Zc3h14	1.187	up	0.004	GSK3B	CMGC/GSK/GSK3B
Q8BFU3-36-S	-36-S	Rnf214-36-S	Q8BFU3	Rnf214	1.187	up	0.0158	GSK3B	CMGC/GSK/GSK3B
O88196-1903-S	-1903-S	Ttc3-1903-S	O88196	Ttc3	1.187	up	0.0284	GSK3B	CMGC/GSK/GSK3B
Q8CC35-805-S	-805-S	Synpo-805-S	Q8CC35	Synpo	1.187	up	0.0448	GSK3B	CMGC/GSK/GSK3B
Q91VM5-205-S	-205-S	Rbmxl1-205-S	Q91VM5	Rbmxl1	1.188	up	0.0007	GSK3B	CMGC/GSK/GSK3B
Q9JIX8-468-S	-468-S	Acin1-468-S	Q9JIX8	Acin1	1.188	up	0.0026	GSK3B	CMGC/GSK/GSK3B
Q99J09-5-T	-5-T	Wdr77-5-T	Q99J09	Wdr77	1.188	up	0.0061	GSK3B	CMGC/GSK/GSK3B
P21619-383-S	-383-S	Lmnb2-383-S	P21619	Lmnb2	1.188	up	0.0089	GSK3B	CMGC/GSK/GSK3B
Q80W47-395-S	-395-S	Wipi2-395-S	Q80W47	Wipi2	1.188	up	0.0104	GSK3B	CMGC/GSK/GSK3B
Q9JKV1-405-S	-405-S	Adrm1-405-S	Q9JKV1	Adrm1	1.188	up	0.0171	GSK3B	CMGC/GSK/GSK3B
Q9QZQ1-1107-S	-1107-S	Afdn-1107-S	Q9QZQ1	Afdn	1.189	up	0.0007	GSK3B	CMGC/GSK/GSK3B
Q3UH06-1452-S	-1452-S	Rreb1-1452-S	Q3UH06	Rreb1	1.189	up	0.0063	GSK3B	CMGC/GSK/GSK3B
P34152-910-S	-910-S	Ptk2-910-S	P34152	Ptk2	1.189	up	0.0139	GSK3B	CMGC/GSK/GSK3B
Q03141-211-T	-211-T	Mark3-211-T	Q03141	Mark3	1.189	up	0.0171	GSK3B	CMGC/GSK/GSK3B
O88286-1184-S	-1184-S	Wiz-1184-S	O88286	Wiz	1.189	up	0.0173	GSK3B	CMGC/GSK/GSK3B
Q6P5H2-688-S	-688-S	Nes-688-S	Q6P5H2	Nes	1.19	up	0	GSK3B	CMGC/GSK/GSK3B
Q925J9-805-T	-805-T	Med1-805-T	Q925J9	Med1	1.19	up	0.0245	GSK3B	CMGC/GSK/GSK3B
Q5SU73-171-S	-171-S	Coil-171-S	Q5SU73	Coil	1.19	up	0.0319	GSK3B	CMGC/GSK/GSK3B
Q9D9Z5-95-S	-95-S	Dda1-95-S	Q9D9Z5	Dda1	1.19	up	0.0378	GSK3B	CMGC/GSK/GSK3B
Q7TPV4-1280-S	-1280-S	Mybbp1a-1280-S	Q7TPV4	Mybbp1a	1.191	up	0.0003	GSK3B	CMGC/GSK/GSK3B
P14873-1260-S	-1260-S	Map1b-1260-S	P14873	Map1b	1.191	up	0.0038	GSK3B	CMGC/GSK/GSK3B
Q99N96-85-S	-85-S	Mrpl1-85-S	Q99N96	Mrpl1	1.191	up	0.0042	GSK3B	CMGC/GSK/GSK3B
P14873-1789-S	-1789-S	Map1b-1789-S	P14873	Map1b	1.192	up	0.0003	GSK3B	CMGC/GSK/GSK3B
Q9CYZ2-206-S	-206-S	Tpd52l2-206-S	Q9CYZ2	Tpd52l2	1.192	up	0.0004	GSK3B	CMGC/GSK/GSK3B
Q9QX47-1723-S	-1723-S	Son-1723-S	Q9QX47	Son	1.192	up	0.0028	GSK3B	CMGC/GSK/GSK3B
Q91WM3-470-S	-470-S	Rrp9-470-S	Q91WM3	Rrp9	1.192	up	0.0147	GSK3B	CMGC/GSK/GSK3B
Q9R0L6-65-S	-65-S	Pcm1-65-S	Q9R0L6	Pcm1	1.192	up	0.0408	GSK3B	CMGC/GSK/GSK3B
Q60949-1242-T	-1242-T	Tbc1d1-1242-T	Q60949	Tbc1d1	1.193	up	0.0015	GSK3B	CMGC/GSK/GSK3B
Q9JMH9-2037-S	-2037-S	Myo18a-2037-S	Q9JMH9	Myo18a	1.193	up	0.002	GSK3B	CMGC/GSK/GSK3B
Q3UJD6-449-T	-449-T	Usp19-449-T	Q3UJD6	Usp19	1.193	up	0.0029	GSK3B	CMGC/GSK/GSK3B
Q80U58-181-S	-181-S	Pum2-181-S	Q80U58	Pum2	1.193	up	0.0044	GSK3B	CMGC/GSK/GSK3B
Q8BHK9-852-S	-852-S	Ercc6l-852-S	Q8BHK9	Ercc6l	1.193	up	0.0047	GSK3B	CMGC/GSK/GSK3B
Q8K4R9-70-S	-70-S	Dlgap5-70-S	Q8K4R9	Dlgap5	1.194	up	0.0083	GSK3B	CMGC/GSK/GSK3B
Q68FF6-601-S	-601-S	Git1-601-S	Q68FF6	Git1	1.194	up	0.0113	GSK3B	CMGC/GSK/GSK3B
Q9QX47-317-S	-317-S	Son-317-S	Q9QX47	Son	1.194	up	0.0116	GSK3B	CMGC/GSK/GSK3B
O08582-580-S	-580-S	Gtpbp1-580-S	O08582	Gtpbp1	1.194	up	0.0144	GSK3B	CMGC/GSK/GSK3B
Q7TMY8-3663-S	-3663-S	Huwe1-3663-S	Q7TMY8	Huwe1	1.194	up	0.0187	GSK3B	CMGC/GSK/GSK3B
Q8BYU6-83-S	-83-S	Tor1aip2-83-S	Q8BYU6	Tor1aip2	1.194	up	0.028	GSK3B	CMGC/GSK/GSK3B
Q3TWW8-303-S	-303-S	Srsf6-303-S	Q3TWW8	Srsf6	1.195	up	0.0051	GSK3B	CMGC/GSK/GSK3B
Q9CQS5-433-S	-433-S	Riok2-433-S	Q9CQS5	Riok2	1.195	up	0.0235	GSK3B	CMGC/GSK/GSK3B
Q80UG5-85-S	-85-S	Septin9-85-S	Q80UG5	Septin9	1.196	up	0.0006	GSK3B	CMGC/GSK/GSK3B
Q5F2E7-213-S	-213-S	Nufip2-213-S	Q5F2E7	Nufip2	1.196	up	0.003	GSK3B	CMGC/GSK/GSK3B
P59759-209-S	-209-S	Mrtfb-209-S	P59759	Mrtfb	1.196	up	0.0064	GSK3B	CMGC/GSK/GSK3B
P54276-827-S	-827-S	Msh6-827-S	P54276	Msh6	1.196	up	0.0087	GSK3B	CMGC/GSK/GSK3B
Q8VI36-322-S	-322-S	Pxn-322-S	Q8VI36	Pxn	1.196	up	0.0164	GSK3B	CMGC/GSK/GSK3B
A2AHC3-553-S	-553-S	Camsap1-553-S	A2AHC3	Camsap1	1.196	up	0.0381	GSK3B	CMGC/GSK/GSK3B
Q6PDH0-522-S	-522-S	Phldb1-522-S	Q6PDH0	Phldb1	1.197	up	0.0045	GSK3B	CMGC/GSK/GSK3B
Q80U49-421-S	-421-S	Cep170b-421-S	Q80U49	Cep170b	1.197	up	0.0133	GSK3B	CMGC/GSK/GSK3B
P58404-223-S	-223-S	Strn4-223-S	P58404	Strn4	1.197	up	0.0402	GSK3B	CMGC/GSK/GSK3B
P53564-427-S	-427-S	Cux1-427-S	P53564	Cux1	1.198	up	0.0095	GSK3B	CMGC/GSK/GSK3B
Q8CI08-248-S	-248-S	Slain2-248-S	Q8CI08	Slain2	1.198	up	0.0375	GSK3B	CMGC/GSK/GSK3B
Q9Z1M4-456-S	-456-S	Rps6kb2-456-S	Q9Z1M4	Rps6kb2	1.198	up	0.0438	GSK3B	CMGC/GSK/GSK3B
Q3TXU5-4-T	-4-T	Dhps-4-T	Q3TXU5	Dhps	1.199	up	0.0026	GSK3B	CMGC/GSK/GSK3B
G5E8P1-128-S	-128-S	Brd1-128-S	G5E8P1	Brd1	1.199	up	0.0073	GSK3B	CMGC/GSK/GSK3B
Q8VDI7-98-S	-98-S	Ubac1-98-S	Q8VDI7	Ubac1	1.2	up	0.0007	GSK3B	CMGC/GSK/GSK3B
P14873-1962-T	-1962-T	Map1b-1962-T	P14873	Map1b	1.2	up	0.0024	GSK3B	CMGC/GSK/GSK3B
Q8CEC0-518-S	-518-S	Nup88-518-S	Q8CEC0	Nup88	1.201	up	0.0015	GSK3B	CMGC/GSK/GSK3B
Q922K7-767-S	-767-S	Nop2-767-S	Q922K7	Nop2	1.201	up	0.014	GSK3B	CMGC/GSK/GSK3B
P25799-897-S	-897-S	Nfkb1-897-S	P25799	Nfkb1	1.201	up	0.0355	GSK3B	CMGC/GSK/GSK3B
Q91VM5-248-S	-248-S	Rbmxl1-248-S	Q91VM5	Rbmxl1	1.201	up	0.0397	GSK3B	CMGC/GSK/GSK3B
Q9CW46-469-T	-469-T	Raver1-469-T	Q9CW46	Raver1	1.202	up	0	GSK3B	CMGC/GSK/GSK3B
Q9EPC1-8-S	-8-S	Parva-8-S	Q9EPC1	Parva	1.202	up	0.001	GSK3B	CMGC/GSK/GSK3B
Q9JLV1-390-S	-390-S	Bag3-390-S	Q9JLV1	Bag3	1.202	up	0.0028	GSK3B	CMGC/GSK/GSK3B
P97386-244-S	-244-S	Lig3-244-S	P97386	Lig3	1.202	up	0.0377	GSK3B	CMGC/GSK/GSK3B
Q9DBY8-190-S	-190-S	Nvl-190-S	Q9DBY8	Nvl	1.203	up	0.0001	GSK3B	CMGC/GSK/GSK3B
Q8BVU0-419-S	-419-S	Lrch3-419-S	Q8BVU0	Lrch3	1.203	up	0.0128	GSK3B	CMGC/GSK/GSK3B
O88351-672-S	-672-S	Ikbkb-672-S	O88351	Ikbkb	1.203	up	0.0167	GSK3B	CMGC/GSK/GSK3B
Q8C9B9-1035-S	-1035-S	Dido1-1035-S	Q8C9B9	Dido1	1.204	up	0.0005	GSK3B	CMGC/GSK/GSK3B
P57016-259-S	-259-S	Lad1-259-S	P57016	Lad1	1.204	up	0.0017	GSK3B	CMGC/GSK/GSK3B
P10107-37-S	-37-S	Anxa1-37-S	P10107	Anxa1	1.204	up	0.0018	GSK3B	CMGC/GSK/GSK3B
Q91VM5-58-S	-58-S	Rbmxl1-58-S	Q91VM5	Rbmxl1	1.204	up	0.0074	GSK3B	CMGC/GSK/GSK3B
Q8VDF2-289-S	-289-S	Uhrf1-289-S	Q8VDF2	Uhrf1	1.204	up	0.0092	GSK3B	CMGC/GSK/GSK3B
Q99MK8-670-S	-670-S	Grk2-670-S	Q99MK8	Grk2	1.204	up	0.0101	GSK3B	CMGC/GSK/GSK3B
Q9Z130-122-S	-122-S	Hnrnpdl-122-S	Q9Z130	Hnrnpdl	1.205	up	0.0045	GSK3B	CMGC/GSK/GSK3B
Q9WTX2-18-S	-18-S	Prkra-18-S	Q9WTX2	Prkra	1.205	up	0.0052	GSK3B	CMGC/GSK/GSK3B
Q9EQM6-377-S	-377-S	Dgcr8-377-S	Q9EQM6	Dgcr8	1.205	up	0.0111	GSK3B	CMGC/GSK/GSK3B
Q80TZ9-642-S	-642-S	Rere-642-S	Q80TZ9	Rere	1.205	up	0.0218	GSK3B	CMGC/GSK/GSK3B
Q7TPH6-2861-S	-2861-S	Mycbp2-2861-S	Q7TPH6	Mycbp2	1.205	up	0.0345	GSK3B	CMGC/GSK/GSK3B
P58871-1375-S	-1375-S	Tnks1bp1-1375-S	P58871	Tnks1bp1	1.206	up	0.0054	GSK3B	CMGC/GSK/GSK3B
Q8CCS6-146-S	-146-S	Pabpn1-146-S	Q8CCS6	Pabpn1	1.206	up	0.0055	GSK3B	CMGC/GSK/GSK3B
E9Q5F9-633-S	-633-S	Setd2-633-S	E9Q5F9	Setd2	1.206	up	0.0095	GSK3B	CMGC/GSK/GSK3B
Q76N33-242-S	-242-S	Stambpl1-242-S	Q76N33	Stambpl1	1.206	up	0.0239	GSK3B	CMGC/GSK/GSK3B
Q0VGY8-1665-S	-1665-S	Tanc1-1665-S	Q0VGY8	Tanc1	1.206	up	0.033	GSK3B	CMGC/GSK/GSK3B
Q8K4B0-564-T	-564-T	Mta1-564-T	Q8K4B0	Mta1	1.207	up	0.0001	GSK3B	CMGC/GSK/GSK3B
Q62261-2340-S	-2340-S	Sptbn1-2340-S	Q62261	Sptbn1	1.207	up	0.0003	GSK3B	CMGC/GSK/GSK3B
P70255-333-S	-333-S	Nfic-333-S	P70255	Nfic	1.207	up	0.0004	GSK3B	CMGC/GSK/GSK3B
Q8K327-448-S	-448-S	Champ1-448-S	Q8K327	Champ1	1.207	up	0.003	GSK3B	CMGC/GSK/GSK3B
Q8VI36-83-S	-83-S	Pxn-83-S	Q8VI36	Pxn	1.207	up	0.0035	GSK3B	CMGC/GSK/GSK3B
Q5PSV9-1443-S	-1443-S	Mdc1-1443-S	Q5PSV9	Mdc1	1.207	up	0.0156	GSK3B	CMGC/GSK/GSK3B
Q8C1D8-183-S	-183-S	Iws1-183-S	Q8C1D8	Iws1	1.207	up	0.028	GSK3B	CMGC/GSK/GSK3B
A2AJI0-78-S	-78-S	Map7d1-78-S	A2AJI0	Map7d1	1.207	up	0.0399	GSK3B	CMGC/GSK/GSK3B
Q8VDP4-612-S	-612-S	Ccar2-612-S	Q8VDP4	Ccar2	1.208	up	0.0001	GSK3B	CMGC/GSK/GSK3B
Q6ZQ58-626-T	-626-T	Larp1-626-T	Q6ZQ58	Larp1	1.208	up	0.001	GSK3B	CMGC/GSK/GSK3B
Q9DBR7-596-T	-596-T	Ppp1r12a-596-T	Q9DBR7	Ppp1r12a	1.208	up	0.0143	GSK3B	CMGC/GSK/GSK3B
Q3UE31-268-S	-268-S	---268-S	Q3UE31	--	1.208	up	0.0254	GSK3B	CMGC/GSK/GSK3B
Q4VA53-1281-S	-1281-S	Pds5b-1281-S	Q4VA53	Pds5b	1.209	up	0.0008	GSK3B	CMGC/GSK/GSK3B
P70399-552-S	-552-S	Tp53bp1-552-S	P70399	Tp53bp1	1.209	up	0.0009	GSK3B	CMGC/GSK/GSK3B
Q3B7Z2-238-S	-238-S	Osbp-238-S	Q3B7Z2	Osbp	1.209	up	0.0051	GSK3B	CMGC/GSK/GSK3B
Q920I9-935-S	-935-S	Wdr7-935-S	Q920I9	Wdr7	1.209	up	0.0426	GSK3B	CMGC/GSK/GSK3B
P52479-208-S	-208-S	Usp10-208-S	P52479	Usp10	1.21	up	0	GSK3B	CMGC/GSK/GSK3B
P27546-598-S	-598-S	Map4-598-S	P27546	Map4	1.21	up	0	GSK3B	CMGC/GSK/GSK3B
Q61127-171-S	-171-S	Nab2-171-S	Q61127	Nab2	1.21	up	0.0017	GSK3B	CMGC/GSK/GSK3B
Q3TTA7-529-S	-529-S	Cblb-529-S	Q3TTA7	Cblb	1.21	up	0.0065	GSK3B	CMGC/GSK/GSK3B
B1AY13-1138-S	-1138-S	Usp24-1138-S	B1AY13	Usp24	1.211	up	0.0014	GSK3B	CMGC/GSK/GSK3B
Q91YD3-545-S	-545-S	Dcp1a-545-S	Q91YD3	Dcp1a	1.211	up	0.0048	GSK3B	CMGC/GSK/GSK3B
Q9CQG2-425-S	-425-S	Mettl16-425-S	Q9CQG2	Mettl16	1.211	up	0.0075	GSK3B	CMGC/GSK/GSK3B
Q99K30-242-S	-242-S	Eps8l2-242-S	Q99K30	Eps8l2	1.211	up	0.0243	GSK3B	CMGC/GSK/GSK3B
Q62504-1237-S	-1237-S	Spen-1237-S	Q62504	Spen	1.211	up	0.042	GSK3B	CMGC/GSK/GSK3B
B1AY13-2074-S	-2074-S	Usp24-2074-S	B1AY13	Usp24	1.212	up	0.0029	GSK3B	CMGC/GSK/GSK3B
Q9WU42-152-S	-152-S	Ncor2-152-S	Q9WU42	Ncor2	1.212	up	0.0223	GSK3B	CMGC/GSK/GSK3B
Q8C9B9-887-S	-887-S	Dido1-887-S	Q8C9B9	Dido1	1.213	up	0.0022	GSK3B	CMGC/GSK/GSK3B
Q8K4G5-475-S	-475-S	Ablim1-475-S	Q8K4G5	Ablim1	1.213	up	0.0026	GSK3B	CMGC/GSK/GSK3B
Q99K01-687-T	-687-T	Pdxdc1-687-T	Q99K01	Pdxdc1	1.213	up	0.003	GSK3B	CMGC/GSK/GSK3B
Q8BJ05-85-S	-85-S	Zc3h14-85-S	Q8BJ05	Zc3h14	1.213	up	0.0035	GSK3B	CMGC/GSK/GSK3B
P54279-477-S	-477-S	Pms2-477-S	P54279	Pms2	1.213	up	0.0045	GSK3B	CMGC/GSK/GSK3B
Q80Y44-549-S	-549-S	Ddx10-549-S	Q80Y44	Ddx10	1.213	up	0.0134	GSK3B	CMGC/GSK/GSK3B
Q99PL5-1472-S	-1472-S	Rrbp1-1472-S	Q99PL5	Rrbp1	1.213	up	0.0424	GSK3B	CMGC/GSK/GSK3B
Q99NH0-2041-S	-2041-S	Ankrd17-2041-S	Q99NH0	Ankrd17	1.214	up	0.0002	GSK3B	CMGC/GSK/GSK3B
Q5DTU0-70-S	-70-S	Afap1l2-70-S	Q5DTU0	Afap1l2	1.214	up	0.0002	GSK3B	CMGC/GSK/GSK3B
Q3UMF0-1028-S	-1028-S	Cobll1-1028-S	Q3UMF0	Cobll1	1.214	up	0.0085	GSK3B	CMGC/GSK/GSK3B
Q8K298-180-S	-180-S	Anln-180-S	Q8K298	Anln	1.215	up	0.0016	GSK3B	CMGC/GSK/GSK3B
Q52KI8-448-S	-448-S	Srrm1-448-S	Q52KI8	Srrm1	1.215	up	0.0045	GSK3B	CMGC/GSK/GSK3B
Q8K363-101-T	-101-T	Ddx18-101-T	Q8K363	Ddx18	1.215	up	0.0223	GSK3B	CMGC/GSK/GSK3B
Q8VCE2-314-S	-314-S	Gpn1-314-S	Q8VCE2	Gpn1	1.216	up	0.0001	GSK3B	CMGC/GSK/GSK3B
Q8R1Q8-207-S	-207-S	Dync1li1-207-S	Q8R1Q8	Dync1li1	1.216	up	0.0006	GSK3B	CMGC/GSK/GSK3B
Q8R326-477-S	-477-S	Pspc1-477-S	Q8R326	Pspc1	1.216	up	0.0007	GSK3B	CMGC/GSK/GSK3B
Q8VDF2-656-S	-656-S	Uhrf1-656-S	Q8VDF2	Uhrf1	1.216	up	0.003	GSK3B	CMGC/GSK/GSK3B
Q61235-90-S	-90-S	Sntb2-90-S	Q61235	Sntb2	1.216	up	0.0142	GSK3B	CMGC/GSK/GSK3B
Q3UMF0-1060-S	-1060-S	Cobll1-1060-S	Q3UMF0	Cobll1	1.216	up	0.0148	GSK3B	CMGC/GSK/GSK3B
A2AIV2-138-S	-138-S	Virma-138-S	A2AIV2	Virma	1.217	up	0	GSK3B	CMGC/GSK/GSK3B
Q99MD6-6-S	-6-S	Txnrd3-6-S	Q99MD6	Txnrd3	1.217	up	0.0022	GSK3B	CMGC/GSK/GSK3B
E9PVX6-1734-S	-1734-S	Mki67-1734-S	E9PVX6	Mki67	1.217	up	0.003	GSK3B	CMGC/GSK/GSK3B
Q80U58-136-S	-136-S	Pum2-136-S	Q80U58	Pum2	1.217	up	0.0034	GSK3B	CMGC/GSK/GSK3B
Q8K2L8-309-S	-309-S	Trappc12-309-S	Q8K2L8	Trappc12	1.217	up	0.0237	GSK3B	CMGC/GSK/GSK3B
Q9Z0U1-1136-S	-1136-S	Tjp2-1136-S	Q9Z0U1	Tjp2	1.217	up	0.0279	GSK3B	CMGC/GSK/GSK3B
Q60902-255-S	-255-S	Eps15l1-255-S	Q60902	Eps15l1	1.217	up	0.0462	GSK3B	CMGC/GSK/GSK3B
Q04692-34-S	-34-S	Smarcad1-34-S	Q04692	Smarcad1	1.218	up	0.0009	GSK3B	CMGC/GSK/GSK3B
Q6A0A2-601-S	-601-S	Larp4b-601-S	Q6A0A2	Larp4b	1.218	up	0.0051	GSK3B	CMGC/GSK/GSK3B
Q61235-75-S	-75-S	Sntb2-75-S	Q61235	Sntb2	1.218	up	0.0067	GSK3B	CMGC/GSK/GSK3B
Q6PHZ5-606-S	-606-S	Rbm15b-606-S	Q6PHZ5	Rbm15b	1.218	up	0.0104	GSK3B	CMGC/GSK/GSK3B
Q921I6-131-S	-131-S	Sh3bp4-131-S	Q921I6	Sh3bp4	1.218	up	0.0197	GSK3B	CMGC/GSK/GSK3B
Q9Z2E2-556-S	-556-S	Mbd1-556-S	Q9Z2E2	Mbd1	1.218	up	0.0246	GSK3B	CMGC/GSK/GSK3B
Q80TZ9-600-S	-600-S	Rere-600-S	Q80TZ9	Rere	1.218	up	0.0271	GSK3B	CMGC/GSK/GSK3B
Q8VCF0-186-S	-186-S	Mavs-186-S	Q8VCF0	Mavs	1.218	up	0.0334	GSK3B	CMGC/GSK/GSK3B
Q7TSC1-1217-S	-1217-S	Prrc2a-1217-S	Q7TSC1	Prrc2a	1.219	up	0.0007	GSK3B	CMGC/GSK/GSK3B
Q07139-865-S	-865-S	Ect2-865-S	Q07139	Ect2	1.219	up	0.0016	GSK3B	CMGC/GSK/GSK3B
Q8CB77-515-S	-515-S	Eloa-515-S	Q8CB77	Eloa	1.219	up	0.0222	GSK3B	CMGC/GSK/GSK3B
P30999-47-S	-47-S	Ctnnd1-47-S	P30999	Ctnnd1	1.22	up	0.0001	GSK3B	CMGC/GSK/GSK3B
Q925J9-955-S	-955-S	Med1-955-S	Q925J9	Med1	1.221	up	0.0017	GSK3B	CMGC/GSK/GSK3B
Q60949-782-S	-782-S	Tbc1d1-782-S	Q60949	Tbc1d1	1.221	up	0.0069	GSK3B	CMGC/GSK/GSK3B
Q6PR54-387-S	-387-S	Rif1-387-S	Q6PR54	Rif1	1.221	up	0.0105	GSK3B	CMGC/GSK/GSK3B
Q8CI51-111-S	-111-S	Pdlim5-111-S	Q8CI51	Pdlim5	1.221	up	0.0192	GSK3B	CMGC/GSK/GSK3B
Q8BTI8-1986-T	-1986-T	Srrm2-1986-T	Q8BTI8	Srrm2	1.221	up	0.0438	GSK3B	CMGC/GSK/GSK3B
Q60760-96-S	-96-S	Grb10-96-S	Q60760	Grb10	1.222	up	0.0017	GSK3B	CMGC/GSK/GSK3B
Q3U3T8-33-S	-33-S	Wdr62-33-S	Q3U3T8	Wdr62	1.222	up	0.0079	GSK3B	CMGC/GSK/GSK3B
Q922Y1-200-S	-200-S	Ubxn1-200-S	Q922Y1	Ubxn1	1.222	up	0.0326	GSK3B	CMGC/GSK/GSK3B
E9Q5F9-532-S	-532-S	Setd2-532-S	E9Q5F9	Setd2	1.223	up	0.0072	GSK3B	CMGC/GSK/GSK3B
Q61749-21-S	-21-S	Eif2b4-21-S	Q61749	Eif2b4	1.223	up	0.0473	GSK3B	CMGC/GSK/GSK3B
Q80VI1-376-S	-376-S	Trim56-376-S	Q80VI1	Trim56	1.224	up	0.0006	GSK3B	CMGC/GSK/GSK3B
A2AJI0-127-S	-127-S	Map7d1-127-S	A2AJI0	Map7d1	1.224	up	0.0016	GSK3B	CMGC/GSK/GSK3B
Q8BX17-1414-S	-1414-S	Gemin5-1414-S	Q8BX17	Gemin5	1.224	up	0.0063	GSK3B	CMGC/GSK/GSK3B
Q8K371-750-T	-750-T	Amotl2-750-T	Q8K371	Amotl2	1.224	up	0.0215	GSK3B	CMGC/GSK/GSK3B
P97496-327-S	-327-S	Smarcc1-327-S	P97496	Smarcc1	1.225	up	0	GSK3B	CMGC/GSK/GSK3B
B1AY13-2558-S	-2558-S	Usp24-2558-S	B1AY13	Usp24	1.225	up	0	GSK3B	CMGC/GSK/GSK3B
Q4VA53-1356-S	-1356-S	Pds5b-1356-S	Q4VA53	Pds5b	1.225	up	0.0002	GSK3B	CMGC/GSK/GSK3B
Q91YE5-1767-S	-1767-S	Baz2a-1767-S	Q91YE5	Baz2a	1.225	up	0.0043	GSK3B	CMGC/GSK/GSK3B
Q3TX08-35-S	-35-S	Trmt1-35-S	Q3TX08	Trmt1	1.225	up	0.0073	GSK3B	CMGC/GSK/GSK3B
Q6P9Q4-390-S	-390-S	Fhod1-390-S	Q6P9Q4	Fhod1	1.225	up	0.0244	GSK3B	CMGC/GSK/GSK3B
Q8BHX3-228-S	-228-S	Cdca8-228-S	Q8BHX3	Cdca8	1.225	up	0.0334	GSK3B	CMGC/GSK/GSK3B
Q8VH51-136-S	-136-S	Rbm39-136-S	Q8VH51	Rbm39	1.226	up	0.0005	GSK3B	CMGC/GSK/GSK3B
Q8K3A9-307-S	-307-S	Mepce-307-S	Q8K3A9	Mepce	1.226	up	0.0055	GSK3B	CMGC/GSK/GSK3B
Q497V5-174-S	-174-S	Srbd1-174-S	Q497V5	Srbd1	1.226	up	0.0124	GSK3B	CMGC/GSK/GSK3B
Q8CJF7-1792-S	-1792-S	Ahctf1-1792-S	Q8CJF7	Ahctf1	1.226	up	0.025	GSK3B	CMGC/GSK/GSK3B
Q920Q6-279-S	-279-S	Msi2-279-S	Q920Q6	Msi2	1.227	up	0.0082	GSK3B	CMGC/GSK/GSK3B
Q68FL6-827-S	-827-S	Mars1-827-S	Q68FL6	Mars1	1.228	up	0.0002	GSK3B	CMGC/GSK/GSK3B
Q9EP71-300-S	-300-S	Rai14-300-S	Q9EP71	Rai14	1.228	up	0.0017	GSK3B	CMGC/GSK/GSK3B
E2JF22-1385-S	-1385-S	Piezo1-1385-S	E2JF22	Piezo1	1.228	up	0.0026	GSK3B	CMGC/GSK/GSK3B
Q99MJ9-85-S	-85-S	Ddx50-85-S	Q99MJ9	Ddx50	1.228	up	0.0069	GSK3B	CMGC/GSK/GSK3B
Q64012-274-T	-274-T	Raly-274-T	Q64012	Raly	1.228	up	0.0201	GSK3B	CMGC/GSK/GSK3B
P40201-1690-S	-1690-S	Chd1-1690-S	P40201	Chd1	1.228	up	0.0386	GSK3B	CMGC/GSK/GSK3B
Q9CU65-305-S	-305-S	Zmym2-305-S	Q9CU65	Zmym2	1.228	up	0.0431	GSK3B	CMGC/GSK/GSK3B
Q6NXI6-612-S	-612-S	Rprd2-612-S	Q6NXI6	Rprd2	1.229	up	0.0199	GSK3B	CMGC/GSK/GSK3B
Q80U72-1292-S	-1292-S	Scrib-1292-S	Q80U72	Scrib	1.23	up	0.0009	GSK3B	CMGC/GSK/GSK3B
P35831-331-S	-331-S	Ptpn12-331-S	P35831	Ptpn12	1.23	up	0.0013	GSK3B	CMGC/GSK/GSK3B
P26645-138-S	-138-S	Marcks-138-S	P26645	Marcks	1.23	up	0.0036	GSK3B	CMGC/GSK/GSK3B
O08759-8-S	-8-S	Ube3a-8-S	O08759	Ube3a	1.23	up	0.0066	GSK3B	CMGC/GSK/GSK3B
Q3UVL4-18-S	-18-S	Vps51-18-S	Q3UVL4	Vps51	1.23	up	0.0074	GSK3B	CMGC/GSK/GSK3B
A2A432-149-S	-149-S	Cul4b-149-S	A2A432	Cul4b	1.231	up	0.0005	GSK3B	CMGC/GSK/GSK3B
Q99MS7-284-S	-284-S	Ehbp1l1-284-S	Q99MS7	Ehbp1l1	1.231	up	0.0089	GSK3B	CMGC/GSK/GSK3B
Q61818-1116-S	-1116-S	Rai1-1116-S	Q61818	Rai1	1.231	up	0.0141	GSK3B	CMGC/GSK/GSK3B
Q9ET54-782-S	-782-S	Palld-782-S	Q9ET54	Palld	1.231	up	0.0153	GSK3B	CMGC/GSK/GSK3B
Q62073-389-S	-389-S	Map3k7-389-S	Q62073	Map3k7	1.231	up	0.0218	GSK3B	CMGC/GSK/GSK3B
Q9JLQ0-510-S	-510-S	Cd2ap-510-S	Q9JLQ0	Cd2ap	1.232	up	0.0014	GSK3B	CMGC/GSK/GSK3B
A2ABV5-992-S	-992-S	Med14-992-S	A2ABV5	Med14	1.232	up	0.0089	GSK3B	CMGC/GSK/GSK3B
O70551-51-S	-51-S	Srpk1-51-S	O70551	Srpk1	1.233	up	0.001	GSK3B	CMGC/GSK/GSK3B
P97433-1604-S	-1604-S	Arhgef28-1604-S	P97433	Arhgef28	1.233	up	0.0014	GSK3B	CMGC/GSK/GSK3B
Q3U7R1-951-S	-951-S	Esyt1-951-S	Q3U7R1	Esyt1	1.233	up	0.003	GSK3B	CMGC/GSK/GSK3B
Q6PDQ2-1546-T	-1546-T	Chd4-1546-T	Q6PDQ2	Chd4	1.233	up	0.0055	GSK3B	CMGC/GSK/GSK3B
Q2KN98-871-S	-871-S	Specc1l-871-S	Q2KN98	Specc1l	1.233	up	0.0145	GSK3B	CMGC/GSK/GSK3B
Q64337-269-T	-269-T	Sqstm1-269-T	Q64337	Sqstm1	1.233	up	0.0299	GSK3B	CMGC/GSK/GSK3B
P60335-231-S	-231-S	Pcbp1-231-S	P60335	Pcbp1	1.234	up	0.0006	GSK3B	CMGC/GSK/GSK3B
P97379-227-T	-227-T	G3bp2-227-T	P97379	G3bp2	1.234	up	0.0054	GSK3B	CMGC/GSK/GSK3B
P70257-361-S	-361-S	Nfix-361-S	P70257	Nfix	1.234	up	0.0069	GSK3B	CMGC/GSK/GSK3B
Q9JLV1-179-S	-179-S	Bag3-179-S	Q9JLV1	Bag3	1.235	up	0.001	GSK3B	CMGC/GSK/GSK3B
P70399-1115-S	-1115-S	Tp53bp1-1115-S	P70399	Tp53bp1	1.235	up	0.0015	GSK3B	CMGC/GSK/GSK3B
P62141-316-T	-316-T	Ppp1cb-316-T	P62141	Ppp1cb	1.235	up	0.0015	GSK3B	CMGC/GSK/GSK3B
Q69ZW3-765-S	-765-S	Ehbp1-765-S	Q69ZW3	Ehbp1	1.235	up	0.0104	GSK3B	CMGC/GSK/GSK3B
E9PVX6-2392-S	-2392-S	Mki67-2392-S	E9PVX6	Mki67	1.236	up	0.0006	GSK3B	CMGC/GSK/GSK3B
Q80XJ2-262-S	-262-S	Rnf168-262-S	Q80XJ2	Rnf168	1.236	up	0.0119	GSK3B	CMGC/GSK/GSK3B
Q64512-2059-S	-2059-S	Ptpn13-2059-S	Q64512	Ptpn13	1.237	up	0.0013	GSK3B	CMGC/GSK/GSK3B
Q4VAC9-1141-S	-1141-S	Plekhg3-1141-S	Q4VAC9	Plekhg3	1.237	up	0.0187	GSK3B	CMGC/GSK/GSK3B
Q8CC35-765-S	-765-S	Synpo-765-S	Q8CC35	Synpo	1.238	up	0.0017	GSK3B	CMGC/GSK/GSK3B
Q99LJ0-488-S	-488-S	Cttnbp2nl-488-S	Q99LJ0	Cttnbp2nl	1.238	up	0.0079	GSK3B	CMGC/GSK/GSK3B
Q80TG1-249-S	-249-S	Kansl1-249-S	Q80TG1	Kansl1	1.238	up	0.0081	GSK3B	CMGC/GSK/GSK3B
Q9JLV1-560-T	-560-T	Bag3-560-T	Q9JLV1	Bag3	1.238	up	0.0115	GSK3B	CMGC/GSK/GSK3B
Q6Y7W8-237-S	-237-S	Gigyf2-237-S	Q6Y7W8	Gigyf2	1.239	up	0.0006	GSK3B	CMGC/GSK/GSK3B
Q08509-624-S	-624-S	Eps8-624-S	Q08509	Eps8	1.24	up	0.0021	GSK3B	CMGC/GSK/GSK3B
Q63932-23-S	-23-S	Map2k2-23-S	Q63932	Map2k2	1.24	up	0.0043	GSK3B	CMGC/GSK/GSK3B
P42227-727-S	-727-S	Stat3-727-S	P42227	Stat3	1.24	up	0.0201	GSK3B	CMGC/GSK/GSK3B
Q0VBL3-258-S	-258-S	Rbm15-258-S	Q0VBL3	Rbm15	1.241	up	0.0019	GSK3B	CMGC/GSK/GSK3B
P97310-27-S	-27-S	Mcm2-27-S	P97310	Mcm2	1.242	up	0.003	GSK3B	CMGC/GSK/GSK3B
O35345-6-S	-6-S	Kpna6-6-S	O35345	Kpna6	1.242	up	0.0048	GSK3B	CMGC/GSK/GSK3B
Q99LL5-493-S	-493-S	Pwp1-493-S	Q99LL5	Pwp1	1.242	up	0.0061	GSK3B	CMGC/GSK/GSK3B
Q9EPQ8-567-S	-567-S	Tcf20-567-S	Q9EPQ8	Tcf20	1.242	up	0.0252	GSK3B	CMGC/GSK/GSK3B
Q9D0B0-217-S	-217-S	Srsf9-217-S	Q9D0B0	Srsf9	1.243	up	0.0003	GSK3B	CMGC/GSK/GSK3B
Q8CJF7-1218-S	-1218-S	Ahctf1-1218-S	Q8CJF7	Ahctf1	1.243	up	0.0011	GSK3B	CMGC/GSK/GSK3B
Q148V8-841-S	-841-S	Fam83h-841-S	Q148V8	Fam83h	1.243	up	0.0037	GSK3B	CMGC/GSK/GSK3B
A2AI08-457-S	-457-S	Tprn-457-S	A2AI08	Tprn	1.243	up	0.008	GSK3B	CMGC/GSK/GSK3B
O70305-697-S	-697-S	Atxn2-697-S	O70305	Atxn2	1.244	up	0.0003	GSK3B	CMGC/GSK/GSK3B
Q921C5-578-S	-578-S	Bicd2-578-S	Q921C5	Bicd2	1.244	up	0.0006	GSK3B	CMGC/GSK/GSK3B
O35495-119-S	-119-S	Cdk14-119-S	O35495	Cdk14	1.244	up	0.0076	GSK3B	CMGC/GSK/GSK3B
P62482-9-S	-9-S	Kcnab2-9-S	P62482	Kcnab2	1.244	up	0.0138	GSK3B	CMGC/GSK/GSK3B
P26039-1328-S	-1328-S	Tln1-1328-S	P26039	Tln1	1.244	up	0.0152	GSK3B	CMGC/GSK/GSK3B
Q9WTQ5-22-S	-22-S	Akap12-22-S	Q9WTQ5	Akap12	1.245	up	0	GSK3B	CMGC/GSK/GSK3B
Q8BZH4-422-S	-422-S	Pogz-422-S	Q8BZH4	Pogz	1.245	up	0.0011	GSK3B	CMGC/GSK/GSK3B
Q80X50-629-S	-629-S	Ubap2l-629-S	Q80X50	Ubap2l	1.245	up	0.0028	GSK3B	CMGC/GSK/GSK3B
P97868-1278-S	-1278-S	Rbbp6-1278-S	P97868	Rbbp6	1.245	up	0.0034	GSK3B	CMGC/GSK/GSK3B
Q9DBD5-13-S	-13-S	Pelp1-13-S	Q9DBD5	Pelp1	1.245	up	0.0079	GSK3B	CMGC/GSK/GSK3B
Q7TMY8-2918-S	-2918-S	Huwe1-2918-S	Q7TMY8	Huwe1	1.245	up	0.037	GSK3B	CMGC/GSK/GSK3B
Q9CQ20-71-S	-71-S	Mid1ip1-71-S	Q9CQ20	Mid1ip1	1.246	up	0.0099	GSK3B	CMGC/GSK/GSK3B
O88622-286-S	-286-S	Parg-286-S	O88622	Parg	1.246	up	0.0289	GSK3B	CMGC/GSK/GSK3B
P70399-268-S	-268-S	Tp53bp1-268-S	P70399	Tp53bp1	1.247	up	0	GSK3B	CMGC/GSK/GSK3B
Q61687-1080-S	-1080-S	Atrx-1080-S	Q61687	Atrx	1.247	up	0.0006	GSK3B	CMGC/GSK/GSK3B
P27546-785-S	-785-S	Map4-785-S	P27546	Map4	1.247	up	0.0053	GSK3B	CMGC/GSK/GSK3B
Q99M28-251-S	-251-S	Rnps1-251-S	Q99M28	Rnps1	1.247	up	0.0065	GSK3B	CMGC/GSK/GSK3B
P53986-230-S	-230-S	Slc16a1-230-S	P53986	Slc16a1	1.247	up	0.0128	GSK3B	CMGC/GSK/GSK3B
Q8BVL3-336-S	-336-S	Snx17-336-S	Q8BVL3	Snx17	1.247	up	0.0134	GSK3B	CMGC/GSK/GSK3B
Q8VD04-657-S	-657-S	Gripap1-657-S	Q8VD04	Gripap1	1.247	up	0.0165	GSK3B	CMGC/GSK/GSK3B
Q80YR7-1265-S	-1265-S	Clspn-1265-S	Q80YR7	Clspn	1.247	up	0.0365	GSK3B	CMGC/GSK/GSK3B
Q569Z6-320-S	-320-S	Thrap3-320-S	Q569Z6	Thrap3	1.248	up	0.0012	GSK3B	CMGC/GSK/GSK3B
Q7TQH0-453-S	-453-S	Atxn2l-453-S	Q7TQH0	Atxn2l	1.248	up	0.0012	GSK3B	CMGC/GSK/GSK3B
Q9WU62-273-S	-273-S	Incenp-273-S	Q9WU62	Incenp	1.248	up	0.002	GSK3B	CMGC/GSK/GSK3B
Q8BTI8-2268-T	-2268-T	Srrm2-2268-T	Q8BTI8	Srrm2	1.248	up	0.0086	GSK3B	CMGC/GSK/GSK3B
Q60596-446-S	-446-S	Xrcc1-446-S	Q60596	Xrcc1	1.248	up	0.0149	GSK3B	CMGC/GSK/GSK3B
O88874-325-S	-325-S	Ccnk-325-S	O88874	Ccnk	1.248	up	0.0447	GSK3B	CMGC/GSK/GSK3B
Q8K019-284-S	-284-S	Bclaf1-284-S	Q8K019	Bclaf1	1.25	up	0.0028	GSK3B	CMGC/GSK/GSK3B
A2AIV2-1578-S	-1578-S	Virma-1578-S	A2AIV2	Virma	1.251	up	0.0016	GSK3B	CMGC/GSK/GSK3B
Q8R3L2-602-S	-602-S	Tcf25-602-S	Q8R3L2	Tcf25	1.251	up	0.0057	GSK3B	CMGC/GSK/GSK3B
Q7TT50-1695-S	-1695-S	Cdc42bpb-1695-S	Q7TT50	Cdc42bpb	1.251	up	0.0175	GSK3B	CMGC/GSK/GSK3B
Q8CE96-11-S	-11-S	Trmt6-11-S	Q8CE96	Trmt6	1.252	up	0.0003	GSK3B	CMGC/GSK/GSK3B
Q9DB85-177-S	-177-S	Rrp8-177-S	Q9DB85	Rrp8	1.252	up	0.0005	GSK3B	CMGC/GSK/GSK3B
Q6ZPL9-594-S	-594-S	Ddx55-594-S	Q6ZPL9	Ddx55	1.252	up	0.0083	GSK3B	CMGC/GSK/GSK3B
Q5DTT3-1430-S	-1430-S	Tasor2-1430-S	Q5DTT3	Tasor2	1.252	up	0.0094	GSK3B	CMGC/GSK/GSK3B
P14873-1649-S	-1649-S	Map1b-1649-S	P14873	Map1b	1.253	up	0.0001	GSK3B	CMGC/GSK/GSK3B
Q3UPL0-801-S	-801-S	Sec31a-801-S	Q3UPL0	Sec31a	1.253	up	0.0022	GSK3B	CMGC/GSK/GSK3B
Q69Z38-1050-S	-1050-S	Peak1-1050-S	Q69Z38	Peak1	1.253	up	0.0398	GSK3B	CMGC/GSK/GSK3B
Q9CR86-31-S	-31-S	Carhsp1-31-S	Q9CR86	Carhsp1	1.254	up	0.0055	GSK3B	CMGC/GSK/GSK3B
Q52KR3-594-S	-594-S	Prune2-594-S	Q52KR3	Prune2	1.254	up	0.0232	GSK3B	CMGC/GSK/GSK3B
Q9CPV5-19-S	-19-S	Pmf1-19-S	Q9CPV5	Pmf1	1.254	up	0.0281	GSK3B	CMGC/GSK/GSK3B
Q921U8-357-S	-357-S	Smtn-357-S	Q921U8	Smtn	1.255	up	0.0002	GSK3B	CMGC/GSK/GSK3B
Q9QXM1-134-S	-134-S	Jmy-134-S	Q9QXM1	Jmy	1.255	up	0.0422	GSK3B	CMGC/GSK/GSK3B
Q64511-1269-T	-1269-T	Top2b-1269-T	Q64511	Top2b	1.256	up	0.0005	GSK3B	CMGC/GSK/GSK3B
P62996-264-S	-264-S	Tra2b-264-S	P62996	Tra2b	1.256	up	0.0048	GSK3B	CMGC/GSK/GSK3B
Q8C006-8-S	-8-S	Trim35-8-S	Q8C006	Trim35	1.256	up	0.0088	GSK3B	CMGC/GSK/GSK3B
P97820-621-S	-621-S	Map4k4-621-S	P97820	Map4k4	1.257	up	0.0191	GSK3B	CMGC/GSK/GSK3B
Q810L3-214-S	-214-S	Chfr-214-S	Q810L3	Chfr	1.257	up	0.0207	GSK3B	CMGC/GSK/GSK3B
Q8BIA4-86-S	-86-S	Fbxw8-86-S	Q8BIA4	Fbxw8	1.257	up	0.0298	GSK3B	CMGC/GSK/GSK3B
Q8CHY6-185-T	-185-T	Gatad2a-185-T	Q8CHY6	Gatad2a	1.258	up	0.0001	GSK3B	CMGC/GSK/GSK3B
Q924H7-523-S	-523-S	Wac-523-S	Q924H7	Wac	1.258	up	0.0003	GSK3B	CMGC/GSK/GSK3B
Q5XJE5-659-S	-659-S	Leo1-659-S	Q5XJE5	Leo1	1.258	up	0.0006	GSK3B	CMGC/GSK/GSK3B
Q8JZQ9-75-S	-75-S	Eif3b-75-S	Q8JZQ9	Eif3b	1.258	up	0.0224	GSK3B	CMGC/GSK/GSK3B
Q8K3X4-638-S	-638-S	Irf2bpl-638-S	Q8K3X4	Irf2bpl	1.259	up	0	GSK3B	CMGC/GSK/GSK3B
P23242-364-S	-364-S	Gja1-364-S	P23242	Gja1	1.259	up	0.0016	GSK3B	CMGC/GSK/GSK3B
P13864-15-S	-15-S	Dnmt1-15-S	P13864	Dnmt1	1.259	up	0.0032	GSK3B	CMGC/GSK/GSK3B
A2AJT4-211-S	-211-S	Pnisr-211-S	A2AJT4	Pnisr	1.26	up	0.009	GSK3B	CMGC/GSK/GSK3B
Q61464-1569-S	-1569-S	Znf638-1569-S	Q61464	Znf638	1.261	up	0	GSK3B	CMGC/GSK/GSK3B
Q8BTI8-2535-S	-2535-S	Srrm2-2535-S	Q8BTI8	Srrm2	1.261	up	0.0009	GSK3B	CMGC/GSK/GSK3B
P62137-320-T	-320-T	Ppp1ca-320-T	P62137	Ppp1ca	1.261	up	0.0018	GSK3B	CMGC/GSK/GSK3B
Q64012-135-S	-135-S	Raly-135-S	Q64012	Raly	1.262	up	0.0085	GSK3B	CMGC/GSK/GSK3B
P97473-151-S	-151-S	Tarbp2-151-S	P97473	Tarbp2	1.262	up	0.0312	GSK3B	CMGC/GSK/GSK3B
P27546-517-S	-517-S	Map4-517-S	P27546	Map4	1.263	up	0	GSK3B	CMGC/GSK/GSK3B
P54726-133-S	-133-S	Rad23a-133-S	P54726	Rad23a	1.263	up	0.0016	GSK3B	CMGC/GSK/GSK3B
Q3TLH4-1249-S	-1249-S	Prrc2c-1249-S	Q3TLH4	Prrc2c	1.263	up	0.0137	GSK3B	CMGC/GSK/GSK3B
Q8JZZ6-74-S	-74-S	Ammecr1l-74-S	Q8JZZ6	Ammecr1l	1.263	up	0.0223	GSK3B	CMGC/GSK/GSK3B
Q9D5D8-111-S	-111-S	Cdyl2-111-S	Q9D5D8	Cdyl2	1.264	up	0.0049	GSK3B	CMGC/GSK/GSK3B
Q80YS6-259-S	-259-S	Afap1-259-S	Q80YS6	Afap1	1.264	up	0.0095	GSK3B	CMGC/GSK/GSK3B
O08582-8-S	-8-S	Gtpbp1-8-S	O08582	Gtpbp1	1.264	up	0.0105	GSK3B	CMGC/GSK/GSK3B
Q6Y5D8-591-S	-591-S	Arhgap10-591-S	Q6Y5D8	Arhgap10	1.264	up	0.0186	GSK3B	CMGC/GSK/GSK3B
Q6ZQ93-3443-S	-3443-S	Usp34-3443-S	Q6ZQ93	Usp34	1.264	up	0.046	GSK3B	CMGC/GSK/GSK3B
O55098-950-T	-950-T	Stk10-950-T	O55098	Stk10	1.264	up	0.0465	GSK3B	CMGC/GSK/GSK3B
Q3UMT1-403-S	-403-S	Ppp1r12c-403-S	Q3UMT1	Ppp1r12c	1.265	up	0.0001	GSK3B	CMGC/GSK/GSK3B
Q8K3X4-195-S	-195-S	Irf2bpl-195-S	Q8K3X4	Irf2bpl	1.265	up	0.0005	GSK3B	CMGC/GSK/GSK3B
E9Q286-1820-S	-1820-S	Ice1-1820-S	E9Q286	Ice1	1.265	up	0.0006	GSK3B	CMGC/GSK/GSK3B
Q3TKT4-695-S	-695-S	Smarca4-695-S	Q3TKT4	Smarca4	1.265	up	0.0017	GSK3B	CMGC/GSK/GSK3B
Q80U78-229-S	-229-S	Pum1-229-S	Q80U78	Pum1	1.265	up	0.007	GSK3B	CMGC/GSK/GSK3B
G3X9J0-1358-S	-1358-S	Sipa1l3-1358-S	G3X9J0	Sipa1l3	1.265	up	0.0321	GSK3B	CMGC/GSK/GSK3B
Q9EP71-297-T	-297-T	Rai14-297-T	Q9EP71	Rai14	1.266	up	0.0019	GSK3B	CMGC/GSK/GSK3B
Q69ZK6-1789-S	-1789-S	Jmjd1c-1789-S	Q69ZK6	Jmjd1c	1.266	up	0.0079	GSK3B	CMGC/GSK/GSK3B
Q01320-1245-T	-1245-T	Top2a-1245-T	Q01320	Top2a	1.267	up	0.0033	GSK3B	CMGC/GSK/GSK3B
Q6PDH0-541-S	-541-S	Phldb1-541-S	Q6PDH0	Phldb1	1.267	up	0.0064	GSK3B	CMGC/GSK/GSK3B
P14873-1395-S	-1395-S	Map1b-1395-S	P14873	Map1b	1.269	up	0	GSK3B	CMGC/GSK/GSK3B
Q9R1Q6-253-S	-253-S	Tmem176b-253-S	Q9R1Q6	Tmem176b	1.269	up	0.0036	GSK3B	CMGC/GSK/GSK3B
A2AJI0-460-S	-460-S	Map7d1-460-S	A2AJI0	Map7d1	1.269	up	0.0058	GSK3B	CMGC/GSK/GSK3B
Q8BWW4-717-S	-717-S	Larp4-717-S	Q8BWW4	Larp4	1.27	up	0.0005	GSK3B	CMGC/GSK/GSK3B
O70305-741-S	-741-S	Atxn2-741-S	O70305	Atxn2	1.27	up	0.0016	GSK3B	CMGC/GSK/GSK3B
Q6PHZ5-234-T	-234-T	Rbm15b-234-T	Q6PHZ5	Rbm15b	1.27	up	0.0145	GSK3B	CMGC/GSK/GSK3B
Q7TSC1-825-T	-825-T	Prrc2a-825-T	Q7TSC1	Prrc2a	1.271	up	0.0002	GSK3B	CMGC/GSK/GSK3B
Q80U78-710-S	-710-S	Pum1-710-S	Q80U78	Pum1	1.271	up	0.0012	GSK3B	CMGC/GSK/GSK3B
Q9JIX8-389-S	-389-S	Acin1-389-S	Q9JIX8	Acin1	1.271	up	0.0065	GSK3B	CMGC/GSK/GSK3B
Q9CZV5-106-S	-106-S	Supt7l-106-S	Q9CZV5	Supt7l	1.271	up	0.0306	GSK3B	CMGC/GSK/GSK3B
Q9D1R2-157-S	-157-S	Kti12-157-S	Q9D1R2	Kti12	1.272	up	0.0037	GSK3B	CMGC/GSK/GSK3B
Q60778-346-S	-346-S	Nfkbib-346-S	Q60778	Nfkbib	1.272	up	0.0088	GSK3B	CMGC/GSK/GSK3B
P27546-475-S	-475-S	Map4-475-S	P27546	Map4	1.273	up	0.001	GSK3B	CMGC/GSK/GSK3B
Q62393-170-S	-170-S	Tpd52-170-S	Q62393	Tpd52	1.273	up	0.0012	GSK3B	CMGC/GSK/GSK3B
Q9EP71-286-S	-286-S	Rai14-286-S	Q9EP71	Rai14	1.273	up	0.022	GSK3B	CMGC/GSK/GSK3B
Q6KCD5-350-S	-350-S	Nipbl-350-S	Q6KCD5	Nipbl	1.274	up	0.0007	GSK3B	CMGC/GSK/GSK3B
Q80Y81-200-S	-200-S	Elac2-200-S	Q80Y81	Elac2	1.274	up	0.0012	GSK3B	CMGC/GSK/GSK3B
P27546-760-S	-760-S	Map4-760-S	P27546	Map4	1.274	up	0.0046	GSK3B	CMGC/GSK/GSK3B
Q6PHZ5-263-S	-263-S	Rbm15b-263-S	Q6PHZ5	Rbm15b	1.275	up	0.0058	GSK3B	CMGC/GSK/GSK3B
Q9CW46-576-S	-576-S	Raver1-576-S	Q9CW46	Raver1	1.275	up	0.006	GSK3B	CMGC/GSK/GSK3B
Q3UHH1-1094-S	-1094-S	Zswim8-1094-S	Q3UHH1	Zswim8	1.275	up	0.0086	GSK3B	CMGC/GSK/GSK3B
Q99M54-67-S	-67-S	Cdca3-67-S	Q99M54	Cdca3	1.275	up	0.0204	GSK3B	CMGC/GSK/GSK3B
P54726-92-S	-92-S	Rad23a-92-S	P54726	Rad23a	1.276	up	0.0017	GSK3B	CMGC/GSK/GSK3B
Q80Y17-986-S	-986-S	Llgl1-986-S	Q80Y17	Llgl1	1.276	up	0.0195	GSK3B	CMGC/GSK/GSK3B
Q6NXN1-74-S	-74-S	Szrd1-74-S	Q6NXN1	Szrd1	1.276	up	0.0478	GSK3B	CMGC/GSK/GSK3B
P97452-11-S	-11-S	Bop1-11-S	P97452	Bop1	1.277	up	0.0011	GSK3B	CMGC/GSK/GSK3B
Q8K4L3-227-S	-227-S	Svil-227-S	Q8K4L3	Svil	1.277	up	0.0032	GSK3B	CMGC/GSK/GSK3B
Q64512-1025-S	-1025-S	Ptpn13-1025-S	Q64512	Ptpn13	1.277	up	0.0052	GSK3B	CMGC/GSK/GSK3B
P42128-199-S	-199-S	Foxk1-199-S	P42128	Foxk1	1.277	up	0.0174	GSK3B	CMGC/GSK/GSK3B
Q01320-1211-S	-1211-S	Top2a-1211-S	Q01320	Top2a	1.278	up	0.0001	GSK3B	CMGC/GSK/GSK3B
P70399-1427-S	-1427-S	Tp53bp1-1427-S	P70399	Tp53bp1	1.278	up	0.0011	GSK3B	CMGC/GSK/GSK3B
Q9D824-479-S	-479-S	Fip1l1-479-S	Q9D824	Fip1l1	1.278	up	0.0014	GSK3B	CMGC/GSK/GSK3B
Q6PIU9-292-S	-292-S	---292-S	Q6PIU9	--	1.278	up	0.009	GSK3B	CMGC/GSK/GSK3B
Q6PB44-744-T	-744-T	Ptpn23-744-T	Q6PB44	Ptpn23	1.279	up	0.0073	GSK3B	CMGC/GSK/GSK3B
P35831-396-S	-396-S	Ptpn12-396-S	P35831	Ptpn12	1.28	up	0	GSK3B	CMGC/GSK/GSK3B
A2BH40-1756-S	-1756-S	Arid1a-1756-S	A2BH40	Arid1a	1.28	up	0	GSK3B	CMGC/GSK/GSK3B
A2BH40-697-S	-697-S	Arid1a-697-S	A2BH40	Arid1a	1.28	up	0.0011	GSK3B	CMGC/GSK/GSK3B
Q6PFR5-200-T	-200-T	Tra2a-200-T	Q6PFR5	Tra2a	1.28	up	0.0018	GSK3B	CMGC/GSK/GSK3B
Q7JJ13-300-S	-300-S	Brd2-300-S	Q7JJ13	Brd2	1.28	up	0.0026	GSK3B	CMGC/GSK/GSK3B
Q8VDZ4-694-S	-694-S	Zdhhc5-694-S	Q8VDZ4	Zdhhc5	1.28	up	0.0205	GSK3B	CMGC/GSK/GSK3B
Q03963-163-S	-163-S	Eif2ak2-163-S	Q03963	Eif2ak2	1.281	up	0.0087	GSK3B	CMGC/GSK/GSK3B
Q6PCL9-556-S	-556-S	Papolg-556-S	Q6PCL9	Papolg	1.281	up	0.0296	GSK3B	CMGC/GSK/GSK3B
Q8R3B7-264-T	-264-T	Brd8-264-T	Q8R3B7	Brd8	1.282	up	0.004	GSK3B	CMGC/GSK/GSK3B
A2AGH6-636-S	-636-S	Med12-636-S	A2AGH6	Med12	1.283	up	0.0001	GSK3B	CMGC/GSK/GSK3B
Q9D620-340-S	-340-S	Rab11fip1-340-S	Q9D620	Rab11fip1	1.283	up	0.0057	GSK3B	CMGC/GSK/GSK3B
Q5SWW4-889-S	-889-S	Med13-889-S	Q5SWW4	Med13	1.283	up	0.0089	GSK3B	CMGC/GSK/GSK3B
Q9QYE6-150-S	-150-S	Golga5-150-S	Q9QYE6	Golga5	1.283	up	0.0148	GSK3B	CMGC/GSK/GSK3B
Q52KI8-624-S	-624-S	Srrm1-624-S	Q52KI8	Srrm1	1.284	up	0.0036	GSK3B	CMGC/GSK/GSK3B
Q9Z2B9-343-S	-343-S	Rps6ka4-343-S	Q9Z2B9	Rps6ka4	1.284	up	0.0063	GSK3B	CMGC/GSK/GSK3B
P62071-186-S	-186-S	Rras2-186-S	P62071	Rras2	1.284	up	0.0066	GSK3B	CMGC/GSK/GSK3B
O88587-261-S	-261-S	Comt-261-S	O88587	Comt	1.285	up	0.0043	GSK3B	CMGC/GSK/GSK3B
A2A6A1-735-S	-735-S	Gpatch8-735-S	A2A6A1	Gpatch8	1.285	up	0.0059	GSK3B	CMGC/GSK/GSK3B
P49025-439-S	-439-S	Cit-439-S	P49025	Cit	1.285	up	0.0076	GSK3B	CMGC/GSK/GSK3B
Q9ESL4-691-S	-691-S	Map3k20-691-S	Q9ESL4	Map3k20	1.286	up	0	GSK3B	CMGC/GSK/GSK3B
Q924K8-516-S	-516-S	Mta3-516-S	Q924K8	Mta3	1.286	up	0.0043	GSK3B	CMGC/GSK/GSK3B
Q8BJ37-132-S	-132-S	Tdp1-132-S	Q8BJ37	Tdp1	1.286	up	0.0434	GSK3B	CMGC/GSK/GSK3B
Q9QXS1-4393-S	-4393-S	Plec-4393-S	Q9QXS1	Plec	1.287	up	0.0004	GSK3B	CMGC/GSK/GSK3B
Q9QY06-1218-S	-1218-S	Myo9b-1218-S	Q9QY06	Myo9b	1.287	up	0.0098	GSK3B	CMGC/GSK/GSK3B
Q6ZQ58-824-S	-824-S	Larp1-824-S	Q6ZQ58	Larp1	1.288	up	0.0006	GSK3B	CMGC/GSK/GSK3B
Q80X50-497-S	-497-S	Ubap2l-497-S	Q80X50	Ubap2l	1.288	up	0.026	GSK3B	CMGC/GSK/GSK3B
Q6A0A2-603-S	-603-S	Larp4b-603-S	Q6A0A2	Larp4b	1.289	up	0.0121	GSK3B	CMGC/GSK/GSK3B
Q9JIX8-391-S	-391-S	Acin1-391-S	Q9JIX8	Acin1	1.29	up	0.0005	GSK3B	CMGC/GSK/GSK3B
Q925J9-1051-T	-1051-T	Med1-1051-T	Q925J9	Med1	1.29	up	0.0008	GSK3B	CMGC/GSK/GSK3B
Q7TT50-1688-S	-1688-S	Cdc42bpb-1688-S	Q7TT50	Cdc42bpb	1.29	up	0.0085	GSK3B	CMGC/GSK/GSK3B
Q8K4L3-241-S	-241-S	Svil-241-S	Q8K4L3	Svil	1.29	up	0.0137	GSK3B	CMGC/GSK/GSK3B
Q6NXI6-504-S	-504-S	Rprd2-504-S	Q6NXI6	Rprd2	1.291	up	0	GSK3B	CMGC/GSK/GSK3B
Q99K74-871-S	-871-S	Med24-871-S	Q99K74	Med24	1.291	up	0.0004	GSK3B	CMGC/GSK/GSK3B
O88874-341-S	-341-S	Ccnk-341-S	O88874	Ccnk	1.291	up	0.0071	GSK3B	CMGC/GSK/GSK3B
P97868-773-S	-773-S	Rbbp6-773-S	P97868	Rbbp6	1.291	up	0.0111	GSK3B	CMGC/GSK/GSK3B
Q4JIM5-632-S	-632-S	Abl2-632-S	Q4JIM5	Abl2	1.292	up	0.0002	GSK3B	CMGC/GSK/GSK3B
A2AIV2-173-S	-173-S	Virma-173-S	A2AIV2	Virma	1.292	up	0.0042	GSK3B	CMGC/GSK/GSK3B
B9EJ80-515-S	-515-S	Pdzd8-515-S	B9EJ80	Pdzd8	1.293	up	0.0031	GSK3B	CMGC/GSK/GSK3B
Q7TSH6-154-S	-154-S	Scaf4-154-S	Q7TSH6	Scaf4	1.293	up	0.0034	GSK3B	CMGC/GSK/GSK3B
O55033-90-S	-90-S	Nck2-90-S	O55033	Nck2	1.293	up	0.0168	GSK3B	CMGC/GSK/GSK3B
Q80YR7-417-S	-417-S	Clspn-417-S	Q80YR7	Clspn	1.293	up	0.0168	GSK3B	CMGC/GSK/GSK3B
G5E870-312-S	-312-S	Trip12-312-S	G5E870	Trip12	1.294	up	0.0002	GSK3B	CMGC/GSK/GSK3B
Q6DID3-617-S	-617-S	Scaf8-617-S	Q6DID3	Scaf8	1.294	up	0.0071	GSK3B	CMGC/GSK/GSK3B
Q61194-51-S	-51-S	Pik3c2a-51-S	Q61194	Pik3c2a	1.294	up	0.0149	GSK3B	CMGC/GSK/GSK3B
Q8BFU3-500-S	-500-S	Rnf214-500-S	Q8BFU3	Rnf214	1.295	up	0.0001	GSK3B	CMGC/GSK/GSK3B
Q6VGS5-1817-S	-1817-S	Ccdc88c-1817-S	Q6VGS5	Ccdc88c	1.295	up	0.0068	GSK3B	CMGC/GSK/GSK3B
Q8VH51-97-S	-97-S	Rbm39-97-S	Q8VH51	Rbm39	1.296	up	0.0003	GSK3B	CMGC/GSK/GSK3B
Q3UPH7-1485-S	-1485-S	Arhgef40-1485-S	Q3UPH7	Arhgef40	1.296	up	0.0005	GSK3B	CMGC/GSK/GSK3B
Q8BHK9-1001-S	-1001-S	Ercc6l-1001-S	Q8BHK9	Ercc6l	1.296	up	0.0007	GSK3B	CMGC/GSK/GSK3B
Q9WTV7-229-S	-229-S	Rlim-229-S	Q9WTV7	Rlim	1.296	up	0.001	GSK3B	CMGC/GSK/GSK3B
Q8BWW9-957-T	-957-T	Pkn2-957-T	Q8BWW9	Pkn2	1.296	up	0.0034	GSK3B	CMGC/GSK/GSK3B
Q5U5Q9-689-S	-689-S	Uimc1-689-S	Q5U5Q9	Uimc1	1.296	up	0.0037	GSK3B	CMGC/GSK/GSK3B
Q7TT79-162-S	-162-S	Mcph1-162-S	Q7TT79	Mcph1	1.296	up	0.004	GSK3B	CMGC/GSK/GSK3B
Q569Z6-619-S	-619-S	Thrap3-619-S	Q569Z6	Thrap3	1.296	up	0.0043	GSK3B	CMGC/GSK/GSK3B
P55937-60-S	-60-S	Golga3-60-S	P55937	Golga3	1.296	up	0.0075	GSK3B	CMGC/GSK/GSK3B
Q7TSH6-1167-S	-1167-S	Scaf4-1167-S	Q7TSH6	Scaf4	1.296	up	0.0077	GSK3B	CMGC/GSK/GSK3B
Q8R2S9-132-S	-132-S	Actr8-132-S	Q8R2S9	Actr8	1.296	up	0.0352	GSK3B	CMGC/GSK/GSK3B
Q3UHC7-978-S	-978-S	Dab2ip-978-S	Q3UHC7	Dab2ip	1.297	up	0.0019	GSK3B	CMGC/GSK/GSK3B
E9Q5K9-309-S	-309-S	Ythdc1-309-S	E9Q5K9	Ythdc1	1.297	up	0.0087	GSK3B	CMGC/GSK/GSK3B
P28741-694-T	-694-T	Kif3a-694-T	P28741	Kif3a	1.298	up	0.0013	GSK3B	CMGC/GSK/GSK3B
Q64512-2080-S	-2080-S	Ptpn13-2080-S	Q64512	Ptpn13	1.298	up	0.0037	GSK3B	CMGC/GSK/GSK3B
Q3UJB9-733-S	-733-S	Edc4-733-S	Q3UJB9	Edc4	1.298	up	0.0094	GSK3B	CMGC/GSK/GSK3B
Q7TPM1-555-S	-555-S	Prrc2b-555-S	Q7TPM1	Prrc2b	1.299	up	0.0005	GSK3B	CMGC/GSK/GSK3B
P81122-924-S	-924-S	Irs2-924-S	P81122	Irs2	1.299	up	0.0041	GSK3B	CMGC/GSK/GSK3B
O88379-1416-S	-1416-S	Baz1a-1416-S	O88379	Baz1a	1.3	up	0.0015	GSK3B	CMGC/GSK/GSK3B
Q0VBL3-293-S	-293-S	Rbm15-293-S	Q0VBL3	Rbm15	1.301	up	0.0016	GSK3B	CMGC/GSK/GSK3B
E9Q5F9-132-S	-132-S	Setd2-132-S	E9Q5F9	Setd2	1.302	up	0.0001	GSK3B	CMGC/GSK/GSK3B
Q7TPM1-226-S	-226-S	Prrc2b-226-S	Q7TPM1	Prrc2b	1.302	up	0.0006	GSK3B	CMGC/GSK/GSK3B
Q9EST3-563-S	-563-S	Eif4enif1-563-S	Q9EST3	Eif4enif1	1.302	up	0.0164	GSK3B	CMGC/GSK/GSK3B
P58871-1063-S	-1063-S	Tnks1bp1-1063-S	P58871	Tnks1bp1	1.303	up	0.0008	GSK3B	CMGC/GSK/GSK3B
Q9CZX7-22-T	-22-T	Pip4p2-22-T	Q9CZX7	Pip4p2	1.303	up	0.0163	GSK3B	CMGC/GSK/GSK3B
Q6NZF1-740-S	-740-S	Zc3h11a-740-S	Q6NZF1	Zc3h11a	1.304	up	0.0002	GSK3B	CMGC/GSK/GSK3B
Q9CR86-42-S	-42-S	Carhsp1-42-S	Q9CR86	Carhsp1	1.306	up	0.001	GSK3B	CMGC/GSK/GSK3B
O70546-769-S	-769-S	Kdm6a-769-S	O70546	Kdm6a	1.306	up	0.0286	GSK3B	CMGC/GSK/GSK3B
Q80U93-930-S	-930-S	Nup214-930-S	Q80U93	Nup214	1.307	up	0.0009	GSK3B	CMGC/GSK/GSK3B
Q56A08-6-S	-6-S	Gpkow-6-S	Q56A08	Gpkow	1.308	up	0.0074	GSK3B	CMGC/GSK/GSK3B
P08775-1878-S	-1878-S	Polr2a-1878-S	P08775	Polr2a	1.309	up	0.0029	GSK3B	CMGC/GSK/GSK3B
O70279-336-S	-336-S	Ess2-336-S	O70279	Ess2	1.309	up	0.0138	GSK3B	CMGC/GSK/GSK3B
Q8CHC4-1084-S	-1084-S	Synj1-1084-S	Q8CHC4	Synj1	1.309	up	0.0218	GSK3B	CMGC/GSK/GSK3B
Q99NH0-15-S	-15-S	Ankrd17-15-S	Q99NH0	Ankrd17	1.31	up	0.0012	GSK3B	CMGC/GSK/GSK3B
Q5PSV9-595-S	-595-S	Mdc1-595-S	Q5PSV9	Mdc1	1.312	up	0.0007	GSK3B	CMGC/GSK/GSK3B
Q9EPQ8-1699-T	-1699-T	Tcf20-1699-T	Q9EPQ8	Tcf20	1.312	up	0.0122	GSK3B	CMGC/GSK/GSK3B
Q6PDM2-199-S	-199-S	Srsf1-199-S	Q6PDM2	Srsf1	1.313	up	0.0002	GSK3B	CMGC/GSK/GSK3B
Q8R1A4-864-S	-864-S	Dock7-864-S	Q8R1A4	Dock7	1.313	up	0.0005	GSK3B	CMGC/GSK/GSK3B
Q921U8-574-S	-574-S	Smtn-574-S	Q921U8	Smtn	1.313	up	0.001	GSK3B	CMGC/GSK/GSK3B
P59997-731-S	-731-S	Kdm2a-731-S	P59997	Kdm2a	1.313	up	0.034	GSK3B	CMGC/GSK/GSK3B
Q8VDM4-20-T	-20-T	Psmd2-20-T	Q8VDM4	Psmd2	1.314	up	0.0191	GSK3B	CMGC/GSK/GSK3B
Q8K2F0-262-S	-262-S	Brd3-262-S	Q8K2F0	Brd3	1.315	up	0.0001	GSK3B	CMGC/GSK/GSK3B
Q8BI84-1705-S	-1705-S	Mia3-1705-S	Q8BI84	Mia3	1.315	up	0.0001	GSK3B	CMGC/GSK/GSK3B
Q61687-1290-S	-1290-S	Atrx-1290-S	Q61687	Atrx	1.315	up	0.0009	GSK3B	CMGC/GSK/GSK3B
P33174-1224-S	-1224-S	Kif4-1224-S	P33174	Kif4	1.315	up	0.004	GSK3B	CMGC/GSK/GSK3B
Q6P3Y5-570-S	-570-S	Znf280c-570-S	Q6P3Y5	Znf280c	1.316	up	0.0015	GSK3B	CMGC/GSK/GSK3B
Q8BP27-67-S	-67-S	Sfr1-67-S	Q8BP27	Sfr1	1.316	up	0.0027	GSK3B	CMGC/GSK/GSK3B
Q56A10-781-S	-781-S	Znf608-781-S	Q56A10	Znf608	1.316	up	0.0142	GSK3B	CMGC/GSK/GSK3B
P14873-1781-S	-1781-S	Map1b-1781-S	P14873	Map1b	1.317	up	0.0002	GSK3B	CMGC/GSK/GSK3B
Q8BGD9-93-S	-93-S	Eif4b-93-S	Q8BGD9	Eif4b	1.317	up	0.0002	GSK3B	CMGC/GSK/GSK3B
P43276-18-S	-18-S	H1-5-18-S	P43276	H1-5	1.317	up	0.0013	GSK3B	CMGC/GSK/GSK3B
P18654-369-S	-369-S	Rps6ka3-369-S	P18654	Rps6ka3	1.317	up	0.0022	GSK3B	CMGC/GSK/GSK3B
Q9ESU6-471-S	-471-S	Brd4-471-S	Q9ESU6	Brd4	1.317	up	0.0146	GSK3B	CMGC/GSK/GSK3B
A2TJV2-545-S	-545-S	Palm3-545-S	A2TJV2	Palm3	1.317	up	0.0242	GSK3B	CMGC/GSK/GSK3B
Q64213-80-S	-80-S	Sf1-80-S	Q64213	Sf1	1.319	up	0.001	GSK3B	CMGC/GSK/GSK3B
A2ADY9-121-S	-121-S	Ddi2-121-S	A2ADY9	Ddi2	1.319	up	0.002	GSK3B	CMGC/GSK/GSK3B
Q6P9Q6-310-S	-310-S	Fkbp15-310-S	Q6P9Q6	Fkbp15	1.319	up	0.0239	GSK3B	CMGC/GSK/GSK3B
Q9R1R2-7-S	-7-S	Trim3-7-S	Q9R1R2	Trim3	1.32	up	0.0001	GSK3B	CMGC/GSK/GSK3B
Q60598-418-S	-418-S	Cttn-418-S	Q60598	Cttn	1.32	up	0.0002	GSK3B	CMGC/GSK/GSK3B
Q71FD5-18-S	-18-S	Znrf2-18-S	Q71FD5	Znrf2	1.321	up	0.0003	GSK3B	CMGC/GSK/GSK3B
Q64337-368-S	-368-S	Sqstm1-368-S	Q64337	Sqstm1	1.321	up	0.0012	GSK3B	CMGC/GSK/GSK3B
B2RUR8-467-S	-467-S	Otud7b-467-S	B2RUR8	Otud7b	1.321	up	0.0031	GSK3B	CMGC/GSK/GSK3B
Q8BZQ7-549-S	-549-S	Anapc2-549-S	Q8BZQ7	Anapc2	1.321	up	0.0078	GSK3B	CMGC/GSK/GSK3B
O88643-230-T	-230-T	Pak1-230-T	O88643	Pak1	1.323	up	0.0004	GSK3B	CMGC/GSK/GSK3B
Q5SSZ5-690-S	-690-S	Tns3-690-S	Q5SSZ5	Tns3	1.323	up	0.0044	GSK3B	CMGC/GSK/GSK3B
Q0KL02-2458-S	-2458-S	Trio-2458-S	Q0KL02	Trio	1.324	up	0.0032	GSK3B	CMGC/GSK/GSK3B
Q8C3R1-685-S	-685-S	Brat1-685-S	Q8C3R1	Brat1	1.325	up	0.01	GSK3B	CMGC/GSK/GSK3B
Q9Z2U4-187-S	-187-S	Elf4-187-S	Q9Z2U4	Elf4	1.325	up	0.0279	GSK3B	CMGC/GSK/GSK3B
Q14AX6-681-S	-681-S	Cdk12-681-S	Q14AX6	Cdk12	1.326	up	0.0006	GSK3B	CMGC/GSK/GSK3B
Q56A10-963-S	-963-S	Znf608-963-S	Q56A10	Znf608	1.326	up	0.0043	GSK3B	CMGC/GSK/GSK3B
Q80U35-519-S	-519-S	Arhgef17-519-S	Q80U35	Arhgef17	1.328	up	0	GSK3B	CMGC/GSK/GSK3B
P59997-718-S	-718-S	Kdm2a-718-S	P59997	Kdm2a	1.328	up	0.0163	GSK3B	CMGC/GSK/GSK3B
Q9DBR1-475-S	-475-S	Xrn2-475-S	Q9DBR1	Xrn2	1.329	up	0.0004	GSK3B	CMGC/GSK/GSK3B
Q5U5Q9-379-S	-379-S	Uimc1-379-S	Q5U5Q9	Uimc1	1.329	up	0.0023	GSK3B	CMGC/GSK/GSK3B
Q8VDQ8-368-S	-368-S	Sirt2-368-S	Q8VDQ8	Sirt2	1.33	up	0.0023	GSK3B	CMGC/GSK/GSK3B
Q8BTI8-1339-S	-1339-S	Srrm2-1339-S	Q8BTI8	Srrm2	1.331	up	0.0001	GSK3B	CMGC/GSK/GSK3B
Q6NVF4-946-S	-946-S	Helb-946-S	Q6NVF4	Helb	1.332	up	0.0001	GSK3B	CMGC/GSK/GSK3B
Q7TSV9-52-S	-52-S	Enkd1-52-S	Q7TSV9	Enkd1	1.332	up	0.0003	GSK3B	CMGC/GSK/GSK3B
P70268-920-S	-920-S	Pkn1-920-S	P70268	Pkn1	1.332	up	0.0009	GSK3B	CMGC/GSK/GSK3B
P14873-829-S	-829-S	Map1b-829-S	P14873	Map1b	1.332	up	0.0022	GSK3B	CMGC/GSK/GSK3B
O55135-239-S	-239-S	Eif6-239-S	O55135	Eif6	1.332	up	0.0151	GSK3B	CMGC/GSK/GSK3B
E9Q784-242-S	-242-S	Zc3h13-242-S	E9Q784	Zc3h13	1.332	up	0.0469	GSK3B	CMGC/GSK/GSK3B
Q8BTI8-1278-S	-1278-S	Srrm2-1278-S	Q8BTI8	Srrm2	1.333	up	0	GSK3B	CMGC/GSK/GSK3B
Q8BG32-14-S	-14-S	Psmd11-14-S	Q8BG32	Psmd11	1.333	up	0.0056	GSK3B	CMGC/GSK/GSK3B
Q9JLV1-404-S	-404-S	Bag3-404-S	Q9JLV1	Bag3	1.334	up	0.0052	GSK3B	CMGC/GSK/GSK3B
E9QAT4-554-S	-554-S	Sec16a-554-S	E9QAT4	Sec16a	1.334	up	0.0087	GSK3B	CMGC/GSK/GSK3B
Q8C0J6-82-S	-82-S	Sowahc-82-S	Q8C0J6	Sowahc	1.334	up	0.0209	GSK3B	CMGC/GSK/GSK3B
Q80U35-2005-S	-2005-S	Arhgef17-2005-S	Q80U35	Arhgef17	1.334	up	0.0447	GSK3B	CMGC/GSK/GSK3B
G5E870-1049-S	-1049-S	Trip12-1049-S	G5E870	Trip12	1.335	up	0.0001	GSK3B	CMGC/GSK/GSK3B
Q60598-401-T	-401-T	Cttn-401-T	Q60598	Cttn	1.336	up	0.0006	GSK3B	CMGC/GSK/GSK3B
A2APB8-486-S	-486-S	Tpx2-486-S	A2APB8	Tpx2	1.336	up	0.0008	GSK3B	CMGC/GSK/GSK3B
Q7TPV4-1160-S	-1160-S	Mybbp1a-1160-S	Q7TPV4	Mybbp1a	1.336	up	0.009	GSK3B	CMGC/GSK/GSK3B
Q69Z38-569-S	-569-S	Peak1-569-S	Q69Z38	Peak1	1.336	up	0.0141	GSK3B	CMGC/GSK/GSK3B
Q6PAC3-425-S	-425-S	Dcaf13-425-S	Q6PAC3	Dcaf13	1.336	up	0.0386	GSK3B	CMGC/GSK/GSK3B
Q9DCL8-23-S	-23-S	Ppp1r2-23-S	Q9DCL8	Ppp1r2	1.337	up	0.0093	GSK3B	CMGC/GSK/GSK3B
Q6PAJ1-461-S	-461-S	Bcr-461-S	Q6PAJ1	Bcr	1.337	up	0.0125	GSK3B	CMGC/GSK/GSK3B
Q61315-2449-S	-2449-S	Apc-2449-S	Q61315	Apc	1.337	up	0.0276	GSK3B	CMGC/GSK/GSK3B
Q925J9-1481-S	-1481-S	Med1-1481-S	Q925J9	Med1	1.338	up	0.0007	GSK3B	CMGC/GSK/GSK3B
O08784-1216-S	-1216-S	Tcof1-1216-S	O08784	Tcof1	1.338	up	0.001	GSK3B	CMGC/GSK/GSK3B
Q8BQ30-234-S	-234-S	Ppp1r18-234-S	Q8BQ30	Ppp1r18	1.339	up	0.0024	GSK3B	CMGC/GSK/GSK3B
Q8BTI8-2648-S	-2648-S	Srrm2-2648-S	Q8BTI8	Srrm2	1.339	up	0.0071	GSK3B	CMGC/GSK/GSK3B
Q6AW69-203-S	-203-S	Cgnl1-203-S	Q6AW69	Cgnl1	1.34	up	0.0006	GSK3B	CMGC/GSK/GSK3B
E9Q1P8-71-S	-71-S	Irf2bp2-71-S	E9Q1P8	Irf2bp2	1.341	up	0.001	GSK3B	CMGC/GSK/GSK3B
Q6NXN1-39-S	-39-S	Szrd1-39-S	Q6NXN1	Szrd1	1.341	up	0.0164	GSK3B	CMGC/GSK/GSK3B
P14873-1334-S	-1334-S	Map1b-1334-S	P14873	Map1b	1.343	up	0	GSK3B	CMGC/GSK/GSK3B
Q7TMY8-3922-S	-3922-S	Huwe1-3922-S	Q7TMY8	Huwe1	1.343	up	0.0004	GSK3B	CMGC/GSK/GSK3B
Q5PSV9-782-T	-782-T	Mdc1-782-T	Q5PSV9	Mdc1	1.343	up	0.0111	GSK3B	CMGC/GSK/GSK3B
P14873-1877-S	-1877-S	Map1b-1877-S	P14873	Map1b	1.344	up	0.0002	GSK3B	CMGC/GSK/GSK3B
Q569Z6-253-S	-253-S	Thrap3-253-S	Q569Z6	Thrap3	1.344	up	0.0025	GSK3B	CMGC/GSK/GSK3B
Q8BGD9-597-S	-597-S	Eif4b-597-S	Q8BGD9	Eif4b	1.344	up	0.0041	GSK3B	CMGC/GSK/GSK3B
Q8BTI8-2084-S	-2084-S	Srrm2-2084-S	Q8BTI8	Srrm2	1.345	up	0.0002	GSK3B	CMGC/GSK/GSK3B
Q64511-1387-S	-1387-S	Top2b-1387-S	Q64511	Top2b	1.346	up	0.0015	GSK3B	CMGC/GSK/GSK3B
P37913-907-S	-907-S	Lig1-907-S	P37913	Lig1	1.347	up	0.0005	GSK3B	CMGC/GSK/GSK3B
P14873-1815-S	-1815-S	Map1b-1815-S	P14873	Map1b	1.347	up	0.0017	GSK3B	CMGC/GSK/GSK3B
Q925B0-47-S	-47-S	Pawr-47-S	Q925B0	Pawr	1.347	up	0.0079	GSK3B	CMGC/GSK/GSK3B
B1AWL2-1083-S	-1083-S	Znf462-1083-S	B1AWL2	Znf462	1.347	up	0.0106	GSK3B	CMGC/GSK/GSK3B
G5E870-1460-S	-1460-S	Trip12-1460-S	G5E870	Trip12	1.348	up	0.0059	GSK3B	CMGC/GSK/GSK3B
Q921U8-383-S	-383-S	Smtn-383-S	Q921U8	Smtn	1.35	up	0.0053	GSK3B	CMGC/GSK/GSK3B
Q91Z96-1087-S	-1087-S	Bmp2k-1087-S	Q91Z96	Bmp2k	1.351	up	0.0037	GSK3B	CMGC/GSK/GSK3B
O89110-213-S	-213-S	Casp8-213-S	O89110	Casp8	1.352	up	0.0018	GSK3B	CMGC/GSK/GSK3B
Q8BH74-87-S	-87-S	Nup107-87-S	Q8BH74	Nup107	1.352	up	0.007	GSK3B	CMGC/GSK/GSK3B
Q3TZZ7-682-S	-682-S	Esyt2-682-S	Q3TZZ7	Esyt2	1.352	up	0.0077	GSK3B	CMGC/GSK/GSK3B
Q8CDA1-123-S	-123-S	Inpp5f-123-S	Q8CDA1	Inpp5f	1.352	up	0.0465	GSK3B	CMGC/GSK/GSK3B
Q925J9-1217-T	-1217-T	Med1-1217-T	Q925J9	Med1	1.353	up	0.0018	GSK3B	CMGC/GSK/GSK3B
Q7TMY8-1395-S	-1395-S	Huwe1-1395-S	Q7TMY8	Huwe1	1.354	up	0.0203	GSK3B	CMGC/GSK/GSK3B
E9Q1P8-250-S	-250-S	Irf2bp2-250-S	E9Q1P8	Irf2bp2	1.358	up	0.0007	GSK3B	CMGC/GSK/GSK3B
Q9EPQ8-1363-S	-1363-S	Tcf20-1363-S	Q9EPQ8	Tcf20	1.361	up	0.0015	GSK3B	CMGC/GSK/GSK3B
E9Q1P8-343-S	-343-S	Irf2bp2-343-S	E9Q1P8	Irf2bp2	1.362	up	0.0005	GSK3B	CMGC/GSK/GSK3B
A2A432-200-S	-200-S	Cul4b-200-S	A2A432	Cul4b	1.363	up	0.0014	GSK3B	CMGC/GSK/GSK3B
P42128-406-S	-406-S	Foxk1-406-S	P42128	Foxk1	1.363	up	0.0461	GSK3B	CMGC/GSK/GSK3B
Q8BTI8-1151-S	-1151-S	Srrm2-1151-S	Q8BTI8	Srrm2	1.364	up	0.0001	GSK3B	CMGC/GSK/GSK3B
Q9R0P4-17-S	-17-S	Smap-17-S	Q9R0P4	Smap	1.364	up	0.0007	GSK3B	CMGC/GSK/GSK3B
Q9ESJ0-521-S	-521-S	Xpo4-521-S	Q9ESJ0	Xpo4	1.364	up	0.0072	GSK3B	CMGC/GSK/GSK3B
Q91XC0-147-S	-147-S	Ajuba-147-S	Q91XC0	Ajuba	1.366	up	0.0001	GSK3B	CMGC/GSK/GSK3B
P53986-491-S	-491-S	Slc16a1-491-S	P53986	Slc16a1	1.367	up	0.001	GSK3B	CMGC/GSK/GSK3B
P97434-976-S	-976-S	Mprip-976-S	P97434	Mprip	1.367	up	0.0036	GSK3B	CMGC/GSK/GSK3B
Q8C4M7-174-T	-174-T	Cenpu-174-T	Q8C4M7	Cenpu	1.367	up	0.0171	GSK3B	CMGC/GSK/GSK3B
Q99LB0-160-S	-160-S	Dnttip1-160-S	Q99LB0	Dnttip1	1.37	up	0.002	GSK3B	CMGC/GSK/GSK3B
O08784-1128-S	-1128-S	Tcof1-1128-S	O08784	Tcof1	1.371	up	0.0012	GSK3B	CMGC/GSK/GSK3B
Q9CT10-257-S	-257-S	Ranbp3-257-S	Q9CT10	Ranbp3	1.373	up	0	GSK3B	CMGC/GSK/GSK3B
Q6ZPZ3-159-S	-159-S	Zc3h4-159-S	Q6ZPZ3	Zc3h4	1.373	up	0.0022	GSK3B	CMGC/GSK/GSK3B
Q8K2D3-161-S	-161-S	Edc3-161-S	Q8K2D3	Edc3	1.373	up	0.0217	GSK3B	CMGC/GSK/GSK3B
Q8K019-383-S	-383-S	Bclaf1-383-S	Q8K019	Bclaf1	1.374	up	0	GSK3B	CMGC/GSK/GSK3B
Q61846-452-S	-452-S	Melk-452-S	Q61846	Melk	1.374	up	0.0007	GSK3B	CMGC/GSK/GSK3B
P49070-16-T	-16-T	Camlg-16-T	P49070	Camlg	1.374	up	0.0291	GSK3B	CMGC/GSK/GSK3B
P52479-359-S	-359-S	Usp10-359-S	P52479	Usp10	1.375	up	0.0005	GSK3B	CMGC/GSK/GSK3B
Q5SPL2-131-S	-131-S	Phf12-131-S	Q5SPL2	Phf12	1.375	up	0.0017	GSK3B	CMGC/GSK/GSK3B
Q63932-395-T	-395-T	Map2k2-395-T	Q63932	Map2k2	1.376	up	0.0022	GSK3B	CMGC/GSK/GSK3B
Q501J7-118-S	-118-S	Phactr4-118-S	Q501J7	Phactr4	1.378	up	0.0002	GSK3B	CMGC/GSK/GSK3B
Q0VGY8-267-S	-267-S	Tanc1-267-S	Q0VGY8	Tanc1	1.378	up	0.0052	GSK3B	CMGC/GSK/GSK3B
Q9CZA6-282-S	-282-S	Nde1-282-S	Q9CZA6	Nde1	1.378	up	0.0054	GSK3B	CMGC/GSK/GSK3B
P97789-1382-S	-1382-S	Xrn1-1382-S	P97789	Xrn1	1.378	up	0.0292	GSK3B	CMGC/GSK/GSK3B
Q6DFV3-1092-S	-1092-S	Arhgap21-1092-S	Q6DFV3	Arhgap21	1.379	up	0.0028	GSK3B	CMGC/GSK/GSK3B
Q99NH0-2401-S	-2401-S	Ankrd17-2401-S	Q99NH0	Ankrd17	1.381	up	0	GSK3B	CMGC/GSK/GSK3B
Q91WC0-571-S	-571-S	Setd3-571-S	Q91WC0	Setd3	1.381	up	0.0017	GSK3B	CMGC/GSK/GSK3B
Q8K245-497-S	-497-S	Uvrag-497-S	Q8K245	Uvrag	1.382	up	0.0054	GSK3B	CMGC/GSK/GSK3B
Q80UU1-86-S	-86-S	Ankzf1-86-S	Q80UU1	Ankzf1	1.383	up	0.0012	GSK3B	CMGC/GSK/GSK3B
Q9Z0H8-924-S	-924-S	Clip2-924-S	Q9Z0H8	Clip2	1.383	up	0.0074	GSK3B	CMGC/GSK/GSK3B
Q80XC6-64-S	-64-S	Nrde2-64-S	Q80XC6	Nrde2	1.385	up	0.0001	GSK3B	CMGC/GSK/GSK3B
Q9WVA4-7-S	-7-S	Tagln2-7-S	Q9WVA4	Tagln2	1.385	up	0.0205	GSK3B	CMGC/GSK/GSK3B
P14873-1247-S	-1247-S	Map1b-1247-S	P14873	Map1b	1.39	up	0.0011	GSK3B	CMGC/GSK/GSK3B
Q9DBR7-422-S	-422-S	Ppp1r12a-422-S	Q9DBR7	Ppp1r12a	1.39	up	0.0014	GSK3B	CMGC/GSK/GSK3B
P53564-1265-S	-1265-S	Cux1-1265-S	P53564	Cux1	1.39	up	0.0041	GSK3B	CMGC/GSK/GSK3B
Q6ZPZ3-1276-S	-1276-S	Zc3h4-1276-S	Q6ZPZ3	Zc3h4	1.391	up	0.0045	GSK3B	CMGC/GSK/GSK3B
Q921I6-42-S	-42-S	Sh3bp4-42-S	Q921I6	Sh3bp4	1.392	up	0.0029	GSK3B	CMGC/GSK/GSK3B
Q68FH0-280-S	-280-S	Pkp4-280-S	Q68FH0	Pkp4	1.393	up	0.004	GSK3B	CMGC/GSK/GSK3B
P70399-533-S	-533-S	Tp53bp1-533-S	P70399	Tp53bp1	1.398	up	0.0005	GSK3B	CMGC/GSK/GSK3B
Q8BTI8-351-S	-351-S	Srrm2-351-S	Q8BTI8	Srrm2	1.398	up	0.0043	GSK3B	CMGC/GSK/GSK3B
Q2PFD7-1001-S	-1001-S	Psd3-1001-S	Q2PFD7	Psd3	1.398	up	0.0056	GSK3B	CMGC/GSK/GSK3B
Q8K2F8-183-S	-183-S	Lsm14a-183-S	Q8K2F8	Lsm14a	1.4	up	0.0005	GSK3B	CMGC/GSK/GSK3B
Q0P678-92-S	-92-S	Zc3h18-92-S	Q0P678	Zc3h18	1.402	up	0.0022	GSK3B	CMGC/GSK/GSK3B
A2A7S8-402-S	-402-S	Kiaa1522-402-S	A2A7S8	Kiaa1522	1.405	up	0.0005	GSK3B	CMGC/GSK/GSK3B
P70399-382-S	-382-S	Tp53bp1-382-S	P70399	Tp53bp1	1.405	up	0.0008	GSK3B	CMGC/GSK/GSK3B
Q60953-528-S	-528-S	Pml-528-S	Q60953	Pml	1.406	up	0.0003	GSK3B	CMGC/GSK/GSK3B
Q8VBW5-811-S	-811-S	Bbx-811-S	Q8VBW5	Bbx	1.406	up	0.0009	GSK3B	CMGC/GSK/GSK3B
P43346-11-S	-11-S	Dck-11-S	P43346	Dck	1.407	up	0.0038	GSK3B	CMGC/GSK/GSK3B
Q80WE4-1711-S	-1711-S	Kif20b-1711-S	Q80WE4	Kif20b	1.409	up	0.0003	GSK3B	CMGC/GSK/GSK3B
P25322-286-T	-286-T	Ccnd1-286-T	P25322	Ccnd1	1.41	up	0.0226	GSK3B	CMGC/GSK/GSK3B
Q7TSC1-1667-S	-1667-S	Prrc2a-1667-S	Q7TSC1	Prrc2a	1.411	up	0.0014	GSK3B	CMGC/GSK/GSK3B
Q80TJ7-820-S	-820-S	Phf8-820-S	Q80TJ7	Phf8	1.415	up	0.002	GSK3B	CMGC/GSK/GSK3B
Q8CDG3-746-S	-746-S	Vcpip1-746-S	Q8CDG3	Vcpip1	1.416	up	0.0032	GSK3B	CMGC/GSK/GSK3B
Q61191-1848-S	-1848-S	Hcfc1-1848-S	Q61191	Hcfc1	1.418	up	0.0009	GSK3B	CMGC/GSK/GSK3B
P40201-1678-S	-1678-S	Chd1-1678-S	P40201	Chd1	1.418	up	0.0068	GSK3B	CMGC/GSK/GSK3B
Q9D2D7-228-S	-228-S	Znf687-228-S	Q9D2D7	Znf687	1.419	up	0.0029	GSK3B	CMGC/GSK/GSK3B
Q61206-2-S	-2-S	Pafah1b2-2-S	Q61206	Pafah1b2	1.421	up	0.0432	GSK3B	CMGC/GSK/GSK3B
Q3UMY5-908-S	-908-S	Eml4-908-S	Q3UMY5	Eml4	1.423	up	0.0003	GSK3B	CMGC/GSK/GSK3B
Q5PSV9-442-S	-442-S	Mdc1-442-S	Q5PSV9	Mdc1	1.423	up	0.0017	GSK3B	CMGC/GSK/GSK3B
Q9Z0M6-799-S	-799-S	Adgre5-799-S	Q9Z0M6	Adgre5	1.424	up	0.0008	GSK3B	CMGC/GSK/GSK3B
E9Q6J5-240-S	-240-S	Bod1l-240-S	E9Q6J5	Bod1l	1.424	up	0.0155	GSK3B	CMGC/GSK/GSK3B
Q9D620-346-S	-346-S	Rab11fip1-346-S	Q9D620	Rab11fip1	1.425	up	0.0009	GSK3B	CMGC/GSK/GSK3B
Q6PDN3-602-S	-602-S	Mylk-602-S	Q6PDN3	Mylk	1.425	up	0.0187	GSK3B	CMGC/GSK/GSK3B
Q6PAJ1-122-S	-122-S	Bcr-122-S	Q6PAJ1	Bcr	1.428	up	0.0003	GSK3B	CMGC/GSK/GSK3B
Q9CYH6-56-S	-56-S	Rrs1-56-S	Q9CYH6	Rrs1	1.428	up	0.001	GSK3B	CMGC/GSK/GSK3B
Q8C4M7-164-S	-164-S	Cenpu-164-S	Q8C4M7	Cenpu	1.428	up	0.0195	GSK3B	CMGC/GSK/GSK3B
Q99K01-718-S	-718-S	Pdxdc1-718-S	Q99K01	Pdxdc1	1.43	up	0	GSK3B	CMGC/GSK/GSK3B
Q8BFU3-511-S	-511-S	Rnf214-511-S	Q8BFU3	Rnf214	1.434	up	0	GSK3B	CMGC/GSK/GSK3B
Q69ZK6-762-S	-762-S	Jmjd1c-762-S	Q69ZK6	Jmjd1c	1.435	up	0.0064	GSK3B	CMGC/GSK/GSK3B
Q6P9P0-806-S	-806-S	Slf2-806-S	Q6P9P0	Slf2	1.436	up	0.0048	GSK3B	CMGC/GSK/GSK3B
Q925J9-1194-S	-1194-S	Med1-1194-S	Q925J9	Med1	1.437	up	0.0013	GSK3B	CMGC/GSK/GSK3B
O35730-248-S	-248-S	Ring1-248-S	O35730	Ring1	1.438	up	0.0011	GSK3B	CMGC/GSK/GSK3B
Q9D8M7-326-S	-326-S	Phf10-326-S	Q9D8M7	Phf10	1.44	up	0.0095	GSK3B	CMGC/GSK/GSK3B
P35601-266-S	-266-S	Rfc1-266-S	P35601	Rfc1	1.444	up	0.0001	GSK3B	CMGC/GSK/GSK3B
Q61188-367-T	-367-T	Ezh2-367-T	Q61188	Ezh2	1.446	up	0.0002	GSK3B	CMGC/GSK/GSK3B
Q9EP71-281-S	-281-S	Rai14-281-S	Q9EP71	Rai14	1.446	up	0.0002	GSK3B	CMGC/GSK/GSK3B
Q9D0B0-212-S	-212-S	Srsf9-212-S	Q9D0B0	Srsf9	1.447	up	0.0003	GSK3B	CMGC/GSK/GSK3B
Q0VEE6-337-S	-337-S	Znf800-337-S	Q0VEE6	Znf800	1.447	up	0.0009	GSK3B	CMGC/GSK/GSK3B
Q5NC05-119-S	-119-S	Ttf2-119-S	Q5NC05	Ttf2	1.447	up	0.0018	GSK3B	CMGC/GSK/GSK3B
Q8C4M7-186-S	-186-S	Cenpu-186-S	Q8C4M7	Cenpu	1.448	up	0.0345	GSK3B	CMGC/GSK/GSK3B
Q923W1-152-S	-152-S	Tgs1-152-S	Q923W1	Tgs1	1.45	up	0.0004	GSK3B	CMGC/GSK/GSK3B
Q9QXN0-439-S	-439-S	Shroom3-439-S	Q9QXN0	Shroom3	1.45	up	0.0029	GSK3B	CMGC/GSK/GSK3B
Q9D8N0-46-T	-46-T	Eef1g-46-T	Q9D8N0	Eef1g	1.45	up	0.0263	GSK3B	CMGC/GSK/GSK3B
Q5SXY1-912-S	-912-S	Specc1-912-S	Q5SXY1	Specc1	1.451	up	0.0004	GSK3B	CMGC/GSK/GSK3B
Q924Z6-208-S	-208-S	Xpo6-208-S	Q924Z6	Xpo6	1.451	up	0.0022	GSK3B	CMGC/GSK/GSK3B
Q6NZR2-27-S	-27-S	Msantd2-27-S	Q6NZR2	Msantd2	1.462	up	0.0244	GSK3B	CMGC/GSK/GSK3B
Q60775-187-S	-187-S	Elf1-187-S	Q60775	Elf1	1.463	up	0.0024	GSK3B	CMGC/GSK/GSK3B
Q6PDM1-364-S	-364-S	Msl1-364-S	Q6PDM1	Msl1	1.468	up	0.004	GSK3B	CMGC/GSK/GSK3B
Q9WUF3-798-S	-798-S	Casp8ap2-798-S	Q9WUF3	Casp8ap2	1.468	up	0.033	GSK3B	CMGC/GSK/GSK3B
P07356-19-T	-19-T	Anxa2-19-T	P07356	Anxa2	1.469	up	0	GSK3B	CMGC/GSK/GSK3B
P42128-458-S	-458-S	Foxk1-458-S	P42128	Foxk1	1.471	up	0.0011	GSK3B	CMGC/GSK/GSK3B
Q5SS80-353-S	-353-S	Dhrs13-353-S	Q5SS80	Dhrs13	1.472	up	0.0265	GSK3B	CMGC/GSK/GSK3B
Q76KJ5-170-S	-170-S	Cd3eap-170-S	Q76KJ5	Cd3eap	1.475	up	0.0001	GSK3B	CMGC/GSK/GSK3B
Q7JJ13-297-S	-297-S	Brd2-297-S	Q7JJ13	Brd2	1.478	up	0.0009	GSK3B	CMGC/GSK/GSK3B
Q61315-2260-S	-2260-S	Apc-2260-S	Q61315	Apc	1.48	up	0.0073	GSK3B	CMGC/GSK/GSK3B
Q924K8-427-S	-427-S	Mta3-427-S	Q924K8	Mta3	1.481	up	0.0015	GSK3B	CMGC/GSK/GSK3B
Q8CDG3-997-S	-997-S	Vcpip1-997-S	Q8CDG3	Vcpip1	1.483	up	0.005	GSK3B	CMGC/GSK/GSK3B
A2A5R2-227-S	-227-S	Arfgef2-227-S	A2A5R2	Arfgef2	1.488	up	0.0011	GSK3B	CMGC/GSK/GSK3B
P97863-328-S	-328-S	Nfib-328-S	P97863	Nfib	1.49	up	0.0014	GSK3B	CMGC/GSK/GSK3B
B1AZA5-323-S	-323-S	Tmem245-323-S	B1AZA5	Tmem245	1.491	up	0.0037	GSK3B	CMGC/GSK/GSK3B
Q921F4-8-S	-8-S	Hnrnpll-8-S	Q921F4	Hnrnpll	1.494	up	0.0001	GSK3B	CMGC/GSK/GSK3B
Q52KI8-702-S	-702-S	Srrm1-702-S	Q52KI8	Srrm1	1.494	up	0.0017	GSK3B	CMGC/GSK/GSK3B
Q9QXN0-1484-S	-1484-S	Shroom3-1484-S	Q9QXN0	Shroom3	1.495	up	0.0089	GSK3B	CMGC/GSK/GSK3B
Q4VAC9-1291-S	-1291-S	Plekhg3-1291-S	Q4VAC9	Plekhg3	1.496	up	0.0006	GSK3B	CMGC/GSK/GSK3B
Q4VAC9-762-S	-762-S	Plekhg3-762-S	Q4VAC9	Plekhg3	1.497	up	0.0002	GSK3B	CMGC/GSK/GSK3B
Q3UHC7-995-S	-995-S	Dab2ip-995-S	Q3UHC7	Dab2ip	1.5	up	0.0006	GSK3B	CMGC/GSK/GSK3B
Q80VI1-454-S	-454-S	Trim56-454-S	Q80VI1	Trim56	1.502	up	0.0003	GSK3B	CMGC/GSK/GSK3B
A2AJI0-99-T	-99-T	Map7d1-99-T	A2AJI0	Map7d1	1.507	up	0.0023	GSK3B	CMGC/GSK/GSK3B
Q61315-1359-S	-1359-S	Apc-1359-S	Q61315	Apc	1.509	up	0.0162	GSK3B	CMGC/GSK/GSK3B
Q9ERG0-488-S	-488-S	Lima1-488-S	Q9ERG0	Lima1	1.51	up	0	GSK3B	CMGC/GSK/GSK3B
B1AWL2-1000-T	-1000-T	Znf462-1000-T	B1AWL2	Znf462	1.511	up	0.0064	GSK3B	CMGC/GSK/GSK3B
P25425-451-S	-451-S	Pou2f1-451-S	P25425	Pou2f1	1.517	up	0.0036	GSK3B	CMGC/GSK/GSK3B
P14869-307-S	-307-S	Rplp0-307-S	P14869	Rplp0	1.519	up	0	GSK3B	CMGC/GSK/GSK3B
P99027-105-S	-105-S	Rplp2-105-S	P99027	Rplp2	1.52	up	0	GSK3B	CMGC/GSK/GSK3B
Q3THK3-389-T	-389-T	Gtf2f1-389-T	Q3THK3	Gtf2f1	1.524	up	0.0014	GSK3B	CMGC/GSK/GSK3B
Q3TLH4-358-T	-358-T	Prrc2c-358-T	Q3TLH4	Prrc2c	1.525	up	0.0004	GSK3B	CMGC/GSK/GSK3B
Q78IK4-219-S	-219-S	Apool-219-S	Q78IK4	Apool	1.526	up	0.001	GSK3B	CMGC/GSK/GSK3B
Q61937-139-S	-139-S	Npm1-139-S	Q61937	Npm1	1.528	up	0.0001	GSK3B	CMGC/GSK/GSK3B
P15066-253-S	-253-S	Jund-253-S	P15066	Jund	1.53	up	0.0002	GSK3B	CMGC/GSK/GSK3B
A2AJT4-290-S	-290-S	Pnisr-290-S	A2AJT4	Pnisr	1.53	up	0.0032	GSK3B	CMGC/GSK/GSK3B
Q3UHC7-702-S	-702-S	Dab2ip-702-S	Q3UHC7	Dab2ip	1.538	up	0.0029	GSK3B	CMGC/GSK/GSK3B
Q99K01-30-S	-30-S	Pdxdc1-30-S	Q99K01	Pdxdc1	1.541	up	0.0001	GSK3B	CMGC/GSK/GSK3B
Q8BZ47-575-S	-575-S	Znf609-575-S	Q8BZ47	Znf609	1.544	up	0.0034	GSK3B	CMGC/GSK/GSK3B
Q8K298-513-S	-513-S	Anln-513-S	Q8K298	Anln	1.552	up	0.0001	GSK3B	CMGC/GSK/GSK3B
Q8CC12-70-T	-70-T	Cdan1-70-T	Q8CC12	Cdan1	1.552	up	0.008	GSK3B	CMGC/GSK/GSK3B
O08784-154-S	-154-S	Tcof1-154-S	O08784	Tcof1	1.553	up	0.0005	GSK3B	CMGC/GSK/GSK3B
Q8BMB0-173-S	-173-S	Emsy-173-S	Q8BMB0	Emsy	1.563	up	0.0054	GSK3B	CMGC/GSK/GSK3B
Q6A0A9-382-S	-382-S	FAM120A-382-S	Q6A0A9	FAM120A	1.566	up	0.001	GSK3B	CMGC/GSK/GSK3B
Q6DFV3-1501-S	-1501-S	Arhgap21-1501-S	Q6DFV3	Arhgap21	1.57	up	0.0016	GSK3B	CMGC/GSK/GSK3B
Q9D2D7-66-S	-66-S	Znf687-66-S	Q9D2D7	Znf687	1.577	up	0.0153	GSK3B	CMGC/GSK/GSK3B
Q9ERU9-796-S	-796-S	Ranbp2-796-S	Q9ERU9	Ranbp2	1.58	up	0.0005	GSK3B	CMGC/GSK/GSK3B
Q3USH5-903-S	-903-S	Sfswap-903-S	Q3USH5	Sfswap	1.593	up	0.0007	GSK3B	CMGC/GSK/GSK3B
Q8BRF7-300-S	-300-S	Scfd1-300-S	Q8BRF7	Scfd1	1.596	up	0.0013	GSK3B	CMGC/GSK/GSK3B
P70698-562-S	-562-S	Ctps1-562-S	P70698	Ctps1	1.599	up	0.0044	GSK3B	CMGC/GSK/GSK3B
Q9Z2C4-657-S	-657-S	Mtmr1-657-S	Q9Z2C4	Mtmr1	1.611	up	0.0092	GSK3B	CMGC/GSK/GSK3B
P24452-341-S	-341-S	Capg-341-S	P24452	Capg	1.616	up	0	GSK3B	CMGC/GSK/GSK3B
Q501J7-457-S	-457-S	Phactr4-457-S	Q501J7	Phactr4	1.62	up	0.0003	GSK3B	CMGC/GSK/GSK3B
P25444-281-S	-281-S	Rps2-281-S	P25444	Rps2	1.629	up	0.002	GSK3B	CMGC/GSK/GSK3B
P81122-965-S	-965-S	Irs2-965-S	P81122	Irs2	1.631	up	0.0005	GSK3B	CMGC/GSK/GSK3B
Q78WZ7-325-S	-325-S	Twistnb-325-S	Q78WZ7	Twistnb	1.648	up	0.0003	GSK3B	CMGC/GSK/GSK3B
Q52KI8-731-S	-731-S	Srrm1-731-S	Q52KI8	Srrm1	1.677	up	0.0001	GSK3B	CMGC/GSK/GSK3B
P49312-6-S	-6-S	Hnrnpa1-6-S	P49312	Hnrnpa1	1.695	up	0	GSK3B	CMGC/GSK/GSK3B
Q8CCI5-99-S	-99-S	Rybp-99-S	Q8CCI5	Rybp	1.697	up	0.0123	GSK3B	CMGC/GSK/GSK3B
Q920Q8-326-S	-326-S	Ivns1abp-326-S	Q920Q8	Ivns1abp	1.699	up	0.0004	GSK3B	CMGC/GSK/GSK3B
Q9Z2C4-659-T	-659-T	Mtmr1-659-T	Q9Z2C4	Mtmr1	1.699	up	0.0129	GSK3B	CMGC/GSK/GSK3B
P35980-130-S	-130-S	Rpl18-130-S	P35980	Rpl18	1.706	up	0	GSK3B	CMGC/GSK/GSK3B
O88379-1339-S	-1339-S	Baz1a-1339-S	O88379	Baz1a	1.712	up	0.014	GSK3B	CMGC/GSK/GSK3B
Q61699-810-S	-810-S	Hsph1-810-S	Q61699	Hsph1	1.737	up	0.0001	GSK3B	CMGC/GSK/GSK3B
Q6IQX8-118-S	-118-S	Znf219-118-S	Q6IQX8	Znf219	1.759	up	0.0109	GSK3B	CMGC/GSK/GSK3B
Q8BMG1-97-S	-97-S	Atrip-97-S	Q8BMG1	Atrip	1.781	up	0.0007	GSK3B	CMGC/GSK/GSK3B
E9PZM4-1365-S	-1365-S	Chd2-1365-S	E9PZM4	Chd2	1.83	up	0.0002	GSK3B	CMGC/GSK/GSK3B
Q9ESJ4-174-T	-174-T	Nckipsd-174-T	Q9ESJ4	Nckipsd	1.863	up	0.0032	GSK3B	CMGC/GSK/GSK3B
Q9CQS8-17-S	-17-S	Sec61b-17-S	Q9CQS8	Sec61b	1.871	up	0	GSK3B	CMGC/GSK/GSK3B
Q62504-190-S	-190-S	Spen-190-S	Q62504	Spen	1.905	up	0.0026	GSK3B	CMGC/GSK/GSK3B
Q7TPM1-1007-S	-1007-S	Prrc2b-1007-S	Q7TPM1	Prrc2b	1.956	up	0	GSK3B	CMGC/GSK/GSK3B
Q9D824-280-S	-280-S	Fip1l1-280-S	Q9D824	Fip1l1	1.976	up	0.0011	GSK3B	CMGC/GSK/GSK3B
Q80TZ9-679-S	-679-S	Rere-679-S	Q80TZ9	Rere	1.978	up	0.0001	GSK3B	CMGC/GSK/GSK3B
Q9CXK9-816-S	-816-S	Rbm33-816-S	Q9CXK9	Rbm33	2.08	up	0.0002	GSK3B	CMGC/GSK/GSK3B
Q8CGZ0-815-S	-815-S	Cherp-815-S	Q8CGZ0	Cherp	2.094	up	0.0007	GSK3B	CMGC/GSK/GSK3B
Q569Z6-264-S	-264-S	Thrap3-264-S	Q569Z6	Thrap3	2.115	up	0	GSK3B	CMGC/GSK/GSK3B
Q8K019-267-S	-267-S	Bclaf1-267-S	Q8K019	Bclaf1	2.205	up	0	GSK3B	CMGC/GSK/GSK3B
E9Q5C9-626-S	-626-S	Nolc1-626-S	E9Q5C9	Nolc1	2.268	up	0	GSK3B	CMGC/GSK/GSK3B
Q8K019-263-S	-263-S	Bclaf1-263-S	Q8K019	Bclaf1	2.305	up	0	GSK3B	CMGC/GSK/GSK3B
Q6P5H2-894-S	-894-S	Nes-894-S	Q6P5H2	Nes	2.553	up	0	GSK3B	CMGC/GSK/GSK3B
